# Supplementary material for: Plasma Proteins as Occupational Hazard Risk Monitors for Populations Working in Harsh Environments: A Mendelian Randomization Study
Source: Front Public Health. 2022 May 6;10:852572. doi: 10.3389/fpubh.2022.852572 (PMC9120921; doi:10.3389/fpubh.2022.852572)
Supplement: Supplementary Data 1 — GWAS datasets used for MR analysis in this study. [file Data_Sheet_1.XLSX]

## Sheet: Primary_MR
GWAS datasets used for MR analysis
Exposures
id	trait	year	author	sex	pmid	population	unit	nsnp	sample_size	category	ncase	ncontrol
ukb-d-22606_2	Workplace very noisy: Often	2018	Neale lab	Males and Females	NA	European	NA	13566931	90653	Binary	17469	73184
ukb-d-22607_2	Workplace very cold: Often	2018	Neale lab	Males and Females	NA	European	NA	12849021	90188	Binary	7881	82307
ukb-d-22608_2	Workplace very hot: Often	2018	Neale lab	Males and Females	NA	European	NA	13296638	90165	Binary	10169	79996
ukb-d-22609_2	Workplace very dusty: Often	2018	Neale lab	Males and Females	NA	European	NA	13188866	89631	Binary	9561	80070
ukb-d-22610_2	Workplace full of chemical or other fumes: Often	2018	Neale lab	Males and Females	NA	European	NA	12324484	88735	Binary	5872	82863
ukb-d-22611_2	Workplace had a lot of cigarette smoke from other people smoking: Often	2018	Neale lab	Males and Females	NA	European	NA	13566864	89803	Binary	14941	74862
ukb-d-22615_2	Workplace had a lot of diesel exhaust: Often	2018	Neale lab	Males and Females	NA	European	NA	11409239	89104	Binary	3483	85621
Outcomes
id	trait	Uniport ID	Gene ID	year	author	sex	pmid	population	unit	nsnp	sample_size	ncase	ncontrol
prot-a-2235	[Pyruvate dehydrogenase (acetyl-transferring)] kinase isozyme 1, mitochondrial	Q15118	PDK1	2018	Sun BB	Males and Females	29875488	European	NA	10534735	3301	NA	NA
prot-a-2236	[Pyruvate dehydrogenase (acetyl-transferring)] kinase isozyme 2, mitochondrial	Q15119	PDK2	2018	Sun BB	Males and Females	29875488	European	NA	10534735	3301	NA	NA
prot-a-3249	14-3-3 protein epsilon	P62258	YWHAE	2018	Sun BB	Males and Females	29875488	European	NA	10534735	3301	NA	NA
prot-a-3248	14-3-3 protein family	P31946, P62258, P61981, Q04917, P27348, P63104, P31947	YWHAB	2018	Sun BB	Males and Females	29875488	European	NA	10534735	3301	NA	NA
prot-a-2708	14-3-3 protein sigma	P31947	SFN	2018	Sun BB	Males and Females	29875488	European	NA	10534735	3301	NA	NA
prot-a-3250	14-3-3 protein theta	P27348	YWHAQ	2018	Sun BB	Males and Females	29875488	European	NA	10534735	3301	NA	NA
prot-a-3251	14-3-3 protein zeta/delta	P63104	YWHAZ	2018	Sun BB	Males and Females	29875488	European	NA	10534735	3301	NA	NA
prot-a-1370	15-hydroxyprostaglandin dehydrogenase [NAD(+)]	P15428	HPGD	2018	Sun BB	Males and Females	29875488	European	NA	10534735	3301	NA	NA
prot-a-1381	17-beta-hydroxysteroid dehydrogenase 14	Q9BPX1	HSD17B14	2018	Sun BB	Males and Females	29875488	European	NA	10534735	3301	NA	NA
prot-a-2296	1-phosphatidylinositol 4,5-bisphosphate phosphodiesterase gamma-1	P19174	PLCG1	2018	Sun BB	Males and Females	29875488	European	NA	10534735	3301	NA	NA
prot-a-603	2',3'-cyclic-nucleotide 3'-phosphodiesterase	P09543	CNP	2018	Sun BB	Males and Females	29875488	European	NA	10534735	3301	NA	NA
prot-a-2136	2'-5'-oligoadenylate synthase 1	P00973	OAS1	2018	Sun BB	Males and Females	29875488	European	NA	10534735	3301	NA	NA
prot-a-2416	26S proteasome non-ATPase regulatory subunit 1	Q99460	PSMD1	2018	Sun BB	Males and Females	29875488	European	NA	10534735	3301	NA	NA
prot-a-2415	26S proteasome non-ATPase regulatory subunit 11	O00231	PSMD11	2018	Sun BB	Males and Females	29875488	European	NA	10534735	3301	NA	NA
prot-a-2417	26S proteasome non-ATPase regulatory subunit 4	P55036	PSMD4	2018	Sun BB	Males and Females	29875488	European	NA	10534735	3301	NA	NA
prot-a-2418	26S proteasome non-ATPase regulatory subunit 5	Q16401	PSMD5	2018	Sun BB	Males and Females	29875488	European	NA	10534735	3301	NA	NA
prot-a-2419	26S proteasome non-ATPase regulatory subunit 7	P51665	PSMD7	2018	Sun BB	Males and Females	29875488	European	NA	10534735	3301	NA	NA
prot-a-21	2-phosphoxylose phosphatase 1	Q8TE99	PXYLP1	2018	Sun BB	Males and Females	29875488	European	NA	10534735	3301	NA	NA
prot-a-1940	39S ribosomal protein L14, mitochondrial	Q6P1L8	MRPL14	2018	Sun BB	Males and Females	29875488	European	NA	10534735	3301	NA	NA
prot-a-1941	39S ribosomal protein L32, mitochondrial	Q9BYC8	MRPL32	2018	Sun BB	Males and Females	29875488	European	NA	10534735	3301	NA	NA
prot-a-1942	39S ribosomal protein L33, mitochondrial	O75394	MRPL33	2018	Sun BB	Males and Females	29875488	European	NA	10534735	3301	NA	NA
prot-a-1943	39S ribosomal protein L34, mitochondrial	Q9BQ48	MRPL34	2018	Sun BB	Males and Females	29875488	European	NA	10534735	3301	NA	NA
prot-a-1944	39S ribosomal protein L52, mitochondrial	Q86TS9	MRPL52	2018	Sun BB	Males and Females	29875488	European	NA	10534735	3301	NA	NA
prot-a-1354	3-hydroxy-3-methylglutaryl-coenzyme A reductase	P04035	HMGCR	2018	Sun BB	Males and Females	29875488	European	NA	10534735	3301	NA	NA
prot-a-1380	3-hydroxyacyl-CoA dehydrogenase type-2	Q99714	HSD17B10	2018	Sun BB	Males and Females	29875488	European	NA	10534735	3301	NA	NA
prot-a-1306	3-hydroxyanthranilate 3,4-dioxygenase	P46952	HAAO	2018	Sun BB	Males and Females	29875488	European	NA	10534735	3301	NA	NA
prot-a-1933	3-mercaptopyruvate sulfurtransferase	P25325	MPST	2018	Sun BB	Males and Females	29875488	European	NA	10534735	3301	NA	NA
prot-a-2593	40S ribosomal protein S3	P23396	RPS3	2018	Sun BB	Males and Females	29875488	European	NA	10534735	3301	NA	NA
prot-a-2594	40S ribosomal protein S3a	P61247	RPS3A	2018	Sun BB	Males and Females	29875488	European	NA	10534735	3301	NA	NA
prot-a-2595	40S ribosomal protein S4, X isoform	P62701	RPS4X	2018	Sun BB	Males and Females	29875488	European	NA	10534735	3301	NA	NA
prot-a-2597	40S ribosomal protein S7	P62081	RPS7	2018	Sun BB	Males and Females	29875488	European	NA	10534735	3301	NA	NA
prot-a-2598	40S ribosomal protein SA	P08865	RPSA	2018	Sun BB	Males and Females	29875488	European	NA	10534735	3301	NA	NA
prot-a-1368	4-hydroxy-2-oxoglutarate aldolase, mitochondrial	Q86XE5	HOGA1	2018	Sun BB	Males and Females	29875488	European	NA	10534735	3301	NA	NA
prot-a-2112	5'(3')-deoxyribonucleotidase, cytosolic type	Q8TCD5	NT5C	2018	Sun BB	Males and Females	29875488	European	NA	10534735	3301	NA	NA
prot-a-1962	5-formyltetrahydrofolate cyclo-ligase	P49914	MTHFS	2018	Sun BB	Males and Females	29875488	European	NA	10534735	3301	NA	NA
prot-a-2113	5'-Nucleotidase	P21589	NT5E	2018	Sun BB	Males and Females	29875488	European	NA	10534735	3301	NA	NA
prot-a-2587	60S acidic ribosomal protein P2	P05387	RPLP2	2018	Sun BB	Males and Females	29875488	European	NA	10534735	3301	NA	NA
prot-a-2586	60S ribosomal protein L30	P62888	RPL30	2018	Sun BB	Males and Females	29875488	European	NA	10534735	3301	NA	NA
prot-a-2450	6-pyruvoyl tetrahydrobiopterin synthase	Q03393	PTS	2018	Sun BB	Males and Females	29875488	European	NA	10534735	3301	NA	NA
prot-a-1557	72 kDa inositol polyphosphate 5-phosphatase	Q9NRR6	INPP5E	2018	Sun BB	Males and Females	29875488	European	NA	10534735	3301	NA	NA
prot-a-1918	72 kDa type IV collagenase	P08253	MMP2	2018	Sun BB	Males and Females	29875488	European	NA	10534735	3301	NA	NA
prot-a-31	A disintegrin and metalloproteinase with thrombospondin motifs 1	Q9UHI8	ADAMTS1	2018	Sun BB	Males and Females	29875488	European	NA	10534735	3301	NA	NA
prot-a-32	A disintegrin and metalloproteinase with thrombospondin motifs 13	Q76LX8	ADAMTS13	2018	Sun BB	Males and Females	29875488	European	NA	10534735	3301	NA	NA
prot-a-33	A disintegrin and metalloproteinase with thrombospondin motifs 15	Q8TE58	ADAMTS15	2018	Sun BB	Males and Females	29875488	European	NA	10534735	3301	NA	NA
prot-a-34	A disintegrin and metalloproteinase with thrombospondin motifs 3	O15072	ADAMTS3	2018	Sun BB	Males and Females	29875488	European	NA	10534735	3301	NA	NA
prot-a-35	A disintegrin and metalloproteinase with thrombospondin motifs 4	O75173	ADAMTS4	2018	Sun BB	Males and Females	29875488	European	NA	10534735	3301	NA	NA
prot-a-36	A disintegrin and metalloproteinase with thrombospondin motifs 5	Q9UNA0	ADAMTS5	2018	Sun BB	Males and Females	29875488	European	NA	10534735	3301	NA	NA
prot-a-37	A disintegrin and metalloproteinase with thrombospondin motifs 6	Q9UKP5	ADAMTS6	2018	Sun BB	Males and Females	29875488	European	NA	10534735	3301	NA	NA
prot-a-1972	A/G-specific adenine DNA glycosylase	Q9UIF7	MUTYH	2018	Sun BB	Males and Females	29875488	European	NA	10534735	3301	NA	NA
prot-a-39	AarF domain-containing protein kinase 4	Q96D53	COQ8B	2018	Sun BB	Males and Females	29875488	European	NA	10534735	3301	NA	NA
prot-a-8	Abelson tyrosine-protein kinase 2	P42684	ABL2	2018	Sun BB	Males and Females	29875488	European	NA	10534735	3301	NA	NA
prot-a-11	Acetyl-CoA carboxylase 2	O00763	ACACB	2018	Sun BB	Males and Females	29875488	European	NA	10534735	3301	NA	NA
prot-a-178	Acid ceramidase	Q13510	ASAH1	2018	Sun BB	Males and Females	29875488	European	NA	10534735	3301	NA	NA
prot-a-2780	Acid sphingomyelinase-like phosphodiesterase 3a	Q92484	SMPDL3A	2018	Sun BB	Males and Females	29875488	European	NA	10534735	3301	NA	NA
prot-a-104	Acidic leucine-rich nuclear phosphoprotein 32 family member A	P39687	ANP32A	2018	Sun BB	Males and Females	29875488	European	NA	10534735	3301	NA	NA
prot-a-105	Acidic leucine-rich nuclear phosphoprotein 32 family member B	Q92688	ANP32B	2018	Sun BB	Males and Females	29875488	European	NA	10534735	3301	NA	NA
prot-a-186	Acid-sensing ion channel 4	Q96FT7	ASIC4	2018	Sun BB	Males and Females	29875488	European	NA	10534735	3301	NA	NA
prot-a-9	Actin-binding LIM protein 3	O94929	ABLIM3	2018	Sun BB	Males and Females	29875488	European	NA	10534735	3301	NA	NA
prot-a-166	Actin-related protein 2/3 complex subunit 3	O15145	ARPC3	2018	Sun BB	Males and Females	29875488	European	NA	10534735	3301	NA	NA
prot-a-2380	Activated Protein C	P04070	PROC	2018	Sun BB	Males and Females	29875488	European	NA	10534735	3301	NA	NA
prot-a-181	Activating signal cointegrator 1 complex subunit 1	Q8N9N2	ASCC1	2018	Sun BB	Males and Females	29875488	European	NA	10534735	3301	NA	NA
prot-a-60	Activator of 90 kDa heat shock protein ATPase homolog 1	O95433	AHSA1	2018	Sun BB	Males and Females	29875488	European	NA	10534735	3301	NA	NA
prot-a-1373	Activator of apoptosis harakiri	O00198	HRK	2018	Sun BB	Males and Females	29875488	European	NA	10534735	3301	NA	NA
prot-a-22	Activin receptor type-1B	P36896	ACVR1B	2018	Sun BB	Males and Females	29875488	European	NA	10534735	3301	NA	NA
prot-a-14	Acyl-CoA-binding domain-containing protein 6	Q9BR61	ACBD6	2018	Sun BB	Males and Females	29875488	European	NA	10534735	3301	NA	NA
prot-a-15	Acyl-CoA-binding domain-containing protein 7	Q8N6N7	ACBD7	2018	Sun BB	Males and Females	29875488	European	NA	10534735	3301	NA	NA
prot-a-24	Acylphosphatase-2	P14621	ACYP2	2018	Sun BB	Males and Females	29875488	European	NA	10534735	3301	NA	NA
prot-a-38	ADAMTS-like protein 1	Q8N6G6	ADAMTSL1	2018	Sun BB	Males and Females	29875488	European	NA	10534735	3301	NA	NA
prot-a-664	Adapter molecule crk	P46108	CRK	2018	Sun BB	Males and Females	29875488	European	NA	10534735	3301	NA	NA
prot-a-2755	Adenosine 3'-phospho 5'-phosphosulfate transporter 2	Q9H1N7	SLC35B3	2018	Sun BB	Males and Females	29875488	European	NA	10534735	3301	NA	NA
prot-a-506	Adenosine deaminase CECR1	Q9NZK5	ADA2	2018	Sun BB	Males and Females	29875488	European	NA	10534735	3301	NA	NA
prot-a-66	Adenylate kinase isoenzyme 1	P00568	AK1	2018	Sun BB	Males and Females	29875488	European	NA	10534735	3301	NA	NA
prot-a-52	Adenylosuccinate synthetase isozyme 1	Q8N142	ADSS1	2018	Sun BB	Males and Females	29875488	European	NA	10534735	3301	NA	NA
prot-a-51	Adenylosuccinate synthetase isozyme 2	P30520	ADSS2	2018	Sun BB	Males and Females	29875488	European	NA	10534735	3301	NA	NA
prot-a-1926	Adenylyltransferase and sulfurtransferase MOCS3	O95396	MOCS3	2018	Sun BB	Males and Females	29875488	European	NA	10534735	3301	NA	NA
prot-a-44	Adhesion G protein-coupled receptor F5	Q8IZF2	ADGRF5	2018	Sun BB	Males and Females	29875488	European	NA	10534735	3301	NA	NA
prot-a-43	Adhesion G-protein coupled receptor F1	Q5T601	ADGRF1	2018	Sun BB	Males and Females	29875488	European	NA	10534735	3301	NA	NA
prot-a-45	Adhesion G-protein coupled receptor G5	Q8IZF4	ADGRG5	2018	Sun BB	Males and Females	29875488	European	NA	10534735	3301	NA	NA
prot-a-124	Adipocyte plasma membrane-associated protein	Q9HDC9	APMAP	2018	Sun BB	Males and Females	29875488	European	NA	10534735	3301	NA	NA
prot-a-49	ADP-dependent glucokinase	Q9BRR6	ADPGK	2018	Sun BB	Males and Females	29875488	European	NA	10534735	3301	NA	NA
prot-a-2129	ADP-ribose pyrophosphatase, mitochondrial	Q9BW91	NUDT9	2018	Sun BB	Males and Females	29875488	European	NA	10534735	3301	NA	NA
prot-a-443	ADP-ribosyl cyclase/cyclic ADP-ribose hydrolase 1	P28907	CD38	2018	Sun BB	Males and Females	29875488	European	NA	10534735	3301	NA	NA
prot-a-276	ADP-ribosyl cyclase/cyclic ADP-ribose hydrolase 2	Q10588	BST1	2018	Sun BB	Males and Females	29875488	European	NA	10534735	3301	NA	NA
prot-a-142	ADP-ribosylation factor 3	P61204	ARF3	2018	Sun BB	Males and Females	29875488	European	NA	10534735	3301	NA	NA
prot-a-143	ADP-ribosylation factor 6	P62330	ARF6	2018	Sun BB	Males and Females	29875488	European	NA	10534735	3301	NA	NA
prot-a-144	ADP-ribosylation factor GTPase-activating protein 2	Q8N6H7	ARFGAP2	2018	Sun BB	Males and Females	29875488	European	NA	10534735	3301	NA	NA
prot-a-1205	ADP-ribosylation factor-binding protein GGA1	Q9UJY5	GGA1	2018	Sun BB	Males and Females	29875488	European	NA	10534735	3301	NA	NA
prot-a-1206	ADP-ribosylation factor-binding protein GGA3	Q9NZ52	GGA3	2018	Sun BB	Males and Females	29875488	European	NA	10534735	3301	NA	NA
prot-a-161	ADP-ribosylation factor-like protein 1	P40616	ARL1	2018	Sun BB	Males and Females	29875488	European	NA	10534735	3301	NA	NA
prot-a-160	ADP-ribosylation factor-like protein 11	Q969Q4	ARL11	2018	Sun BB	Males and Females	29875488	European	NA	10534735	3301	NA	NA
prot-a-162	ADP-ribosylation factor-like protein 3	P36405	ARL3	2018	Sun BB	Males and Females	29875488	European	NA	10534735	3301	NA	NA
prot-a-48	Adrenomedullin	P35318	ADM	2018	Sun BB	Males and Females	29875488	European	NA	10534735	3301	NA	NA
prot-a-2650	Adseverin	Q9Y6U3	SCIN	2018	Sun BB	Males and Females	29875488	European	NA	10534735	3301	NA	NA
prot-a-54	Advanced glycosylation end product-specific receptor, soluble	Q15109	AGER	2018	Sun BB	Males and Females	29875488	European	NA	10534735	3301	NA	NA
prot-a-12	Aggrecan core protein	P16112	ACAN	2018	Sun BB	Males and Females	29875488	European	NA	10534735	3301	NA	NA
prot-a-59	Agouti-related protein	O00253	AGRP	2018	Sun BB	Males and Females	29875488	European	NA	10534735	3301	NA	NA
prot-a-187	Agouti-signaling protein	P42127	ASIP	2018	Sun BB	Males and Females	29875488	European	NA	10534735	3301	NA	NA
prot-a-1264	Alanine aminotransferase 1	P24298	GPT	2018	Sun BB	Males and Females	29875488	European	NA	10534735	3301	NA	NA
prot-a-3	Alanine--tRNA ligase, cytoplasmic	P49588	AARS1	2018	Sun BB	Males and Females	29875488	European	NA	10534735	3301	NA	NA
prot-a-67	Alcohol dehydrogenase [NADP(+)]	P14550	AKR1A1	2018	Sun BB	Males and Females	29875488	European	NA	10534735	3301	NA	NA
prot-a-46	Alcohol dehydrogenase 1B	P00325	ADH1B	2018	Sun BB	Males and Females	29875488	European	NA	10534735	3301	NA	NA
prot-a-47	Alcohol dehydrogenase 4	P08319	ADH4	2018	Sun BB	Males and Females	29875488	European	NA	10534735	3301	NA	NA
prot-a-76	Aldehyde dehydrogenase family 3 member B1	P43353	ALDH3B1	2018	Sun BB	Males and Females	29875488	European	NA	10534735	3301	NA	NA
prot-a-75	Aldehyde dehydrogenase, dimeric NADP-preferring	P30838	ALDH3A1	2018	Sun BB	Males and Females	29875488	European	NA	10534735	3301	NA	NA
prot-a-69	Aldo-keto reductase family 1 member C1	Q04828	AKR1C1	2018	Sun BB	Males and Females	29875488	European	NA	10534735	3301	NA	NA
prot-a-68	Aldose reductase	P15121	AKR1B1	2018	Sun BB	Males and Females	29875488	European	NA	10534735	3301	NA	NA
prot-a-1901	Allergin-1	Q7Z6M3	MILR1	2018	Sun BB	Males and Females	29875488	European	NA	10534735	3301	NA	NA
prot-a-62	Allograft inflammatory factor 1	P55008	AIF1	2018	Sun BB	Males and Females	29875488	European	NA	10534735	3301	NA	NA
prot-a-2525	All-trans-retinol 13,14-reductase	Q6NUM9	RETSAT	2018	Sun BB	Males and Females	29875488	European	NA	10534735	3301	NA	NA
prot-a-1151	Alpha-(1,3)-fucosyltransferase 10	Q6P4F1	FUT10	2018	Sun BB	Males and Females	29875488	European	NA	10534735	3301	NA	NA
prot-a-1153	Alpha-(1,3)-fucosyltransferase 5	Q11128	FUT5	2018	Sun BB	Males and Females	29875488	European	NA	10534735	3301	NA	NA
prot-a-1155	Alpha-(1,3)-fucosyltransferase 9	Q9Y231	FUT9	2018	Sun BB	Males and Females	29875488	European	NA	10534735	3301	NA	NA
prot-a-1154	Alpha-(1,6)-fucosyltransferase	Q9BYC5	FUT8	2018	Sun BB	Males and Females	29875488	European	NA	10534735	3301	NA	NA
prot-a-6	Alpha/beta hydrolase domain-containing protein 14A	Q9BUJ0	ABHD14A	2018	Sun BB	Males and Females	29875488	European	NA	10534735	3301	NA	NA
prot-a-1892	Alpha-1,3-mannosyl-glycoprotein 2-beta-N-acetylglucosaminyltransferase	P26572	MGAT1	2018	Sun BB	Males and Females	29875488	European	NA	10534735	3301	NA	NA
prot-a-1894	Alpha-1,3-mannosyl-glycoprotein 4-beta-N-acetylglucosaminyltransferase B	Q9UQ53	MGAT4B	2018	Sun BB	Males and Females	29875488	European	NA	10534735	3301	NA	NA
prot-a-1895	Alpha-1,3-mannosyl-glycoprotein 4-beta-N-acetylglucosaminyltransferase C	Q9UBM8	MGAT4C	2018	Sun BB	Males and Females	29875488	European	NA	10534735	3301	NA	NA
prot-a-1893	Alpha-1,6-mannosyl-glycoprotein 2-beta-N-acetylglucosaminyltransferase	Q10469	MGAT2	2018	Sun BB	Males and Females	29875488	European	NA	10534735	3301	NA	NA
prot-a-2858	Alpha-2,8-sialyltransferase 8B	Q92186	ST8SIA2	2018	Sun BB	Males and Females	29875488	European	NA	10534735	3301	NA	NA
prot-a-2861	Alpha-2,8-sialyltransferase 8F	P61647	ST8SIA6	2018	Sun BB	Males and Females	29875488	European	NA	10534735	3301	NA	NA
prot-a-2700	Alpha-2-antiplasmin	P08697	SERPINF2	2018	Sun BB	Males and Females	29875488	European	NA	10534735	3301	NA	NA
prot-a-61	Alpha-2-HS-glycoprotein	P02765	AHSG	2018	Sun BB	Males and Females	29875488	European	NA	10534735	3301	NA	NA
prot-a-1781	alpha-2-macroglobulin receptor-associated protein	P30533	LRPAP1	2018	Sun BB	Males and Females	29875488	European	NA	10534735	3301	NA	NA
prot-a-89	Alpha-amylase 1	P04745	AMY1A	2018	Sun BB	Males and Females	29875488	European	NA	10534735	3301	NA	NA
prot-a-673	Alpha-crystallin A chain	P02489	CRYAA	2018	Sun BB	Males and Females	29875488	European	NA	10534735	3301	NA	NA
prot-a-53	alpha-Fetoprotein	P02771	AFP	2018	Sun BB	Males and Females	29875488	European	NA	10534735	3301	NA	NA
prot-a-1551	Alpha-internexin	Q16352	INA	2018	Sun BB	Males and Females	29875488	European	NA	10534735	3301	NA	NA
prot-a-1411	Alpha-L-iduronidase	P35475	IDUA	2018	Sun BB	Males and Females	29875488	European	NA	10534735	3301	NA	NA
prot-a-2852	Alpha-N-acetylgalactosaminide alpha-2,6-sialyltransferase 1	Q9NSC7	ST6GALNAC1	2018	Sun BB	Males and Females	29875488	European	NA	10534735	3301	NA	NA
prot-a-2853	Alpha-N-acetylgalactosaminide alpha-2,6-sialyltransferase 2	Q9UJ37	ST6GALNAC2	2018	Sun BB	Males and Females	29875488	European	NA	10534735	3301	NA	NA
prot-a-2854	Alpha-N-acetylgalactosaminide alpha-2,6-sialyltransferase 3	Q8NDV1	ST6GALNAC3	2018	Sun BB	Males and Females	29875488	European	NA	10534735	3301	NA	NA
prot-a-2856	Alpha-N-acetylgalactosaminide alpha-2,6-sialyltransferase 5	Q9BVH7	ST6GALNAC5	2018	Sun BB	Males and Females	29875488	European	NA	10534735	3301	NA	NA
prot-a-2857	Alpha-N-acetylgalactosaminide alpha-2,6-sialyltransferase 6	Q969X2	ST6GALNAC6	2018	Sun BB	Males and Females	29875488	European	NA	10534735	3301	NA	NA
prot-a-2185	Alpha-parvin	Q9NVD7	PARVA	2018	Sun BB	Males and Females	29875488	European	NA	10534735	3301	NA	NA
prot-a-692	alpha-S1-casein	P47710	CSN1S1	2018	Sun BB	Males and Females	29875488	European	NA	10534735	3301	NA	NA
prot-a-2789	Alpha-synuclein	P37840	SNCA	2018	Sun BB	Males and Females	29875488	European	NA	10534735	3301	NA	NA
prot-a-3120	Alpha-taxilin	P40222	TXLNA	2018	Sun BB	Males and Females	29875488	European	NA	10534735	3301	NA	NA
prot-a-82	Ameloblastin	Q9NP70	AMBN	2018	Sun BB	Males and Females	29875488	European	NA	10534735	3301	NA	NA
prot-a-83	Amelogenin, X isoform	Q99217	AMELX	2018	Sun BB	Males and Females	29875488	European	NA	10534735	3301	NA	NA
prot-a-2365	AMP Kinase (alpha1beta1gamma1)	Q13131, Q9Y478, P54619	PRKAA1	2018	Sun BB	Males and Females	29875488	European	NA	10534735	3301	NA	NA
prot-a-2366	AMP Kinase (alpha2beta2gamma1)	P54646, O43741, P54619	PRKAA2	2018	Sun BB	Males and Females	29875488	European	NA	10534735	3301	NA	NA
prot-a-141	Amphiregulin	P15514	AREG	2018	Sun BB	Males and Females	29875488	European	NA	10534735	3301	NA	NA
prot-a-87	Amphoterin-induced protein 1	Q86WK6	AMIGO1	2018	Sun BB	Males and Females	29875488	European	NA	10534735	3301	NA	NA
prot-a-2864	AMSH-like protease	Q96FJ0	STAMBPL1	2018	Sun BB	Males and Females	29875488	European	NA	10534735	3301	NA	NA
prot-a-114	Amyloid beta A4 precursor protein-binding family B member 1	O00213	APBB1	2018	Sun BB	Males and Females	29875488	European	NA	10534735	3301	NA	NA
prot-a-116	Amyloid beta A4 precursor protein-binding family B member 2	Q92870	APBB2	2018	Sun BB	Males and Females	29875488	European	NA	10534735	3301	NA	NA
prot-a-118	Amyloid beta A4 precursor protein-binding family B member 3	O95704	APBB3	2018	Sun BB	Males and Females	29875488	European	NA	10534735	3301	NA	NA
prot-a-139	Amyloid beta A4 protein	P05067	APP	2018	Sun BB	Males and Females	29875488	European	NA	10534735	3301	NA	NA
prot-a-122	Amyloid-like protein 2	Q06481	APLP2	2018	Sun BB	Males and Females	29875488	European	NA	10534735	3301	NA	NA
prot-a-90	Anaphase-promoting complex subunit 10	Q9UM13	ANAPC10	2018	Sun BB	Males and Females	29875488	European	NA	10534735	3301	NA	NA
prot-a-91	Anaphase-promoting complex subunit 7	Q9UJX3	ANAPC7	2018	Sun BB	Males and Females	29875488	European	NA	10534735	3301	NA	NA
prot-a-56	Angiogenic factor with G patch and FHA domains 1	Q8N302	AGGF1	2018	Sun BB	Males and Females	29875488	European	NA	10534735	3301	NA	NA
prot-a-92	Angiopoietin-1	Q15389	ANGPT1	2018	Sun BB	Males and Females	29875488	European	NA	10534735	3301	NA	NA
prot-a-2944	Angiopoietin-1 receptor, soluble	Q02763	TEK	2018	Sun BB	Males and Females	29875488	European	NA	10534735	3301	NA	NA
prot-a-93	Angiopoietin-2	O15123	ANGPT2	2018	Sun BB	Males and Females	29875488	European	NA	10534735	3301	NA	NA
prot-a-95	Angiopoietin-4	Q9Y264	ANGPT4	2018	Sun BB	Males and Females	29875488	European	NA	10534735	3301	NA	NA
prot-a-292	Angiopoietin-like protein 8	Q6UXH0	ANGPTL8	2018	Sun BB	Males and Females	29875488	European	NA	10534735	3301	NA	NA
prot-a-96	Angiopoietin-related protein 1	O95841	ANGPTL1	2018	Sun BB	Males and Females	29875488	European	NA	10534735	3301	NA	NA
prot-a-98	Angiopoietin-related protein 3	Q9Y5C1	ANGPTL3	2018	Sun BB	Males and Females	29875488	European	NA	10534735	3301	NA	NA
prot-a-99	Angiopoietin-related protein 4	Q9BY76	ANGPTL4	2018	Sun BB	Males and Females	29875488	European	NA	10534735	3301	NA	NA
prot-a-100	Angiopoietin-related protein 7	O43827	ANGPTL7	2018	Sun BB	Males and Females	29875488	European	NA	10534735	3301	NA	NA
prot-a-2301	Angiostatin	P00747	PLG	2018	Sun BB	Males and Females	29875488	European	NA	10534735	3301	NA	NA
prot-a-16	Angiotensin-converting enzyme 2	Q9BYF1	ACE2	2018	Sun BB	Males and Females	29875488	European	NA	10534735	3301	NA	NA
prot-a-102	Ankyrin repeat domain-containing protein 27	Q96NW4	ANKRD27	2018	Sun BB	Males and Females	29875488	European	NA	10534735	3301	NA	NA
prot-a-103	Ankyrin repeat domain-containing protein 46	Q86W74	ANKRD46	2018	Sun BB	Males and Females	29875488	European	NA	10534735	3301	NA	NA
prot-a-101	Ankyrin-2	Q01484	ANK2	2018	Sun BB	Males and Females	29875488	European	NA	10534735	3301	NA	NA
prot-a-107	Annexin A1	P04083	ANXA1	2018	Sun BB	Males and Females	29875488	European	NA	10534735	3301	NA	NA
prot-a-106	Annexin A10	Q9UJ72	ANXA10	2018	Sun BB	Males and Females	29875488	European	NA	10534735	3301	NA	NA
prot-a-108	Annexin A2	P07355	ANXA2	2018	Sun BB	Males and Females	29875488	European	NA	10534735	3301	NA	NA
prot-a-110	Annexin A9	O76027	ANXA9	2018	Sun BB	Males and Females	29875488	European	NA	10534735	3301	NA	NA
prot-a-1606	Anosmin-1	P23352	ANOS1	2018	Sun BB	Males and Females	29875488	European	NA	10534735	3301	NA	NA
prot-a-58	Anterior gradient protein 2 homolog	O95994	AGR2	2018	Sun BB	Males and Females	29875488	European	NA	10534735	3301	NA	NA
prot-a-421	Antigen-presenting glycoprotein CD1d	P15813	CD1D	2018	Sun BB	Males and Females	29875488	European	NA	10534735	3301	NA	NA
prot-a-2695	Antithrombin-III	P01008	SERPINC1	2018	Sun BB	Males and Females	29875488	European	NA	10534735	3301	NA	NA
prot-a-949	AP-4 complex accessory subunit tepsin	Q96N21	TEPSIN	2018	Sun BB	Males and Females	29875488	European	NA	10534735	3301	NA	NA
prot-a-112	AP-4 complex subunit mu-1	O00189	AP4M1	2018	Sun BB	Males and Females	29875488	European	NA	10534735	3301	NA	NA
prot-a-1	APOBEC1 complementation factor	Q9NQ94	A1CF	2018	Sun BB	Males and Females	29875488	European	NA	10534735	3301	NA	NA
prot-a-125	Apolipoprotein A-V	Q6Q788	APOA5	2018	Sun BB	Males and Females	29875488	European	NA	10534735	3301	NA	NA
prot-a-127	Apolipoprotein B	P04114	APOB	2018	Sun BB	Males and Females	29875488	European	NA	10534735	3301	NA	NA
prot-a-129	Apolipoprotein D	P05090	APOD	2018	Sun BB	Males and Females	29875488	European	NA	10534735	3301	NA	NA
prot-a-132	Apolipoprotein E (isoform E2)	P02649	APOE	2018	Sun BB	Males and Females	29875488	European	NA	10534735	3301	NA	NA
prot-a-131	Apolipoprotein E (isoform E3)	P02649	APOE	2018	Sun BB	Males and Females	29875488	European	NA	10534735	3301	NA	NA
prot-a-133	Apolipoprotein F	Q13790	APOF	2018	Sun BB	Males and Females	29875488	European	NA	10534735	3301	NA	NA
prot-a-134	Apolipoprotein L1	O14791	APOL1	2018	Sun BB	Males and Females	29875488	European	NA	10534735	3301	NA	NA
prot-a-136	Apolipoprotein M	O95445	APOM	2018	Sun BB	Males and Females	29875488	European	NA	10534735	3301	NA	NA
prot-a-236	Apoptosis regulator Bcl-2	P10415	BCL2	2018	Sun BB	Males and Females	29875488	European	NA	10534735	3301	NA	NA
prot-a-63	Apoptosis-inducing factor 1, mitochondrial	O95831	AIFM1	2018	Sun BB	Males and Females	29875488	European	NA	10534735	3301	NA	NA
prot-a-113	Apoptotic protease-activating factor 1	O14727	APAF1	2018	Sun BB	Males and Females	29875488	European	NA	10534735	3301	NA	NA
prot-a-1212	Appetite-regulating hormone	Q9UBU3	GHRL	2018	Sun BB	Males and Females	29875488	European	NA	10534735	3301	NA	NA
prot-a-80	Arachidonate 15-lipoxygenase B	O15296	ALOX15B	2018	Sun BB	Males and Females	29875488	European	NA	10534735	3301	NA	NA
prot-a-145	Arfaptin-1	P53367	ARFIP1	2018	Sun BB	Males and Females	29875488	European	NA	10534735	3301	NA	NA
prot-a-146	Arfaptin-2	P53365	ARFIP2	2018	Sun BB	Males and Females	29875488	European	NA	10534735	3301	NA	NA
prot-a-55	Arf-GAP domain and FG repeat-containing protein 1	P52594	AGFG1	2018	Sun BB	Males and Females	29875488	European	NA	10534735	3301	NA	NA
prot-a-13	Arf-GAP with coiled-coil, ANK repeat and PH domain-containing protein 2	Q15057	ACAP2	2018	Sun BB	Males and Females	29875488	European	NA	10534735	3301	NA	NA
prot-a-180	Arf-GAP with SH3 domain, ANK repeat and PH domain-containing protein 2	O43150	ASAP2	2018	Sun BB	Males and Females	29875488	European	NA	10534735	3301	NA	NA
prot-a-2607	Arginine/serine-rich protein 1	Q9BUV0	RSRP1	2018	Sun BB	Males and Females	29875488	European	NA	10534735	3301	NA	NA
prot-a-188	Argininosuccinate lyase	P04424	ASL	2018	Sun BB	Males and Females	29875488	European	NA	10534735	3301	NA	NA
prot-a-163	Armadillo repeat-containing protein 5	Q96C12	ARMC5	2018	Sun BB	Males and Females	29875488	European	NA	10534735	3301	NA	NA
prot-a-775	Aromatic-L-amino-acid decarboxylase	P20711	DDC	2018	Sun BB	Males and Females	29875488	European	NA	10534735	3301	NA	NA
prot-a-170	Arrestin domain-containing protein 3	Q96B67	ARRDC3	2018	Sun BB	Males and Females	29875488	European	NA	10534735	3301	NA	NA
prot-a-177	Artemin	Q5T4W7	ARTN	2018	Sun BB	Males and Females	29875488	European	NA	10534735	3301	NA	NA
prot-a-2001	Arylamine N-acetyltransferase 1	P18440	NAT1	2018	Sun BB	Males and Females	29875488	European	NA	10534735	3301	NA	NA
prot-a-171	Arylsulfatase A	P15289	ARSA	2018	Sun BB	Males and Females	29875488	European	NA	10534735	3301	NA	NA
prot-a-172	Arylsulfatase B	P15848	ARSB	2018	Sun BB	Males and Females	29875488	European	NA	10534735	3301	NA	NA
prot-a-173	Arylsulfatase K	Q6UWY0	ARSK	2018	Sun BB	Males and Females	29875488	European	NA	10534735	3301	NA	NA
prot-a-182	Asialoglycoprotein receptor 1	P07306	ASGR1	2018	Sun BB	Males and Females	29875488	European	NA	10534735	3301	NA	NA
prot-a-183	Asialoglycoprotein receptor 2	P07307	ASGR2	2018	Sun BB	Males and Females	29875488	European	NA	10534735	3301	NA	NA
prot-a-1241	Aspartate aminotransferase, cytoplasmic	P17174	GOT1	2018	Sun BB	Males and Females	29875488	European	NA	10534735	3301	NA	NA
prot-a-191	Aspartyl/asparaginyl beta-hydroxylase	Q12797	ASPH	2018	Sun BB	Males and Females	29875488	European	NA	10534735	3301	NA	NA
prot-a-192	Asporin	Q9BXN1	ASPN	2018	Sun BB	Males and Females	29875488	European	NA	10534735	3301	NA	NA
prot-a-194	Astacin-like metalloendopeptidase	Q6HA08	ASTL	2018	Sun BB	Males and Females	29875488	European	NA	10534735	3301	NA	NA
prot-a-203	ATP synthase subunit beta, mitochondrial	P06576	ATP5F1B	2018	Sun BB	Males and Females	29875488	European	NA	10534735	3301	NA	NA
prot-a-190	ATPase ASNA1	O43681	GET3	2018	Sun BB	Males and Females	29875488	European	NA	10534735	3301	NA	NA
prot-a-195	ATPase family AAA domain-containing protein 1	Q8NBU5	ATAD1	2018	Sun BB	Males and Females	29875488	European	NA	10534735	3301	NA	NA
prot-a-196	ATPase family AAA domain-containing protein 2	Q6PL18	ATAD2	2018	Sun BB	Males and Females	29875488	European	NA	10534735	3301	NA	NA
prot-a-17	ATP-citrate synthase	P53396	ACLY	2018	Sun BB	Males and Females	29875488	European	NA	10534735	3301	NA	NA
prot-a-2513	ATP-dependent DNA helicase Q1	P46063	RECQL	2018	Sun BB	Males and Females	29875488	European	NA	10534735	3301	NA	NA
prot-a-817	ATP-dependent RNA helicase A	Q08211	DHX9	2018	Sun BB	Males and Females	29875488	European	NA	10534735	3301	NA	NA
prot-a-777	ATP-dependent RNA helicase DDX25	Q9UHL0	DDX25	2018	Sun BB	Males and Females	29875488	European	NA	10534735	3301	NA	NA
prot-a-816	ATP-dependent RNA helicase DHX8	Q14562	DHX8	2018	Sun BB	Males and Females	29875488	European	NA	10534735	3301	NA	NA
prot-a-2076	Atrial natriuretic factor	P01160	NPPA	2018	Sun BB	Males and Females	29875488	European	NA	10534735	3301	NA	NA
prot-a-159	AT-rich interactive domain-containing protein 3A	Q99856	ARID3A	2018	Sun BB	Males and Females	29875488	European	NA	10534735	3301	NA	NA
prot-a-310	Augurin	Q9H1Z8	ECRG4	2018	Sun BB	Males and Females	29875488	European	NA	10534735	3301	NA	NA
prot-a-204	Aurora kinase A	O14965	AURKA	2018	Sun BB	Males and Females	29875488	European	NA	10534735	3301	NA	NA
prot-a-205	Aurora kinase B	Q96GD4	AURKB	2018	Sun BB	Males and Females	29875488	European	NA	10534735	3301	NA	NA
prot-a-206	Axin-2	Q9Y2T1	AXIN2	2018	Sun BB	Males and Females	29875488	European	NA	10534735	3301	NA	NA
prot-a-227	B melanoma antigen 2	Q86Y30	BAGE2	2018	Sun BB	Males and Females	29875488	European	NA	10534735	3301	NA	NA
prot-a-228	B melanoma antigen 3	Q86Y29	BAGE3	2018	Sun BB	Males and Females	29875488	European	NA	10534735	3301	NA	NA
prot-a-266	Bactericidal permeability-increasing protein	P17213	BPI	2018	Sun BB	Males and Females	29875488	European	NA	10534735	3301	NA	NA
prot-a-251	Baculoviral IAP repeat-containing protein 3	Q13489	BIRC3	2018	Sun BB	Males and Females	29875488	European	NA	10534735	3301	NA	NA
prot-a-252	Baculoviral IAP repeat-containing protein 5	O15392	BIRC5	2018	Sun BB	Males and Females	29875488	European	NA	10534735	3301	NA	NA
prot-a-225	BAG family molecular chaperone regulator 3	O95817	BAG3	2018	Sun BB	Males and Females	29875488	European	NA	10534735	3301	NA	NA
prot-a-226	BAG family molecular chaperone regulator 4	O95429	BAG4	2018	Sun BB	Males and Females	29875488	European	NA	10534735	3301	NA	NA
prot-a-231	Basal Cell Adhesion Molecule	P50895	BCAM	2018	Sun BB	Males and Females	29875488	European	NA	10534735	3301	NA	NA
prot-a-230	Basic leucine zipper transcriptional factor ATF-like 3	Q9NR55	BATF3	2018	Sun BB	Males and Females	29875488	European	NA	10534735	3301	NA	NA
prot-a-2354	Basic salivary proline-rich protein 4	P10163	PRB4	2018	Sun BB	Males and Females	29875488	European	NA	10534735	3301	NA	NA
prot-a-275	Basigin	P35613	BSG	2018	Sun BB	Males and Females	29875488	European	NA	10534735	3301	NA	NA
prot-a-461	B-cell antigen receptor complex-associated protein alpha chain	P11912	CD79A	2018	Sun BB	Males and Females	29875488	European	NA	10534735	3301	NA	NA
prot-a-462	B-cell antigen receptor complex-associated protein beta chain	P40259	CD79B	2018	Sun BB	Males and Females	29875488	European	NA	10534735	3301	NA	NA
prot-a-241	B-cell lymphoma 6 protein	P41182	BCL6	2018	Sun BB	Males and Females	29875488	European	NA	10534735	3301	NA	NA
prot-a-235	B-cell lymphoma/leukemia 10	O95999	BCL10	2018	Sun BB	Males and Females	29875488	European	NA	10534735	3301	NA	NA
prot-a-427	B-cell receptor CD22	P20273	CD22	2018	Sun BB	Males and Females	29875488	European	NA	10534735	3301	NA	NA
prot-a-233	B-cell receptor-associated protein 29	Q9UHQ4	BCAP29	2018	Sun BB	Males and Females	29875488	European	NA	10534735	3301	NA	NA
prot-a-325	Bcl10-interacting CARD protein	Q96LW7	CARD19	2018	Sun BB	Males and Females	29875488	European	NA	10534735	3301	NA	NA
prot-a-261	BCL2/adenovirus E1B 19 kDa protein-interacting protein 3	Q12983	BNIP3	2018	Sun BB	Males and Females	29875488	European	NA	10534735	3301	NA	NA
prot-a-262	BCL2/adenovirus E1B 19 kDa protein-interacting protein 3-like	O60238	BNIP3L	2018	Sun BB	Males and Females	29875488	European	NA	10534735	3301	NA	NA
prot-a-224	Bcl2-associated agonist of cell death	Q92934	BAD	2018	Sun BB	Males and Females	29875488	European	NA	10534735	3301	NA	NA
prot-a-238	Bcl-2-like protein 1	Q07817	BCL2L1	2018	Sun BB	Males and Females	29875488	European	NA	10534735	3301	NA	NA
prot-a-239	Bcl-2-like protein 2	Q92843	BCL2L2	2018	Sun BB	Males and Females	29875488	European	NA	10534735	3301	NA	NA
prot-a-237	Bcl-2-related protein A1	Q16548	BCL2A1	2018	Sun BB	Males and Females	29875488	European	NA	10534735	3301	NA	NA
prot-a-2122	BDNF/NT-3 growth factors receptor	Q16620	NTRK2	2018	Sun BB	Males and Females	29875488	European	NA	10534735	3301	NA	NA
prot-a-244	Beclin-1	Q14457	BECN1	2018	Sun BB	Males and Females	29875488	European	NA	10534735	3301	NA	NA
prot-a-245	BET1-like protein	Q9NYM9	BET1L	2018	Sun BB	Males and Females	29875488	European	NA	10534735	3301	NA	NA
prot-a-1185	Beta-1,3-galactosyl-O-glycosyl-glycoprotein beta-1,6-N-acetylglucosaminyltransferase	Q02742	GCNT1	2018	Sun BB	Males and Females	29875488	European	NA	10534735	3301	NA	NA
prot-a-1187	Beta-1,3-galactosyl-O-glycosyl-glycoprotein beta-1,6-N-acetylglucosaminyltransferase 4	Q9P109	GCNT4	2018	Sun BB	Males and Females	29875488	European	NA	10534735	3301	NA	NA
prot-a-209	Beta-1,3-galactosyltransferase 6	Q96L58	B3GALT6	2018	Sun BB	Males and Females	29875488	European	NA	10534735	3301	NA	NA
prot-a-210	Beta-1,3-glucosyltransferase	Q6Y288	B3GLCT	2018	Sun BB	Males and Females	29875488	European	NA	10534735	3301	NA	NA
prot-a-1890	Beta-1,3-N-acetylglucosaminyltransferase manic fringe	O00587	MFNG	2018	Sun BB	Males and Females	29875488	European	NA	10534735	3301	NA	NA
prot-a-2530	Beta-1,3-N-acetylglucosaminyltransferase radical fringe	Q9Y644	RFNG	2018	Sun BB	Males and Females	29875488	European	NA	10534735	3301	NA	NA
prot-a-216	Beta-1,4-galactosyltransferase 1	P15291	B4GALT1	2018	Sun BB	Males and Females	29875488	European	NA	10534735	3301	NA	NA
prot-a-217	Beta-1,4-galactosyltransferase 2	O60909	B4GALT2	2018	Sun BB	Males and Females	29875488	European	NA	10534735	3301	NA	NA
prot-a-218	Beta-1,4-galactosyltransferase 3	O60512	B4GALT3	2018	Sun BB	Males and Females	29875488	European	NA	10534735	3301	NA	NA
prot-a-219	Beta-1,4-galactosyltransferase 5	O43286	B4GALT5	2018	Sun BB	Males and Females	29875488	European	NA	10534735	3301	NA	NA
prot-a-220	Beta-1,4-galactosyltransferase 6	Q9UBX8	B4GALT6	2018	Sun BB	Males and Females	29875488	European	NA	10534735	3301	NA	NA
prot-a-221	Beta-1,4-galactosyltransferase 7	Q9UBV7	B4GALT7	2018	Sun BB	Males and Females	29875488	European	NA	10534735	3301	NA	NA
prot-a-212	Beta-1,4-glucuronyltransferase 1	O43505	B4GAT1	2018	Sun BB	Males and Females	29875488	European	NA	10534735	3301	NA	NA
prot-a-50	beta-adrenergic receptor kinase 1	P25098	GRK2	2018	Sun BB	Males and Females	29875488	European	NA	10534735	3301	NA	NA
prot-a-169	Beta-arrestin-1	P49407	ARRB1	2018	Sun BB	Males and Females	29875488	European	NA	10534735	3301	NA	NA
prot-a-674	Beta-crystallin B2	P43320	CRYBB2	2018	Sun BB	Males and Females	29875488	European	NA	10534735	3301	NA	NA
prot-a-804	Beta-defensin 1	P60022	DEFB1	2018	Sun BB	Males and Females	29875488	European	NA	10534735	3301	NA	NA
prot-a-781	Beta-defensin 103	P81534	DEFB103A	2018	Sun BB	Males and Females	29875488	European	NA	10534735	3301	NA	NA
prot-a-782	Beta-defensin 104	Q8WTQ1	DEFB104A	2018	Sun BB	Males and Females	29875488	European	NA	10534735	3301	NA	NA
prot-a-783	Beta-defensin 105	Q8NG35	DEFB105A	2018	Sun BB	Males and Females	29875488	European	NA	10534735	3301	NA	NA
prot-a-784	Beta-defensin 106	Q8N104	DEFB106A	2018	Sun BB	Males and Females	29875488	European	NA	10534735	3301	NA	NA
prot-a-785	Beta-defensin 107	Q8IZN7	DEFB107A	2018	Sun BB	Males and Females	29875488	European	NA	10534735	3301	NA	NA
prot-a-786	Beta-defensin 108B	Q8NET1	DEFB108B	2018	Sun BB	Males and Females	29875488	European	NA	10534735	3301	NA	NA
prot-a-787	Beta-defensin 110	Q30KQ9	DEFB110	2018	Sun BB	Males and Females	29875488	European	NA	10534735	3301	NA	NA
prot-a-788	Beta-defensin 112	Q30KQ8	DEFB112	2018	Sun BB	Males and Females	29875488	European	NA	10534735	3301	NA	NA
prot-a-789	Beta-defensin 113	Q30KQ7	DEFB113	2018	Sun BB	Males and Females	29875488	European	NA	10534735	3301	NA	NA
prot-a-790	Beta-defensin 115	Q30KQ5	DEFB115	2018	Sun BB	Males and Females	29875488	European	NA	10534735	3301	NA	NA
prot-a-791	Beta-defensin 116	Q30KQ4	DEFB116	2018	Sun BB	Males and Females	29875488	European	NA	10534735	3301	NA	NA
prot-a-792	Beta-defensin 118	Q96PH6	DEFB118	2018	Sun BB	Males and Females	29875488	European	NA	10534735	3301	NA	NA
prot-a-793	Beta-defensin 119	Q8N690	DEFB119	2018	Sun BB	Males and Females	29875488	European	NA	10534735	3301	NA	NA
prot-a-797	Beta-defensin 121	Q5J5C9	DEFB121	2018	Sun BB	Males and Females	29875488	European	NA	10534735	3301	NA	NA
prot-a-798	Beta-defensin 123	Q8N688	DEFB123	2018	Sun BB	Males and Females	29875488	European	NA	10534735	3301	NA	NA
prot-a-799	Beta-defensin 125	Q8N687	DEFB125	2018	Sun BB	Males and Females	29875488	European	NA	10534735	3301	NA	NA
prot-a-800	Beta-defensin 128	Q7Z7B8	DEFB128	2018	Sun BB	Males and Females	29875488	European	NA	10534735	3301	NA	NA
prot-a-801	Beta-defensin 134	Q4QY38	DEFB134	2018	Sun BB	Males and Females	29875488	European	NA	10534735	3301	NA	NA
prot-a-802	Beta-defensin 135	Q30KP9	DEFB135	2018	Sun BB	Males and Females	29875488	European	NA	10534735	3301	NA	NA
prot-a-803	Beta-defensin 136	Q30KP8	DEFB136	2018	Sun BB	Males and Females	29875488	European	NA	10534735	3301	NA	NA
prot-a-2325	Beta-endorphin	P01189	POMC	2018	Sun BB	Males and Females	29875488	European	NA	10534735	3301	NA	NA
prot-a-2851	Beta-galactoside alpha-2,6-sialyltransferase 1	P15907	ST6GAL1	2018	Sun BB	Males and Females	29875488	European	NA	10534735	3301	NA	NA
prot-a-1836	Beta-mannosidase	O00462	MANBA	2018	Sun BB	Males and Females	29875488	European	NA	10534735	3301	NA	NA
prot-a-1949	Beta-microseminoprotein	P08118	MSMB	2018	Sun BB	Males and Females	29875488	European	NA	10534735	3301	NA	NA
prot-a-2042	beta-nerve growth factor	P01138	NGF	2018	Sun BB	Males and Females	29875488	European	NA	10534735	3301	NA	NA
prot-a-2713	Beta-sarcoglycan	Q16585	SGCB	2018	Sun BB	Males and Females	29875488	European	NA	10534735	3301	NA	NA
prot-a-2000	Beta-soluble NSF attachment protein	Q9H115	NAPB	2018	Sun BB	Males and Females	29875488	European	NA	10534735	3301	NA	NA
prot-a-249	BH3-interacting domain death agonist	P55957	BID	2018	Sun BB	Males and Females	29875488	European	NA	10534735	3301	NA	NA
prot-a-2178	Bifunctional 3'-phosphoadenosine 5'-phosphosulfate synthase 1	O43252	PAPSS1	2018	Sun BB	Males and Females	29875488	European	NA	10534735	3301	NA	NA
prot-a-2021	Bifunctional heparan sulfate N-deacetylase/N-sulfotransferase 1	P52848	NDST1	2018	Sun BB	Males and Females	29875488	European	NA	10534735	3301	NA	NA
prot-a-2314	Bifunctional polynucleotide phosphatase/kinase	Q96T60	PNKP	2018	Sun BB	Males and Females	29875488	European	NA	10534735	3301	NA	NA
prot-a-247	Biglycan	P21810	BGN	2018	Sun BB	Males and Females	29875488	European	NA	10534735	3301	NA	NA
prot-a-2893	Bile salt sulfotransferase	Q06520	SULT2A1	2018	Sun BB	Males and Females	29875488	European	NA	10534735	3301	NA	NA
prot-a-507	Bile salt-activated lipase	P19835	CEL	2018	Sun BB	Males and Females	29875488	European	NA	10534735	3301	NA	NA
prot-a-253	Biliverdin reductase A	P53004	BLVRA	2018	Sun BB	Males and Females	29875488	European	NA	10534735	3301	NA	NA
prot-a-1107	Bis(5'-adenosyl)-triphosphatase	P49789	FHIT	2018	Sun BB	Males and Females	29875488	European	NA	10534735	3301	NA	NA
prot-a-265	Bisphosphoglycerate mutase	P07738	BPGM	2018	Sun BB	Males and Females	29875488	European	NA	10534735	3301	NA	NA
prot-a-258	BMP-binding endothelial regulator protein	Q8N8U9	BMPER	2018	Sun BB	Males and Females	29875488	European	NA	10534735	3301	NA	NA
prot-a-264	BolA-like protein 2	Q9H3K6	BOLA2	2018	Sun BB	Males and Females	29875488	European	NA	10534735	3301	NA	NA
prot-a-320	Bombesin receptor-activated protein C6orf89	Q6UWU4	C6orf89	2018	Sun BB	Males and Females	29875488	European	NA	10534735	3301	NA	NA
prot-a-254	Bone morphogenetic protein 10	O95393	BMP10	2018	Sun BB	Males and Females	29875488	European	NA	10534735	3301	NA	NA
prot-a-255	Bone morphogenetic protein 6	P22004	BMP6	2018	Sun BB	Males and Females	29875488	European	NA	10534735	3301	NA	NA
prot-a-257	Bone morphogenetic protein 7	P18075	BMP7	2018	Sun BB	Males and Females	29875488	European	NA	10534735	3301	NA	NA
prot-a-259	Bone morphogenetic protein receptor type-1A	P36894	BMPR1A	2018	Sun BB	Males and Females	29875488	European	NA	10534735	3301	NA	NA
prot-a-1395	Bone sialoprotein 2	P21815	IBSP	2018	Sun BB	Males and Females	29875488	European	NA	10534735	3301	NA	NA
prot-a-267	BPI fold-containing family A member 1	Q9NP55	BPIFA1	2018	Sun BB	Males and Females	29875488	European	NA	10534735	3301	NA	NA
prot-a-268	BPI fold-containing family B member 1	Q8TDL5	BPIFB1	2018	Sun BB	Males and Females	29875488	European	NA	10534735	3301	NA	NA
prot-a-2077	Brain natriuretic peptide 32	P16860	NPPB	2018	Sun BB	Males and Females	29875488	European	NA	10534735	3301	NA	NA
prot-a-242	Brain-derived neurotrophic factor	P23560	BDNF	2018	Sun BB	Males and Females	29875488	European	NA	10534735	3301	NA	NA
prot-a-2391	Brain-specific serine protease 4	Q9GZN4	PRSS22	2018	Sun BB	Males and Females	29875488	European	NA	10534735	3301	NA	NA
prot-a-229	BRCA1-associated RING domain protein 1	Q99728	BARD1	2018	Sun BB	Males and Females	29875488	European	NA	10534735	3301	NA	NA
prot-a-234	Breast cancer anti-estrogen resistance protein 3	O75815	BCAR3	2018	Sun BB	Males and Females	29875488	European	NA	10534735	3301	NA	NA
prot-a-232	Brevican core protein	Q96GW7	BCAN	2018	Sun BB	Males and Females	29875488	European	NA	10534735	3301	NA	NA
prot-a-272	BRICHOS domain-containing protein 5	Q6PL45	BRICD5	2018	Sun BB	Males and Females	29875488	European	NA	10534735	3301	NA	NA
prot-a-1036	BRISC complex subunit Abro1	Q15018	ABRAXAS2	2018	Sun BB	Males and Females	29875488	European	NA	10534735	3301	NA	NA
prot-a-270	Bromodomain testis-specific protein	Q58F21	BRDT	2018	Sun BB	Males and Females	29875488	European	NA	10534735	3301	NA	NA
prot-a-269	Bromodomain-containing protein 1	O95696	BRD1	2018	Sun BB	Males and Females	29875488	European	NA	10534735	3301	NA	NA
prot-a-3216	Brorin	Q2TAL6	VWC2	2018	Sun BB	Males and Females	29875488	European	NA	10534735	3301	NA	NA
prot-a-263	Brother of CDO	Q9BWV1	BOC	2018	Sun BB	Males and Females	29875488	European	NA	10534735	3301	NA	NA
prot-a-1620	BTB/POZ domain-containing protein KCTD5	Q9NXV2	KCTD5	2018	Sun BB	Males and Females	29875488	European	NA	10534735	3301	NA	NA
prot-a-278	Butyrophilin-like protein 9	Q6UXG8	BTNL9	2018	Sun BB	Males and Females	29875488	European	NA	10534735	3301	NA	NA
prot-a-294	C1GALT1-specific chaperone 1	Q96EU7	C1GALT1C1	2018	Sun BB	Males and Females	29875488	European	NA	10534735	3301	NA	NA
prot-a-313	C3a anaphylatoxin des Arginine	P01024	C3	2018	Sun BB	Males and Females	29875488	European	NA	10534735	3301	NA	NA
prot-a-480	Cadherin-1	P12830	CDH1	2018	Sun BB	Males and Females	29875488	European	NA	10534735	3301	NA	NA
prot-a-478	Cadherin-12	P55289	CDH12	2018	Sun BB	Males and Females	29875488	European	NA	10534735	3301	NA	NA
prot-a-481	Cadherin-15	P55291	CDH15	2018	Sun BB	Males and Females	29875488	European	NA	10534735	3301	NA	NA
prot-a-483	Cadherin-2	P19022	CDH2	2018	Sun BB	Males and Females	29875488	European	NA	10534735	3301	NA	NA
prot-a-484	Cadherin-3	P22223	CDH3	2018	Sun BB	Males and Females	29875488	European	NA	10534735	3301	NA	NA
prot-a-485	Cadherin-5	P33151	CDH5	2018	Sun BB	Males and Females	29875488	European	NA	10534735	3301	NA	NA
prot-a-486	Cadherin-7	Q9ULB5	CDH7	2018	Sun BB	Males and Females	29875488	European	NA	10534735	3301	NA	NA
prot-a-487	Cadherin-related family member 1	Q96JP9	CDHR1	2018	Sun BB	Males and Females	29875488	European	NA	10534735	3301	NA	NA
prot-a-488	Cadherin-related family member 3	Q6ZTQ4	CDHR3	2018	Sun BB	Males and Females	29875488	European	NA	10534735	3301	NA	NA
prot-a-490	Cadherin-related family member 5	Q9HBB8	CDHR5	2018	Sun BB	Males and Females	29875488	European	NA	10534735	3301	NA	NA
prot-a-340	Calbindin	P05937	CALB1	2018	Sun BB	Males and Females	29875488	European	NA	10534735	3301	NA	NA
prot-a-546	Calcineurin B homologous protein 1	Q99653	CHP1	2018	Sun BB	Males and Females	29875488	European	NA	10534735	3301	NA	NA
prot-a-2947	Calcineurin B homologous protein 3	Q96BS2	TESC	2018	Sun BB	Males and Females	29875488	European	NA	10534735	3301	NA	NA
prot-a-2350	Calcineurin subunit B type 1	P63098	PPP3R1	2018	Sun BB	Males and Females	29875488	European	NA	10534735	3301	NA	NA
prot-a-2509	Calcipressin-1	P53805	RCAN1	2018	Sun BB	Males and Females	29875488	European	NA	10534735	3301	NA	NA
prot-a-896	Calcium uptake protein 3, mitochondrial	Q86XE3	MICU3	2018	Sun BB	Males and Females	29875488	European	NA	10534735	3301	NA	NA
prot-a-2218	Calcium/calmodulin-dependent 3',5'-cyclic nucleotide phosphodiesterase 1A	P54750	PDE1A	2018	Sun BB	Males and Females	29875488	European	NA	10534735	3301	NA	NA
prot-a-350	Calcium/calmodulin-dependent protein kinase kinase 1	Q8N5S9	CAMKK1	2018	Sun BB	Males and Females	29875488	European	NA	10534735	3301	NA	NA
prot-a-346	Calcium/calmodulin-dependent protein kinase type 1	Q14012	CAMK1	2018	Sun BB	Males and Females	29875488	European	NA	10534735	3301	NA	NA
prot-a-347	Calcium/calmodulin-dependent protein kinase type 1D	Q8IU85	CAMK1D	2018	Sun BB	Males and Females	29875488	European	NA	10534735	3301	NA	NA
prot-a-348	Calcium/calmodulin-dependent protein kinase type II subunit alpha	Q9UQM7	CAMK2A	2018	Sun BB	Males and Females	29875488	European	NA	10534735	3301	NA	NA
prot-a-349	Calcium/calmodulin-dependent protein kinase type II subunit beta	Q13554	CAMK2B	2018	Sun BB	Males and Females	29875488	European	NA	10534735	3301	NA	NA
prot-a-342	Calcium-binding and coiled-coil domain-containing protein 2	Q13137	CALCOCO2	2018	Sun BB	Males and Females	29875488	European	NA	10534735	3301	NA	NA
prot-a-343	Calcium-binding protein 8	Q9BXU9	CALN1	2018	Sun BB	Males and Females	29875488	European	NA	10534735	3301	NA	NA
prot-a-2290	Calcium-dependent phospholipase A2	P39877	PLA2G5	2018	Sun BB	Males and Females	29875488	European	NA	10534735	3301	NA	NA
prot-a-357	Calcium-regulated heat stable protein 1	Q9Y2V2	CARHSP1	2018	Sun BB	Males and Females	29875488	European	NA	10534735	3301	NA	NA
prot-a-336	Calcyclin-binding protein	Q9HB71	CACYBP	2018	Sun BB	Males and Females	29875488	European	NA	10534735	3301	NA	NA
prot-a-356	Calcyphosin-like protein	Q8WWF8	CAPSL	2018	Sun BB	Males and Females	29875488	European	NA	10534735	3301	NA	NA
prot-a-353	Calnexin	P27824	CANX	2018	Sun BB	Males and Females	29875488	European	NA	10534735	3301	NA	NA
prot-a-354	Calpain-2 catalytic subunit	P17655	CAPN2	2018	Sun BB	Males and Females	29875488	European	NA	10534735	3301	NA	NA
prot-a-355	Calpain-3	P20807	CAPN3	2018	Sun BB	Males and Females	29875488	European	NA	10534735	3301	NA	NA
prot-a-366	Calpastatin	P20810	CAST	2018	Sun BB	Males and Females	29875488	European	NA	10534735	3301	NA	NA
prot-a-344	Calreticulin	P27797	CALR	2018	Sun BB	Males and Females	29875488	European	NA	10534735	3301	NA	NA
prot-a-1617	Calsenilin	Q9Y2W7	KCNIP3	2018	Sun BB	Males and Females	29875488	European	NA	10534735	3301	NA	NA
prot-a-594	Calsyntenin-3	Q9BQT9	CLSTN3	2018	Sun BB	Males and Females	29875488	European	NA	10534735	3301	NA	NA
prot-a-2367	cAMP-dependent protein kinase catalytic subunit alpha	P17612	PRKACA	2018	Sun BB	Males and Females	29875488	European	NA	10534735	3301	NA	NA
prot-a-2368	cAMP-dependent protein kinase type I-beta regulatory subunit	P31321	PRKAR1B	2018	Sun BB	Males and Females	29875488	European	NA	10534735	3301	NA	NA
prot-a-167	cAMP-regulated phosphoprotein 19	P56211	ARPP19	2018	Sun BB	Males and Females	29875488	European	NA	10534735	3301	NA	NA
prot-a-168	cAMP-regulated phosphoprotein 21	Q9UBL0	ARPP21	2018	Sun BB	Males and Females	29875488	European	NA	10534735	3301	NA	NA
prot-a-2221	cAMP-specific 3',5'-cyclic phosphodiesterase 4D	Q08499	PDE4D	2018	Sun BB	Males and Females	29875488	European	NA	10534735	3301	NA	NA
prot-a-707	Cancer/testis antigen 55	Q8WUE5	CT55	2018	Sun BB	Males and Females	29875488	European	NA	10534735	3301	NA	NA
prot-a-554	Carbohydrate sulfotransferase 1	O43916	CHST1	2018	Sun BB	Males and Females	29875488	European	NA	10534735	3301	NA	NA
prot-a-550	Carbohydrate sulfotransferase 11	Q9NPF2	CHST11	2018	Sun BB	Males and Females	29875488	European	NA	10534735	3301	NA	NA
prot-a-551	Carbohydrate sulfotransferase 14	Q8NCH0	CHST14	2018	Sun BB	Males and Females	29875488	European	NA	10534735	3301	NA	NA
prot-a-552	Carbohydrate sulfotransferase 15	Q7LFX5	CHST15	2018	Sun BB	Males and Females	29875488	European	NA	10534735	3301	NA	NA
prot-a-555	Carbohydrate sulfotransferase 2	Q9Y4C5	CHST2	2018	Sun BB	Males and Females	29875488	European	NA	10534735	3301	NA	NA
prot-a-556	Carbohydrate sulfotransferase 3	Q7LGC8	CHST3	2018	Sun BB	Males and Females	29875488	European	NA	10534735	3301	NA	NA
prot-a-557	Carbohydrate sulfotransferase 5	Q9GZS9	CHST5	2018	Sun BB	Males and Females	29875488	European	NA	10534735	3301	NA	NA
prot-a-558	Carbohydrate sulfotransferase 6	Q9GZX3	CHST6	2018	Sun BB	Males and Females	29875488	European	NA	10534735	3301	NA	NA
prot-a-559	Carbohydrate sulfotransferase 9	Q7L1S5	CHST9	2018	Sun BB	Males and Females	29875488	European	NA	10534735	3301	NA	NA
prot-a-328	Carbonic anhydrase 1	P00915	CA1	2018	Sun BB	Males and Females	29875488	European	NA	10534735	3301	NA	NA
prot-a-329	Carbonic anhydrase 2	P00918	CA2	2018	Sun BB	Males and Females	29875488	European	NA	10534735	3301	NA	NA
prot-a-330	Carbonic anhydrase 3	P07451	CA3	2018	Sun BB	Males and Females	29875488	European	NA	10534735	3301	NA	NA
prot-a-331	Carbonic anhydrase 4	P22748	CA4	2018	Sun BB	Males and Females	29875488	European	NA	10534735	3301	NA	NA
prot-a-332	Carbonic anhydrase 5A, mitochondrial	P35218	CA5A	2018	Sun BB	Males and Females	29875488	European	NA	10534735	3301	NA	NA
prot-a-333	Carbonic anhydrase 6	P23280	CA6	2018	Sun BB	Males and Females	29875488	European	NA	10534735	3301	NA	NA
prot-a-334	Carbonic anhydrase 9	Q16790	CA9	2018	Sun BB	Males and Females	29875488	European	NA	10534735	3301	NA	NA
prot-a-326	Carbonic anhydrase-related protein 10	Q9NS85	CA10	2018	Sun BB	Males and Females	29875488	European	NA	10534735	3301	NA	NA
prot-a-373	Carbonyl reductase [NADPH] 1	P16152	CBR1	2018	Sun BB	Males and Females	29875488	European	NA	10534735	3301	NA	NA
prot-a-374	Carbonyl reductase [NADPH] 3	O75828	CBR3	2018	Sun BB	Males and Females	29875488	European	NA	10534735	3301	NA	NA
prot-a-642	Carboxypeptidase A2	P48052	CPA2	2018	Sun BB	Males and Females	29875488	European	NA	10534735	3301	NA	NA
prot-a-643	Carboxypeptidase A4	Q9UI42	CPA4	2018	Sun BB	Males and Females	29875488	European	NA	10534735	3301	NA	NA
prot-a-644	Carboxypeptidase B	P15086	CPB1	2018	Sun BB	Males and Females	29875488	European	NA	10534735	3301	NA	NA
prot-a-645	Carboxypeptidase M	P14384	CPM	2018	Sun BB	Males and Females	29875488	European	NA	10534735	3301	NA	NA
prot-a-649	Carboxypeptidase Z	Q66K79	CPZ	2018	Sun BB	Males and Females	29875488	European	NA	10534735	3301	NA	NA
prot-a-502	Carcinoembryonic antigen-related cell adhesion molecule 1	P13688	CEACAM1	2018	Sun BB	Males and Females	29875488	European	NA	10534735	3301	NA	NA
prot-a-503	Carcinoembryonic antigen-related cell adhesion molecule 21	Q3KPI0	CEACAM21	2018	Sun BB	Males and Females	29875488	European	NA	10534735	3301	NA	NA
prot-a-504	Carcinoembryonic antigen-related cell adhesion molecule 4	O75871	CEACAM4	2018	Sun BB	Males and Females	29875488	European	NA	10534735	3301	NA	NA
prot-a-710	Cardiotrophin-1	Q16619	CTF1	2018	Sun BB	Males and Females	29875488	European	NA	10534735	3301	NA	NA
prot-a-560	Cartilage intermediate layer protein 1	O75339	CILP	2018	Sun BB	Males and Females	29875488	European	NA	10534735	3301	NA	NA
prot-a-365	Cas scaffolding protein family member 4	Q9NQ75	CASS4	2018	Sun BB	Males and Females	29875488	European	NA	10534735	3301	NA	NA
prot-a-693	Casein kinase I isoform delta	P48730	CSNK1D	2018	Sun BB	Males and Females	29875488	European	NA	10534735	3301	NA	NA
prot-a-694	Casein kinase I isoform gamma-2	P78368	CSNK1G2	2018	Sun BB	Males and Females	29875488	European	NA	10534735	3301	NA	NA
prot-a-697	Casein kinase II 2-alpha:2-beta heterotetramer	P68400, P67870	CSNK2A1	2018	Sun BB	Males and Females	29875488	European	NA	10534735	3301	NA	NA
prot-a-698	Casein kinase II 2-alpha':2-beta heterotetramer	P19784, P67870	CSNK2A2	2018	Sun BB	Males and Females	29875488	European	NA	10534735	3301	NA	NA
prot-a-695	Casein kinase II subunit alpha	P68400	CSNK2A1	2018	Sun BB	Males and Females	29875488	European	NA	10534735	3301	NA	NA
prot-a-591	Caseinolytic peptidase B protein homolog	Q9H078	CLPB	2018	Sun BB	Males and Females	29875488	European	NA	10534735	3301	NA	NA
prot-a-362	Caspase-10	Q92851	CASP10	2018	Sun BB	Males and Females	29875488	European	NA	10534735	3301	NA	NA
prot-a-363	Caspase-2	P42575	CASP2	2018	Sun BB	Males and Females	29875488	European	NA	10534735	3301	NA	NA
prot-a-364	Caspase-3	P42574	CASP3	2018	Sun BB	Males and Females	29875488	European	NA	10534735	3301	NA	NA
prot-a-367	Catalase	P04040	CAT	2018	Sun BB	Males and Females	29875488	European	NA	10534735	3301	NA	NA
prot-a-713	Catenin alpha-2	P26232	CTNNA2	2018	Sun BB	Males and Females	29875488	European	NA	10534735	3301	NA	NA
prot-a-718	Cathepsin B	P07858	CTSB	2018	Sun BB	Males and Females	29875488	European	NA	10534735	3301	NA	NA
prot-a-720	Cathepsin E	P14091	CTSE	2018	Sun BB	Males and Females	29875488	European	NA	10534735	3301	NA	NA
prot-a-721	Cathepsin F	Q9UBX1	CTSF	2018	Sun BB	Males and Females	29875488	European	NA	10534735	3301	NA	NA
prot-a-723	Cathepsin G	P08311	CTSG	2018	Sun BB	Males and Females	29875488	European	NA	10534735	3301	NA	NA
prot-a-724	Cathepsin H	P09668	CTSH	2018	Sun BB	Males and Females	29875488	European	NA	10534735	3301	NA	NA
prot-a-728	Cathepsin L2	O60911	CTSV	2018	Sun BB	Males and Females	29875488	European	NA	10534735	3301	NA	NA
prot-a-726	Cathepsin O	P43234	CTSO	2018	Sun BB	Males and Females	29875488	European	NA	10534735	3301	NA	NA
prot-a-727	Cathepsin S	P25774	CTSS	2018	Sun BB	Males and Females	29875488	European	NA	10534735	3301	NA	NA
prot-a-729	Cathepsin Z	Q9UBR2	CTSZ	2018	Sun BB	Males and Females	29875488	European	NA	10534735	3301	NA	NA
prot-a-1823	Cation-dependent mannose-6-phosphate receptor	P20645	M6PR	2018	Sun BB	Males and Females	29875488	European	NA	10534735	3301	NA	NA
prot-a-1445	Cation-independent mannose-6-phosphate receptor	P11717	IGF2R	2018	Sun BB	Males and Females	29875488	European	NA	10534735	3301	NA	NA
prot-a-368	Caveolin-2	P51636	CAV2	2018	Sun BB	Males and Females	29875488	European	NA	10534735	3301	NA	NA
prot-a-386	C-C motif chemokine 1	P22362	CCL1	2018	Sun BB	Males and Females	29875488	European	NA	10534735	3301	NA	NA
prot-a-389	C-C motif chemokine 13	Q99616	CCL13	2018	Sun BB	Males and Females	29875488	European	NA	10534735	3301	NA	NA
prot-a-390	C-C motif chemokine 14	Q16627	CCL14	2018	Sun BB	Males and Females	29875488	European	NA	10534735	3301	NA	NA
prot-a-391	C-C motif chemokine 15	Q16663	CCL15	2018	Sun BB	Males and Females	29875488	European	NA	10534735	3301	NA	NA
prot-a-393	C-C motif chemokine 16	O15467	CCL16	2018	Sun BB	Males and Females	29875488	European	NA	10534735	3301	NA	NA
prot-a-394	C-C motif chemokine 17	Q92583	CCL17	2018	Sun BB	Males and Females	29875488	European	NA	10534735	3301	NA	NA
prot-a-395	C-C motif chemokine 19	Q99731	CCL19	2018	Sun BB	Males and Females	29875488	European	NA	10534735	3301	NA	NA
prot-a-396	C-C motif chemokine 20	P78556	CCL20	2018	Sun BB	Males and Females	29875488	European	NA	10534735	3301	NA	NA
prot-a-397	C-C motif chemokine 21	O00585	CCL21	2018	Sun BB	Males and Females	29875488	European	NA	10534735	3301	NA	NA
prot-a-398	C-C motif chemokine 22	O00626	CCL22	2018	Sun BB	Males and Females	29875488	European	NA	10534735	3301	NA	NA
prot-a-399	C-C motif chemokine 23	P55773	CCL23	2018	Sun BB	Males and Females	29875488	European	NA	10534735	3301	NA	NA
prot-a-401	C-C motif chemokine 24	O00175	CCL24	2018	Sun BB	Males and Females	29875488	European	NA	10534735	3301	NA	NA
prot-a-402	C-C motif chemokine 25	O15444	CCL25	2018	Sun BB	Males and Females	29875488	European	NA	10534735	3301	NA	NA
prot-a-404	C-C motif chemokine 26	Q9Y258	CCL26	2018	Sun BB	Males and Females	29875488	European	NA	10534735	3301	NA	NA
prot-a-405	C-C motif chemokine 27	Q9Y4X3	CCL27	2018	Sun BB	Males and Females	29875488	European	NA	10534735	3301	NA	NA
prot-a-406	C-C motif chemokine 28	Q9NRJ3	CCL28	2018	Sun BB	Males and Females	29875488	European	NA	10534735	3301	NA	NA
prot-a-407	C-C motif chemokine 3	P10147	CCL3	2018	Sun BB	Males and Females	29875488	European	NA	10534735	3301	NA	NA
prot-a-408	C-C motif chemokine 3-like 1	P16619	CCL3L1	2018	Sun BB	Males and Females	29875488	European	NA	10534735	3301	NA	NA
prot-a-409	C-C motif chemokine 5	P13501	CCL5	2018	Sun BB	Males and Females	29875488	European	NA	10534735	3301	NA	NA
prot-a-410	C-C motif chemokine 7	P80098	CCL7	2018	Sun BB	Males and Females	29875488	European	NA	10534735	3301	NA	NA
prot-a-411	C-C motif chemokine 8	P80075	CCL8	2018	Sun BB	Males and Females	29875488	European	NA	10534735	3301	NA	NA
prot-a-505	CCAAT/enhancer-binding protein beta	P17676	CEBPB	2018	Sun BB	Males and Females	29875488	European	NA	10534735	3301	NA	NA
prot-a-602	CCR4-NOT transcription complex subunit 1	A5YKK6	CNOT1	2018	Sun BB	Males and Females	29875488	European	NA	10534735	3301	NA	NA
prot-a-418	CD109 antigen	Q6YHK3	CD109	2018	Sun BB	Males and Females	29875488	European	NA	10534735	3301	NA	NA
prot-a-74	CD166 antigen	Q13740	ALCAM	2018	Sun BB	Males and Females	29875488	European	NA	10534735	3301	NA	NA
prot-a-420	CD177 antigen	Q8N6Q3	CD177	2018	Sun BB	Males and Females	29875488	European	NA	10534735	3301	NA	NA
prot-a-426	CD209 antigen	Q9NNX6	CD209	2018	Sun BB	Males and Females	29875488	European	NA	10534735	3301	NA	NA
prot-a-428	CD226 antigen	Q15762	CD226	2018	Sun BB	Males and Females	29875488	European	NA	10534735	3301	NA	NA
prot-a-447	CD40 ligand	P29965	CD40LG	2018	Sun BB	Males and Females	29875488	European	NA	10534735	3301	NA	NA
prot-a-449	CD44 antigen	P16070	CD44	2018	Sun BB	Males and Females	29875488	European	NA	10534735	3301	NA	NA
prot-a-451	CD48 antigen	P09326	CD48	2018	Sun BB	Males and Females	29875488	European	NA	10534735	3301	NA	NA
prot-a-455	CD59 glycoprotein	P13987	CD59	2018	Sun BB	Males and Females	29875488	European	NA	10534735	3301	NA	NA
prot-a-456	CD63 antigen	P08962	CD63	2018	Sun BB	Males and Females	29875488	European	NA	10534735	3301	NA	NA
prot-a-457	CD70 antigen	P32970	CD70	2018	Sun BB	Males and Females	29875488	European	NA	10534735	3301	NA	NA
prot-a-471	CD97 antigen	P48960	ADGRE5	2018	Sun BB	Males and Females	29875488	European	NA	10534735	3301	NA	NA
prot-a-562	CDGSH iron-sulfur domain-containing protein 1	Q9NZ45	CISD1	2018	Sun BB	Males and Females	29875488	European	NA	10534735	3301	NA	NA
prot-a-563	CDGSH iron-sulfur domain-containing protein 2	Q8N5K1	CISD2	2018	Sun BB	Males and Females	29875488	European	NA	10534735	3301	NA	NA
prot-a-337	Cell adhesion molecule 1	Q9BY67	CADM1	2018	Sun BB	Males and Females	29875488	European	NA	10534735	3301	NA	NA
prot-a-338	Cell adhesion molecule 3	Q8N126	CADM3	2018	Sun BB	Males and Females	29875488	European	NA	10534735	3301	NA	NA
prot-a-339	Cell adhesion molecule 4	Q8NFZ8	CADM4	2018	Sun BB	Males and Females	29875488	European	NA	10534735	3301	NA	NA
prot-a-499	Cell adhesion molecule-related/down-regulated by oncogenes	Q4KMG0	CDON	2018	Sun BB	Males and Females	29875488	European	NA	10534735	3301	NA	NA
prot-a-2482	Cell cycle checkpoint protein RAD1	O60671	RAD1	2018	Sun BB	Males and Females	29875488	European	NA	10534735	3301	NA	NA
prot-a-417	Cell cycle progression protein 1	Q9ULG6	CCPG1	2018	Sun BB	Males and Females	29875488	European	NA	10534735	3301	NA	NA
prot-a-2599	Cell differentiation protein RCD1 homolog	Q92600	CNOT9	2018	Sun BB	Males and Females	29875488	European	NA	10534735	3301	NA	NA
prot-a-474	Cell division control protein 42 homolog	P60953	CDC42	2018	Sun BB	Males and Females	29875488	European	NA	10534735	3301	NA	NA
prot-a-532	Cell growth regulator with EF hand domain protein 1	Q99674	CGREF1	2018	Sun BB	Males and Females	29875488	European	NA	10534735	3301	NA	NA
prot-a-1244	Cell surface A33 antigen	Q99795	GPA33	2018	Sun BB	Males and Females	29875488	European	NA	10534735	3301	NA	NA
prot-a-423	Cell surface glycoprotein CD200 receptor 1	Q8TD46	CD200R1	2018	Sun BB	Males and Females	29875488	European	NA	10534735	3301	NA	NA
prot-a-424	Cell surface glycoprotein CD200 receptor 2	Q6Q8B3	CD200R1L	2018	Sun BB	Males and Females	29875488	European	NA	10534735	3301	NA	NA
prot-a-650	Cellular retinoic acid-binding protein 1	P29762	CRABP1	2018	Sun BB	Males and Females	29875488	European	NA	10534735	3301	NA	NA
prot-a-651	Cellular retinoic acid-binding protein 2	P29373	CRABP2	2018	Sun BB	Males and Females	29875488	European	NA	10534735	3301	NA	NA
prot-a-3080	Cellular tumor antigen p53	P04637	TP53	2018	Sun BB	Males and Females	29875488	European	NA	10534735	3301	NA	NA
prot-a-516	Centrin-2	P41208	CETN2	2018	Sun BB	Males and Females	29875488	European	NA	10534735	3301	NA	NA
prot-a-511	Centromere protein W	Q5EE01	CENPW	2018	Sun BB	Males and Females	29875488	European	NA	10534735	3301	NA	NA
prot-a-512	Centrosomal protein of 57 kDa	Q86XR8	CEP57	2018	Sun BB	Males and Females	29875488	European	NA	10534735	3301	NA	NA
prot-a-515	Ceramide synthase 5	Q8N5B7	CERS5	2018	Sun BB	Males and Females	29875488	European	NA	10534735	3301	NA	NA
prot-a-371	Cerebellin-1	P23435	CBLN1	2018	Sun BB	Males and Females	29875488	European	NA	10534735	3301	NA	NA
prot-a-372	Cerebellin-4	Q9NTU7	CBLN4	2018	Sun BB	Males and Females	29875488	European	NA	10534735	3301	NA	NA
prot-a-412	Cerebral cavernous malformations 2 protein	Q9BSQ5	CCM2	2018	Sun BB	Males and Females	29875488	European	NA	10534735	3301	NA	NA
prot-a-498	Cerebral dopamine neurotrophic factor	Q49AH0	CDNF	2018	Sun BB	Males and Females	29875488	European	NA	10534735	3301	NA	NA
prot-a-589	Ceroid-lipofuscinosis neuronal protein 5	O75503	CLN5	2018	Sun BB	Males and Females	29875488	European	NA	10534735	3301	NA	NA
prot-a-2219	cGMP-dependent 3',5'-cyclic phosphodiesterase	O00408	PDE2A	2018	Sun BB	Males and Females	29875488	European	NA	10534735	3301	NA	NA
prot-a-2374	cGMP-dependent protein kinase 1, beta isozyme	Q13976	PRKG1	2018	Sun BB	Males and Females	29875488	European	NA	10534735	3301	NA	NA
prot-a-2220	cGMP-inhibited 3',5'-cyclic phosphodiesterase A	Q14432	PDE3A	2018	Sun BB	Males and Females	29875488	European	NA	10534735	3301	NA	NA
prot-a-3202	Charged multivesicular body protein 3	Q9Y3E7	CHMP3	2018	Sun BB	Males and Females	29875488	European	NA	10534735	3301	NA	NA
prot-a-540	Chitinase-3-like protein 1	P36222	CHI3L1	2018	Sun BB	Males and Females	29875488	European	NA	10534735	3301	NA	NA
prot-a-541	Chitinase-3-like protein 2	Q15782	CHI3L2	2018	Sun BB	Males and Females	29875488	European	NA	10534735	3301	NA	NA
prot-a-543	Chitotriosidase-1	Q13231	CHIT1	2018	Sun BB	Males and Females	29875488	European	NA	10534735	3301	NA	NA
prot-a-583	Chloride intracellular channel protein 4	Q9Y696	CLIC4	2018	Sun BB	Males and Females	29875488	European	NA	10534735	3301	NA	NA
prot-a-584	Chloride intracellular channel protein 5	Q9NZA1	CLIC5	2018	Sun BB	Males and Females	29875488	European	NA	10534735	3301	NA	NA
prot-a-544	Choline/ethanolamine kinase	Q9Y259	CHKB	2018	Sun BB	Males and Females	29875488	European	NA	10534735	3301	NA	NA
prot-a-533	Chondroadherin	O15335	CHAD	2018	Sun BB	Males and Females	29875488	European	NA	10534735	3301	NA	NA
prot-a-687	Chondroitin sulfate N-acetylgalactosaminyltransferase 2	Q8N6G5	CSGALNACT2	2018	Sun BB	Males and Females	29875488	European	NA	10534735	3301	NA	NA
prot-a-699	Chondroitin sulfate proteoglycan 4	Q6UVK1	CSPG4	2018	Sun BB	Males and Females	29875488	European	NA	10534735	3301	NA	NA
prot-a-547	Chordin	Q9H2X0	CHRD	2018	Sun BB	Males and Females	29875488	European	NA	10534735	3301	NA	NA
prot-a-548	Chordin-like protein 1	Q9BU40	CHRDL1	2018	Sun BB	Males and Females	29875488	European	NA	10534735	3301	NA	NA
prot-a-549	Chordin-like protein 2	Q6WN34	CHRDL2	2018	Sun BB	Males and Females	29875488	European	NA	10534735	3301	NA	NA
prot-a-531	Choriogonadotropin subunit beta variant 2	Q6NT52	CGB2	2018	Sun BB	Males and Females	29875488	European	NA	10534735	3301	NA	NA
prot-a-688	Chorionic somatomammotropin hormone	P0DML2, P0DML3	CSH1	2018	Sun BB	Males and Females	29875488	European	NA	10534735	3301	NA	NA
prot-a-376	Chromobox protein homolog 5	P45973	CBX5	2018	Sun BB	Males and Females	29875488	European	NA	10534735	3301	NA	NA
prot-a-377	Chromobox protein homolog 7	O95931	CBX7	2018	Sun BB	Males and Females	29875488	European	NA	10534735	3301	NA	NA
prot-a-536	Chromodomain-helicase-DNA-binding protein 7	Q9P2D1	CHD7	2018	Sun BB	Males and Females	29875488	European	NA	10534735	3301	NA	NA
prot-a-538	Chromogranin-A	P10645	CHGA	2018	Sun BB	Males and Females	29875488	European	NA	10534735	3301	NA	NA
prot-a-597	Chymase	P23946	CMA1	2018	Sun BB	Males and Females	29875488	European	NA	10534735	3301	NA	NA
prot-a-715	Chymotrypsin-C	Q99895	CTRC	2018	Sun BB	Males and Females	29875488	European	NA	10534735	3301	NA	NA
prot-a-508	Chymotrypsin-like elastase family member 2A	P08217	CELA2A	2018	Sun BB	Males and Females	29875488	European	NA	10534735	3301	NA	NA
prot-a-509	Chymotrypsin-like elastase family member 3B	P08861	CELA3B	2018	Sun BB	Males and Females	29875488	European	NA	10534735	3301	NA	NA
prot-a-716	Chymotrypsin-like protease CTRL-1	P40313	CTRL	2018	Sun BB	Males and Females	29875488	European	NA	10534735	3301	NA	NA
prot-a-714	Chymotrypsinogen B	P17538	CTRB1	2018	Sun BB	Males and Females	29875488	European	NA	10534735	3301	NA	NA
prot-a-517	Cilia- and flagella-associated protein 45	Q9UL16	CFAP45	2018	Sun BB	Males and Females	29875488	European	NA	10534735	3301	NA	NA
prot-a-604	Ciliary neurotrophic factor	P26441	CNTF	2018	Sun BB	Males and Females	29875488	European	NA	10534735	3301	NA	NA
prot-a-605	Ciliary neurotrophic factor receptor subunit alpha	P26992	CNTFR	2018	Sun BB	Males and Females	29875488	European	NA	10534735	3301	NA	NA
prot-a-400	Ck-beta-8-1	P55773	CCL23	2018	Sun BB	Males and Females	29875488	European	NA	10534735	3301	NA	NA
prot-a-595	Clathrin heavy chain 1	Q00610	CLTC	2018	Sun BB	Males and Females	29875488	European	NA	10534735	3301	NA	NA
prot-a-585	Clathrin interactor 1	Q14677	CLINT1	2018	Sun BB	Males and Females	29875488	European	NA	10534735	3301	NA	NA
prot-a-596	Clusterin	P10909	CLU	2018	Sun BB	Males and Females	29875488	European	NA	10534735	3301	NA	NA
prot-a-2848	CMP-N-acetylneuraminate-beta-galactosamide-alpha-2,3-sialyltransferase 1	Q11201	ST3GAL1	2018	Sun BB	Males and Females	29875488	European	NA	10534735	3301	NA	NA
prot-a-2849	CMP-N-acetylneuraminate-beta-galactosamide-alpha-2,3-sialyltransferase 2	Q16842	ST3GAL2	2018	Sun BB	Males and Females	29875488	European	NA	10534735	3301	NA	NA
prot-a-2860	CMP-N-acetylneuraminate-poly-alpha-2,8-sialyltransferase	Q92187	ST8SIA4	2018	Sun BB	Males and Females	29875488	European	NA	10534735	3301	NA	NA
prot-a-437	CMRF35-like molecule 1	Q8TDQ1	CD300LF	2018	Sun BB	Males and Females	29875488	European	NA	10534735	3301	NA	NA
prot-a-435	CMRF35-like molecule 2	Q496F6	CD300E	2018	Sun BB	Males and Females	29875488	European	NA	10534735	3301	NA	NA
prot-a-433	CMRF35-like molecule 6	Q08708	CD300C	2018	Sun BB	Males and Females	29875488	European	NA	10534735	3301	NA	NA
prot-a-436	CMRF35-like molecule 7	A8K4G0	CD300LB	2018	Sun BB	Males and Females	29875488	European	NA	10534735	3301	NA	NA
prot-a-432	CMRF35-like molecule 8	Q9UGN4	CD300A	2018	Sun BB	Males and Females	29875488	European	NA	10534735	3301	NA	NA
prot-a-438	CMRF35-like molecule 9	Q6UXG3	CD300LG	2018	Sun BB	Males and Females	29875488	European	NA	10534735	3301	NA	NA
prot-a-636	Coactosin-like protein	Q14019	COTL1	2018	Sun BB	Males and Females	29875488	European	NA	10534735	3301	NA	NA
prot-a-1009	Coagulation Factor VIII	P00451	F8	2018	Sun BB	Males and Females	29875488	European	NA	10534735	3301	NA	NA
prot-a-1006	Coagulation Factor X	P00742	F10	2018	Sun BB	Males and Females	29875488	European	NA	10534735	3301	NA	NA
prot-a-1005	Coagulation factor Xa	P00742	F10	2018	Sun BB	Males and Females	29875488	European	NA	10534735	3301	NA	NA
prot-a-359	Cocaine- and amphetamine-regulated transcript protein	Q16568	CARTPT	2018	Sun BB	Males and Females	29875488	European	NA	10534735	3301	NA	NA
prot-a-613	Cochlin	O43405	COCH	2018	Sun BB	Males and Females	29875488	European	NA	10534735	3301	NA	NA
prot-a-524	Cofilin-1	P23528	CFL1	2018	Sun BB	Males and Females	29875488	European	NA	10534735	3301	NA	NA
prot-a-380	Coiled-coil domain-containing protein 126	Q96EE4	CCDC126	2018	Sun BB	Males and Females	29875488	European	NA	10534735	3301	NA	NA
prot-a-381	Coiled-coil domain-containing protein 134	Q9H6E4	CCDC134	2018	Sun BB	Males and Females	29875488	European	NA	10534735	3301	NA	NA
prot-a-382	Coiled-coil domain-containing protein 167	Q9P0B6	CCDC167	2018	Sun BB	Males and Females	29875488	European	NA	10534735	3301	NA	NA
prot-a-383	Coiled-coil domain-containing protein 51	Q96ER9	CCDC51	2018	Sun BB	Males and Females	29875488	European	NA	10534735	3301	NA	NA
prot-a-384	Coiled-coil domain-containing protein 80	Q76M96	CCDC80	2018	Sun BB	Males and Females	29875488	European	NA	10534735	3301	NA	NA
prot-a-385	Coiled-coil domain-containing protein 90B, mitochondrial	Q9GZT6	CCDC90B	2018	Sun BB	Males and Females	29875488	European	NA	10534735	3301	NA	NA
prot-a-534	Coiled-coil-helix-coiled-coil-helix domain-containing protein 10, mitochondrial	Q8WYQ3	CHCHD10	2018	Sun BB	Males and Females	29875488	European	NA	10534735	3301	NA	NA
prot-a-535	Coiled-coil-helix-coiled-coil-helix domain-containing protein 2	Q9Y6H1	CHCHD2	2018	Sun BB	Males and Females	29875488	European	NA	10534735	3301	NA	NA
prot-a-678	Cold shock domain-containing protein C2	Q9Y534	CSDC2	2018	Sun BB	Males and Females	29875488	European	NA	10534735	3301	NA	NA
prot-a-679	Cold shock domain-containing protein E1	O75534	CSDE1	2018	Sun BB	Males and Females	29875488	European	NA	10534735	3301	NA	NA
prot-a-561	Cold-inducible RNA-binding protein	Q14011	CIRBP	2018	Sun BB	Males and Females	29875488	European	NA	10534735	3301	NA	NA
prot-a-592	Colipase	P04118	CLPS	2018	Sun BB	Males and Females	29875488	European	NA	10534735	3301	NA	NA
prot-a-593	Colipase-like protein 2	Q6UWE3	CLPSL2	2018	Sun BB	Males and Females	29875488	European	NA	10534735	3301	NA	NA
prot-a-618	Collagen alpha-1(I) chain	P02452	COL1A1	2018	Sun BB	Males and Females	29875488	European	NA	10534735	3301	NA	NA
prot-a-622	Collagen alpha-1(VI) chain	P12109	COL6A1	2018	Sun BB	Males and Females	29875488	European	NA	10534735	3301	NA	NA
prot-a-625	Collagen alpha-1(VIII) chain	P27658	COL8A1	2018	Sun BB	Males and Females	29875488	European	NA	10534735	3301	NA	NA
prot-a-616	Collagen alpha-1(XV) chain	P39059	COL15A1	2018	Sun BB	Males and Females	29875488	European	NA	10534735	3301	NA	NA
prot-a-619	Collagen alpha-1(XX) chain	Q9P218	COL20A1	2018	Sun BB	Males and Females	29875488	European	NA	10534735	3301	NA	NA
prot-a-620	Collagen alpha-1(XXVI) chain	Q96A83	COL26A1	2018	Sun BB	Males and Females	29875488	European	NA	10534735	3301	NA	NA
prot-a-621	Collagen alpha-1(XXVIII) chain	Q2UY09	COL28A1	2018	Sun BB	Males and Females	29875488	European	NA	10534735	3301	NA	NA
prot-a-626	Collagen alpha-2(IX) chain	Q14055	COL9A2	2018	Sun BB	Males and Females	29875488	European	NA	10534735	3301	NA	NA
prot-a-615	Collagen alpha-2(XI) chain	P13942	COL11A2	2018	Sun BB	Males and Females	29875488	European	NA	10534735	3301	NA	NA
prot-a-623	Collagen alpha-3(VI) chain	P12111	COL6A3	2018	Sun BB	Males and Females	29875488	European	NA	10534735	3301	NA	NA
prot-a-624	Collagen alpha-5(VI) chain	A8TX70	COL6A5	2018	Sun BB	Males and Females	29875488	European	NA	10534735	3301	NA	NA
prot-a-1913	Collagenase 3	P45452	MMP13	2018	Sun BB	Males and Females	29875488	European	NA	10534735	3301	NA	NA
prot-a-627	Collectin-10	Q9Y6Z7	COLEC10	2018	Sun BB	Males and Females	29875488	European	NA	10534735	3301	NA	NA
prot-a-628	Collectin-11	Q9BWP8	COLEC11	2018	Sun BB	Males and Females	29875488	European	NA	10534735	3301	NA	NA
prot-a-629	Collectin-12	Q5KU26	COLEC12	2018	Sun BB	Males and Females	29875488	European	NA	10534735	3301	NA	NA
prot-a-3008	Collectrin	Q9HBJ8	CLTRN	2018	Sun BB	Males and Females	29875488	European	NA	10534735	3301	NA	NA
prot-a-633	COMM domain-containing protein 1	Q8N668	COMMD1	2018	Sun BB	Males and Females	29875488	European	NA	10534735	3301	NA	NA
prot-a-634	COMM domain-containing protein 7	Q86VX2	COMMD7	2018	Sun BB	Males and Females	29875488	European	NA	10534735	3301	NA	NA
prot-a-306	Complement C1q and tumor necrosis factor-related protein 9A	P0C862	C1QTNF9	2018	Sun BB	Males and Females	29875488	European	NA	10534735	3301	NA	NA
prot-a-301	Complement C1q subcomponent subunit C	P02747	C1QC	2018	Sun BB	Males and Females	29875488	European	NA	10534735	3301	NA	NA
prot-a-303	Complement C1q tumor necrosis factor-related protein 1	Q9BXJ1	C1QTNF1	2018	Sun BB	Males and Females	29875488	European	NA	10534735	3301	NA	NA
prot-a-304	Complement C1q tumor necrosis factor-related protein 3	Q9BXJ4	C1QTNF3	2018	Sun BB	Males and Females	29875488	European	NA	10534735	3301	NA	NA
prot-a-305	Complement C1q tumor necrosis factor-related protein 5	Q9BXJ0	C1QTNF5	2018	Sun BB	Males and Females	29875488	European	NA	10534735	3301	NA	NA
prot-a-302	Complement C1q-like protein 4	Q86Z23	C1QL4	2018	Sun BB	Males and Females	29875488	European	NA	10534735	3301	NA	NA
prot-a-307	Complement C1r subcomponent-like protein	Q9NZP8	C1RL	2018	Sun BB	Males and Females	29875488	European	NA	10534735	3301	NA	NA
prot-a-315	Complement C4	P0C0L4, P0C0L5	C4A	2018	Sun BB	Males and Females	29875488	European	NA	10534735	3301	NA	NA
prot-a-300	Complement component 1 Q subcomponent-binding protein, mitochondrial	Q07021	C1QBP	2018	Sun BB	Males and Females	29875488	European	NA	10534735	3301	NA	NA
prot-a-468	Complement component C1q receptor	Q9NPY3	CD93	2018	Sun BB	Males and Females	29875488	European	NA	10534735	3301	NA	NA
prot-a-318	Complement component C6	P13671	C6	2018	Sun BB	Males and Females	29875488	European	NA	10534735	3301	NA	NA
prot-a-322	Complement component C8	P07357, P07358, P07360	C8A	2018	Sun BB	Males and Females	29875488	European	NA	10534735	3301	NA	NA
prot-a-324	Complement component C9	P02748	C9	2018	Sun BB	Males and Females	29875488	European	NA	10534735	3301	NA	NA
prot-a-453	Complement decay-accelerating factor	P08174	CD55	2018	Sun BB	Males and Females	29875488	European	NA	10534735	3301	NA	NA
prot-a-518	Complement factor B	P00751	CFB	2018	Sun BB	Males and Females	29875488	European	NA	10534735	3301	NA	NA
prot-a-520	Complement factor H	P08603	CFH	2018	Sun BB	Males and Females	29875488	European	NA	10534735	3301	NA	NA
prot-a-521	Complement factor H-related protein 5	Q9BXR6	CFHR5	2018	Sun BB	Males and Females	29875488	European	NA	10534735	3301	NA	NA
prot-a-523	Complement factor I	P05156	CFI	2018	Sun BB	Males and Females	29875488	European	NA	10534735	3301	NA	NA
prot-a-712	Connective tissue growth factor	P29279	CCN2	2018	Sun BB	Males and Females	29875488	European	NA	10534735	3301	NA	NA
prot-a-614	Conserved oligomeric Golgi complex subunit 8	Q96MW5	COG8	2018	Sun BB	Males and Females	29875488	European	NA	10534735	3301	NA	NA
prot-a-607	Contactin-2	Q02246	CNTN2	2018	Sun BB	Males and Females	29875488	European	NA	10534735	3301	NA	NA
prot-a-608	Contactin-4	Q8IWV2	CNTN4	2018	Sun BB	Males and Females	29875488	European	NA	10534735	3301	NA	NA
prot-a-609	Contactin-5	O94779	CNTN5	2018	Sun BB	Males and Females	29875488	European	NA	10534735	3301	NA	NA
prot-a-610	Contactin-associated protein 1	P78357	CNTNAP1	2018	Sun BB	Males and Females	29875488	European	NA	10534735	3301	NA	NA
prot-a-611	Contactin-associated protein-like 2	Q9UHC6	CNTNAP2	2018	Sun BB	Males and Females	29875488	European	NA	10534735	3301	NA	NA
prot-a-635	COP9 signalosome complex subunit 2	P61201	COPS2	2018	Sun BB	Males and Females	29875488	European	NA	10534735	3301	NA	NA
prot-a-646	Copine-1	Q99829	CPNE1	2018	Sun BB	Males and Females	29875488	European	NA	10534735	3301	NA	NA
prot-a-369	Core-binding factor subunit beta	Q13951	CBFB	2018	Sun BB	Males and Females	29875488	European	NA	10534735	3301	NA	NA
prot-a-500	Corneodesmosin	Q15517	CDSN	2018	Sun BB	Males and Females	29875488	European	NA	10534735	3301	NA	NA
prot-a-730	Cortexin-3	Q4LDR2	CTXN3	2018	Sun BB	Males and Females	29875488	European	NA	10534735	3301	NA	NA
prot-a-658	Corticoliberin	P06850	CRH	2018	Sun BB	Males and Females	29875488	European	NA	10534735	3301	NA	NA
prot-a-2693	Corticosteroid-binding globulin	P08185	SERPINA6	2018	Sun BB	Males and Females	29875488	European	NA	10534735	3301	NA	NA
prot-a-2326	Corticotropin	P01189	POMC	2018	Sun BB	Males and Females	29875488	European	NA	10534735	3301	NA	NA
prot-a-659	Corticotropin-releasing factor-binding protein	P24387	CRHBP	2018	Sun BB	Males and Females	29875488	European	NA	10534735	3301	NA	NA
prot-a-737	Coxsackievirus and adenovirus receptor	P78310	CXADR	2018	Sun BB	Males and Females	29875488	European	NA	10534735	3301	NA	NA
prot-a-670	C-reactive protein	P02741	CRP	2018	Sun BB	Males and Females	29875488	European	NA	10534735	3301	NA	NA
prot-a-565	Creatine kinase B-type	P12277	CKB	2018	Sun BB	Males and Females	29875488	European	NA	10534735	3301	NA	NA
prot-a-566	Creatine kinase M-type	P06732	CKM	2018	Sun BB	Males and Females	29875488	European	NA	10534735	3301	NA	NA
prot-a-655	CREB-binding protein	Q92793	CREBBP	2018	Sun BB	Males and Females	29875488	European	NA	10534735	3301	NA	NA
prot-a-665	Crk-like protein	P46109	CRKL	2018	Sun BB	Males and Females	29875488	European	NA	10534735	3301	NA	NA
prot-a-519	Cryptic protein	P0CG37	CFC1	2018	Sun BB	Males and Females	29875488	European	NA	10534735	3301	NA	NA
prot-a-568	C-type lectin domain family 10 member A	Q8IUN9	CLEC10A	2018	Sun BB	Males and Females	29875488	European	NA	10534735	3301	NA	NA
prot-a-570	C-type lectin domain family 12 member A	Q5QGZ9	CLEC12A	2018	Sun BB	Males and Females	29875488	European	NA	10534735	3301	NA	NA
prot-a-571	C-type lectin domain family 14 member A	Q86T13	CLEC14A	2018	Sun BB	Males and Females	29875488	European	NA	10534735	3301	NA	NA
prot-a-572	C-type lectin domain family 2 member A	Q6UVW9	CLEC2A	2018	Sun BB	Males and Females	29875488	European	NA	10534735	3301	NA	NA
prot-a-573	C-type lectin domain family 2 member B	Q92478	CLEC2B	2018	Sun BB	Males and Females	29875488	European	NA	10534735	3301	NA	NA
prot-a-574	C-type lectin domain family 2 member D	Q9UHP7	CLEC2D	2018	Sun BB	Males and Females	29875488	European	NA	10534735	3301	NA	NA
prot-a-575	C-type lectin domain family 2 member L	P0C7M8	CLEC2L	2018	Sun BB	Males and Females	29875488	European	NA	10534735	3301	NA	NA
prot-a-576	C-type lectin domain family 4 member D	Q8WXI8	CLEC4D	2018	Sun BB	Males and Females	29875488	European	NA	10534735	3301	NA	NA
prot-a-577	C-type lectin domain family 4 member E	Q9ULY5	CLEC4E	2018	Sun BB	Males and Females	29875488	European	NA	10534735	3301	NA	NA
prot-a-425	C-type lectin domain family 4 member K	Q9UJ71	CD207	2018	Sun BB	Males and Females	29875488	European	NA	10534735	3301	NA	NA
prot-a-578	C-type lectin domain family 4 member M	Q9H2X3	CLEC4M	2018	Sun BB	Males and Females	29875488	European	NA	10534735	3301	NA	NA
prot-a-579	C-type lectin domain family 5 member A	Q9NY25	CLEC5A	2018	Sun BB	Males and Females	29875488	European	NA	10534735	3301	NA	NA
prot-a-580	C-type lectin domain family 6 member A	Q6EIG7	CLEC6A	2018	Sun BB	Males and Females	29875488	European	NA	10534735	3301	NA	NA
prot-a-581	C-type lectin domain family 7 member A	Q9BXN2	CLEC7A	2018	Sun BB	Males and Females	29875488	European	NA	10534735	3301	NA	NA
prot-a-582	C-type lectin-like domain family 1	Q8IZS7	CLECL1	2018	Sun BB	Males and Females	29875488	European	NA	10534735	3301	NA	NA
prot-a-1938	C-type mannose receptor 2	Q9UBG0	MRC2	2018	Sun BB	Males and Females	29875488	European	NA	10534735	3301	NA	NA
prot-a-690	CUB and sushi domain-containing protein 1	Q96PZ7	CSMD1	2018	Sun BB	Males and Females	29875488	European	NA	10534735	3301	NA	NA
prot-a-691	CUB and sushi domain-containing protein 2	Q7Z408	CSMD2	2018	Sun BB	Males and Females	29875488	European	NA	10534735	3301	NA	NA
prot-a-735	CUB and zona pellucida-like domain-containing protein 1	Q86UP6	CUZD1	2018	Sun BB	Males and Females	29875488	European	NA	10534735	3301	NA	NA
prot-a-477	CUB domain-containing protein 1	Q9H5V8	CDCP1	2018	Sun BB	Males and Females	29875488	European	NA	10534735	3301	NA	NA
prot-a-731	cubilin	O60494	CUBN	2018	Sun BB	Males and Females	29875488	European	NA	10534735	3301	NA	NA
prot-a-510	CUGBP Elav-like family member 2	O95319	CELF2	2018	Sun BB	Males and Females	29875488	European	NA	10534735	3301	NA	NA
prot-a-732	Cullin-3	Q13618	CUL3	2018	Sun BB	Males and Females	29875488	European	NA	10534735	3301	NA	NA
prot-a-733	Cullin-4B	Q13620	CUL4B	2018	Sun BB	Males and Females	29875488	European	NA	10534735	3301	NA	NA
prot-a-734	Cullin-9	Q8IWT3	CUL9	2018	Sun BB	Males and Females	29875488	European	NA	10534735	3301	NA	NA
prot-a-351	Cullin-associated NEDD8-dissociated protein 1	Q86VP6	CAND1	2018	Sun BB	Males and Females	29875488	European	NA	10534735	3301	NA	NA
prot-a-587	CXADR-like membrane protein	Q9H6B4	CLMP	2018	Sun BB	Males and Females	29875488	European	NA	10534735	3301	NA	NA
prot-a-738	C-X-C motif chemokine 10	P02778	CXCL10	2018	Sun BB	Males and Females	29875488	European	NA	10534735	3301	NA	NA
prot-a-739	C-X-C motif chemokine 11	O14625	CXCL11	2018	Sun BB	Males and Females	29875488	European	NA	10534735	3301	NA	NA
prot-a-743	C-X-C motif chemokine 13	O43927	CXCL13	2018	Sun BB	Males and Females	29875488	European	NA	10534735	3301	NA	NA
prot-a-744	C-X-C motif chemokine 14	O95715	CXCL14	2018	Sun BB	Males and Females	29875488	European	NA	10534735	3301	NA	NA
prot-a-745	C-X-C motif chemokine 16	Q9H2A7	CXCL16	2018	Sun BB	Males and Females	29875488	European	NA	10534735	3301	NA	NA
prot-a-748	C-X-C motif chemokine 5	P42830	CXCL5	2018	Sun BB	Males and Females	29875488	European	NA	10534735	3301	NA	NA
prot-a-750	C-X-C motif chemokine 9	Q07325	CXCL9	2018	Sun BB	Males and Females	29875488	European	NA	10534735	3301	NA	NA
prot-a-197	Cyclic AMP-dependent transcription factor ATF-6 alpha	P18850	ATF6	2018	Sun BB	Males and Females	29875488	European	NA	10534735	3301	NA	NA
prot-a-653	Cyclic AMP-responsive element-binding protein 3-like protein 1	Q96BA8	CREB3L1	2018	Sun BB	Males and Females	29875488	European	NA	10534735	3301	NA	NA
prot-a-654	Cyclic AMP-responsive element-binding protein 3-like protein 4	Q8TEY5	CREB3L4	2018	Sun BB	Males and Females	29875488	European	NA	10534735	3301	NA	NA
prot-a-415	Cyclin-C	P24863	CCNC	2018	Sun BB	Males and Females	29875488	European	NA	10534735	3301	NA	NA
prot-a-473	Cyclin-dependent kinase 1:G2/mitotic-specific cyclin-B1 complex	P06493, P14635	CDK1	2018	Sun BB	Males and Females	29875488	European	NA	10534735	3301	NA	NA
prot-a-492	Cyclin-dependent kinase 2:Cyclin-A2 complex	P24941, P20248	CDK2	2018	Sun BB	Males and Females	29875488	European	NA	10534735	3301	NA	NA
prot-a-491	Cyclin-dependent kinase 2-associated protein 1	O14519	CDK2AP1	2018	Sun BB	Males and Females	29875488	European	NA	10534735	3301	NA	NA
prot-a-496	Cyclin-dependent kinase 4 inhibitor B	P42772	CDKN2B	2018	Sun BB	Males and Females	29875488	European	NA	10534735	3301	NA	NA
prot-a-493	Cyclin-dependent kinase 5:Cyclin-dependent kinase 5 activator 1 complex	Q00535, Q15078	CDK5	2018	Sun BB	Males and Females	29875488	European	NA	10534735	3301	NA	NA
prot-a-494	Cyclin-dependent kinase 8:Cyclin-C complex	P49336, P24863	CDK8	2018	Sun BB	Males and Females	29875488	European	NA	10534735	3301	NA	NA
prot-a-495	Cyclin-dependent kinase inhibitor 1B	P46527	CDKN1B	2018	Sun BB	Males and Females	29875488	European	NA	10534735	3301	NA	NA
prot-a-497	Cyclin-dependent kinase inhibitor 3	Q16667	CDKN3	2018	Sun BB	Males and Females	29875488	European	NA	10534735	3301	NA	NA
prot-a-416	Cyclin-H	P51946	CCNH	2018	Sun BB	Males and Females	29875488	European	NA	10534735	3301	NA	NA
prot-a-375	Cystathionine beta-synthase	P35520	CBS	2018	Sun BB	Males and Females	29875488	European	NA	10534735	3301	NA	NA
prot-a-706	Cystatin-8	O60676	CST8	2018	Sun BB	Males and Females	29875488	European	NA	10534735	3301	NA	NA
prot-a-702	Cystatin-D	P28325	CST5	2018	Sun BB	Males and Females	29875488	European	NA	10534735	3301	NA	NA
prot-a-705	Cystatin-F	O76096	CST7	2018	Sun BB	Males and Females	29875488	European	NA	10534735	3301	NA	NA
prot-a-703	Cystatin-M	Q15828	CST6	2018	Sun BB	Males and Females	29875488	European	NA	10534735	3301	NA	NA
prot-a-700	Cysteine and glycine-rich protein 2	Q16527	CSRP2	2018	Sun BB	Males and Females	29875488	European	NA	10534735	3301	NA	NA
prot-a-701	Cysteine and glycine-rich protein 3	P50461	CSRP3	2018	Sun BB	Males and Females	29875488	European	NA	10534735	3301	NA	NA
prot-a-542	Cysteine-rich hydrophobic domain-containing protein 2	Q9UKJ5	CHIC2	2018	Sun BB	Males and Females	29875488	European	NA	10534735	3301	NA	NA
prot-a-660	Cysteine-rich motor neuron 1 protein	Q9NZV1	CRIM1	2018	Sun BB	Males and Females	29875488	European	NA	10534735	3301	NA	NA
prot-a-661	Cysteine-rich secretory protein 2	P16562	CRISP2	2018	Sun BB	Males and Females	29875488	European	NA	10534735	3301	NA	NA
prot-a-662	Cysteine-rich secretory protein 3	P54108	CRISP3	2018	Sun BB	Males and Females	29875488	European	NA	10534735	3301	NA	NA
prot-a-663	Cysteine-rich secretory protein LCCL domain-containing 2	Q9H0B8	CRISPLD2	2018	Sun BB	Males and Females	29875488	European	NA	10534735	3301	NA	NA
prot-a-657	Cysteine-rich with EGF-like domain protein 1	Q96HD1	CRELD1	2018	Sun BB	Males and Females	29875488	European	NA	10534735	3301	NA	NA
prot-a-358	Cysteine--tRNA ligase, cytoplasmic	P49589	CARS1	2018	Sun BB	Males and Females	29875488	European	NA	10534735	3301	NA	NA
prot-a-752	Cytochrome b5	P00167	CYB5A	2018	Sun BB	Males and Females	29875488	European	NA	10534735	3301	NA	NA
prot-a-3175	Cytochrome b-c1 complex subunit 7	P14927	UQCRB	2018	Sun BB	Males and Females	29875488	European	NA	10534735	3301	NA	NA
prot-a-754	Cytochrome c	P99999	CYCS	2018	Sun BB	Males and Females	29875488	European	NA	10534735	3301	NA	NA
prot-a-612	Cytochrome c oxidase assembly factor 3 homolog, mitochondrial	Q9Y2R0	COA3	2018	Sun BB	Males and Females	29875488	European	NA	10534735	3301	NA	NA
prot-a-637	Cytochrome c oxidase subunit 4 isoform 2, mitochondrial	Q96KJ9	COX4I2	2018	Sun BB	Males and Females	29875488	European	NA	10534735	3301	NA	NA
prot-a-638	Cytochrome c oxidase subunit 5B, mitochondrial	P10606	COX5B	2018	Sun BB	Males and Females	29875488	European	NA	10534735	3301	NA	NA
prot-a-639	Cytochrome c oxidase subunit 6C	P09669	COX6C	2018	Sun BB	Males and Females	29875488	European	NA	10534735	3301	NA	NA
prot-a-640	Cytochrome c oxidase subunit 7A1, mitochondrial	P24310	COX7A1	2018	Sun BB	Males and Females	29875488	European	NA	10534735	3301	NA	NA
prot-a-641	Cytochrome c oxidase subunit 8A, mitochondrial	P10176	COX8A	2018	Sun BB	Males and Females	29875488	European	NA	10534735	3301	NA	NA
prot-a-756	Cytochrome P450 3A4	P08684	CYP3A4	2018	Sun BB	Males and Females	29875488	European	NA	10534735	3301	NA	NA
prot-a-755	Cytoglobin	Q8WWM9	CYGB	2018	Sun BB	Males and Females	29875488	European	NA	10534735	3301	NA	NA
prot-a-759	Cytohesin-2	Q99418	CYTH2	2018	Sun BB	Males and Females	29875488	European	NA	10534735	3301	NA	NA
prot-a-760	Cytohesin-4	Q9UIA0	CYTH4	2018	Sun BB	Males and Females	29875488	European	NA	10534735	3301	NA	NA
prot-a-761	Cytohesin-interacting protein	O60759	CYTIP	2018	Sun BB	Males and Females	29875488	European	NA	10534735	3301	NA	NA
prot-a-683	Cytokine receptor common subunit beta	P32927	CSF2RB	2018	Sun BB	Males and Females	29875488	European	NA	10534735	3301	NA	NA
prot-a-1520	Cytokine receptor common subunit gamma	P31785	IL2RG	2018	Sun BB	Males and Females	29875488	European	NA	10534735	3301	NA	NA
prot-a-666	Cytokine receptor-like factor 1:Cardiotrophin-like cytokine factor 1 Complex	O75462, Q9UBD9	CRLF1	2018	Sun BB	Males and Females	29875488	European	NA	10534735	3301	NA	NA
prot-a-667	Cytokine receptor-like factor 2	Q9HC73	CRLF2	2018	Sun BB	Males and Females	29875488	European	NA	10534735	3301	NA	NA
prot-a-260	Cytoplasmic tyrosine-protein kinase BMX	P51813	BMX	2018	Sun BB	Males and Females	29875488	European	NA	10534735	3301	NA	NA
prot-a-564	Cytoskeleton-associated protein 2	Q8WWK9	CKAP2	2018	Sun BB	Males and Females	29875488	European	NA	10534735	3301	NA	NA
prot-a-600	Cytosolic non-specific dipeptidase	Q96KP4	CNDP2	2018	Sun BB	Males and Females	29875488	European	NA	10534735	3301	NA	NA
prot-a-671	Cytotoxic and regulatory T-cell molecule	O95727	CRTAM	2018	Sun BB	Males and Females	29875488	European	NA	10534735	3301	NA	NA
prot-a-140	DCC-interacting protein 13-alpha	Q9UKG1	APPL1	2018	Sun BB	Males and Females	29875488	European	NA	10534735	3301	NA	NA
prot-a-773	DCN1-like protein 3	Q8IWE4	DCUN1D3	2018	Sun BB	Males and Females	29875488	European	NA	10534735	3301	NA	NA
prot-a-774	DCN1-like protein 5	Q9BTE7	DCUN1D5	2018	Sun BB	Males and Females	29875488	European	NA	10534735	3301	NA	NA
prot-a-772	dCTP pyrophosphatase 1	Q9H773	DCTPP1	2018	Sun BB	Males and Females	29875488	European	NA	10534735	3301	NA	NA
prot-a-765	DDB1- and CUL4-associated factor 5	Q96JK2	DCAF5	2018	Sun BB	Males and Females	29875488	European	NA	10534735	3301	NA	NA
prot-a-1086	D-dimer	P02671, P02675, P02679	FGA	2018	Sun BB	Males and Females	29875488	European	NA	10534735	3301	NA	NA
prot-a-763	Death-associated protein kinase 2	Q9UIK4	DAPK2	2018	Sun BB	Males and Females	29875488	European	NA	10534735	3301	NA	NA
prot-a-769	Decorin	P07585	DCN	2018	Sun BB	Males and Females	29875488	European	NA	10534735	3301	NA	NA
prot-a-854	Dedicator of cytokinesis protein 9	Q9BZ29	DOCK9	2018	Sun BB	Males and Females	29875488	European	NA	10534735	3301	NA	NA
prot-a-780	Deformed epidermal autoregulatory factor 1 homolog	O75398	DEAF1	2018	Sun BB	Males and Females	29875488	European	NA	10534735	3301	NA	NA
prot-a-852	Delta and Notch-like epidermal growth factor-related receptor	Q8NFT8	DNER	2018	Sun BB	Males and Females	29875488	European	NA	10534735	3301	NA	NA
prot-a-830	Delta-like protein 1	O00548	DLL1	2018	Sun BB	Males and Females	29875488	European	NA	10534735	3301	NA	NA
prot-a-832	Delta-like protein 4	Q9NR61	DLL4	2018	Sun BB	Males and Females	29875488	European	NA	10534735	3301	NA	NA
prot-a-767	Deoxycytidine kinase	P27707	DCK	2018	Sun BB	Males and Females	29875488	European	NA	10534735	3301	NA	NA
prot-a-2624	Deoxynucleoside triphosphate triphosphohydrolase SAMHD1	Q9Y3Z3	SAMHD1	2018	Sun BB	Males and Females	29875488	European	NA	10534735	3301	NA	NA
prot-a-851	Deoxyribonuclease-2-beta	Q8WZ79	DNASE2B	2018	Sun BB	Males and Females	29875488	European	NA	10534735	3301	NA	NA
prot-a-806	Derlin-1	Q9BUN8	DERL1	2018	Sun BB	Males and Females	29875488	European	NA	10534735	3301	NA	NA
prot-a-861	Dermatopontin	Q07507	DPT	2018	Sun BB	Males and Females	29875488	European	NA	10534735	3301	NA	NA
prot-a-833	Dermokine	Q6E0U4	DMKN	2018	Sun BB	Males and Females	29875488	European	NA	10534735	3301	NA	NA
prot-a-813	Desert hedgehog protein N-product	O43323	DHH	2018	Sun BB	Males and Females	29875488	European	NA	10534735	3301	NA	NA
prot-a-807	Desmin	P17661	DES	2018	Sun BB	Males and Females	29875488	European	NA	10534735	3301	NA	NA
prot-a-866	Desmocollin-2	Q02487	DSC2	2018	Sun BB	Males and Females	29875488	European	NA	10534735	3301	NA	NA
prot-a-867	Desmocollin-3	Q14574	DSC3	2018	Sun BB	Males and Females	29875488	European	NA	10534735	3301	NA	NA
prot-a-869	Desmoglein-1	Q02413	DSG1	2018	Sun BB	Males and Females	29875488	European	NA	10534735	3301	NA	NA
prot-a-870	Desmoglein-2	Q14126	DSG2	2018	Sun BB	Males and Females	29875488	European	NA	10534735	3301	NA	NA
prot-a-1216	D-glucuronyl C5-epimerase	O94923	GLCE	2018	Sun BB	Males and Females	29875488	European	NA	10534735	3301	NA	NA
prot-a-818	Diablo homolog, mitochondrial	Q9NR28	DIABLO	2018	Sun BB	Males and Females	29875488	European	NA	10534735	3301	NA	NA
prot-a-811	Diacylglycerol kinase beta	Q9Y6T7	DGKB	2018	Sun BB	Males and Females	29875488	European	NA	10534735	3301	NA	NA
prot-a-2628	Diamine acetyltransferase 1	P21673	SAT1	2018	Sun BB	Males and Females	29875488	European	NA	10534735	3301	NA	NA
prot-a-2629	Diamine acetyltransferase 2	Q96F10	SAT2	2018	Sun BB	Males and Females	29875488	European	NA	10534735	3301	NA	NA
prot-a-824	Dickkopf-like protein 1	Q9UK85	DKKL1	2018	Sun BB	Males and Females	29875488	European	NA	10534735	3301	NA	NA
prot-a-821	Dickkopf-related protein 1	O94907	DKK1	2018	Sun BB	Males and Females	29875488	European	NA	10534735	3301	NA	NA
prot-a-822	Dickkopf-related protein 3	Q9UBP4	DKK3	2018	Sun BB	Males and Females	29875488	European	NA	10534735	3301	NA	NA
prot-a-823	Dickkopf-related protein 4	Q9UBT3	DKK4	2018	Sun BB	Males and Females	29875488	European	NA	10534735	3301	NA	NA
prot-a-812	Dihydrofolate reductase	P00374	DHFR	2018	Sun BB	Males and Females	29875488	European	NA	10534735	3301	NA	NA
prot-a-825	Dihydrolipoyl dehydrogenase, mitochondrial	P09622	DLD	2018	Sun BB	Males and Females	29875488	European	NA	10534735	3301	NA	NA
prot-a-2464	Dihydropteridine reductase	P09417	QDPR	2018	Sun BB	Males and Females	29875488	European	NA	10534735	3301	NA	NA
prot-a-863	Dihydropyrimidinase-related protein 3	Q14195	DPYSL3	2018	Sun BB	Males and Females	29875488	European	NA	10534735	3301	NA	NA
prot-a-864	Dihydropyrimidinase-related protein 5	Q9BPU6	DPYSL5	2018	Sun BB	Males and Females	29875488	European	NA	10534735	3301	NA	NA
prot-a-708	Di-N-acetylchitobiase	Q01459	CTBS	2018	Sun BB	Males and Females	29875488	European	NA	10534735	3301	NA	NA
prot-a-856	Dipeptidase 1	P16444	DPEP1	2018	Sun BB	Males and Females	29875488	European	NA	10534735	3301	NA	NA
prot-a-857	Dipeptidase 2	Q9H4A9	DPEP2	2018	Sun BB	Males and Females	29875488	European	NA	10534735	3301	NA	NA
prot-a-719	Dipeptidyl peptidase 1	P53634	CTSC	2018	Sun BB	Males and Females	29875488	European	NA	10534735	3301	NA	NA
prot-a-859	Dipeptidyl peptidase 2	Q9UHL4	DPP7	2018	Sun BB	Males and Females	29875488	European	NA	10534735	3301	NA	NA
prot-a-776	Discoidin domain-containing receptor 2	Q16832	DDR2	2018	Sun BB	Males and Females	29875488	European	NA	10534735	3301	NA	NA
prot-a-766	Discoidin, CUB and LCCL domain-containing protein 2	Q96PD2	DCBLD2	2018	Sun BB	Males and Females	29875488	European	NA	10534735	3301	NA	NA
prot-a-25	Disintegrin and metalloproteinase domain-containing protein 11	O75078	ADAM11	2018	Sun BB	Males and Females	29875488	European	NA	10534735	3301	NA	NA
prot-a-26	Disintegrin and metalloproteinase domain-containing protein 12	O43184	ADAM12	2018	Sun BB	Males and Females	29875488	European	NA	10534735	3301	NA	NA
prot-a-27	Disintegrin and metalloproteinase domain-containing protein 19	Q9H013	ADAM19	2018	Sun BB	Males and Females	29875488	European	NA	10534735	3301	NA	NA
prot-a-28	Disintegrin and metalloproteinase domain-containing protein 23	O75077	ADAM23	2018	Sun BB	Males and Females	29875488	European	NA	10534735	3301	NA	NA
prot-a-29	Disintegrin and metalloproteinase domain-containing protein 29	Q9UKF5	ADAM29	2018	Sun BB	Males and Females	29875488	European	NA	10534735	3301	NA	NA
prot-a-30	Disintegrin and metalloproteinase domain-containing protein 9	Q13443	ADAM9	2018	Sun BB	Males and Females	29875488	European	NA	10534735	3301	NA	NA
prot-a-826	Disks large homolog 3	Q92796	DLG3	2018	Sun BB	Males and Females	29875488	European	NA	10534735	3301	NA	NA
prot-a-128	DNA dC->dU-editing enzyme APOBEC-3G	Q9HC16	APOBEC3G	2018	Sun BB	Males and Females	29875488	European	NA	10534735	3301	NA	NA
prot-a-975	DNA excision repair protein ERCC-1	P07992	ERCC1	2018	Sun BB	Males and Females	29875488	European	NA	10534735	3301	NA	NA
prot-a-2321	DNA polymerase eta	Q9Y253	POLH	2018	Sun BB	Males and Females	29875488	European	NA	10534735	3301	NA	NA
prot-a-2322	DNA polymerase iota	Q9UNA4	POLI	2018	Sun BB	Males and Females	29875488	European	NA	10534735	3301	NA	NA
prot-a-2364	DNA primase small subunit	P49642	PRIM1	2018	Sun BB	Males and Females	29875488	European	NA	10534735	3301	NA	NA
prot-a-976	DNA repair endonuclease XPF	Q92889	ERCC4	2018	Sun BB	Males and Females	29875488	European	NA	10534735	3301	NA	NA
prot-a-2485	DNA repair protein RAD51 homolog 1	Q06609	RAD51	2018	Sun BB	Males and Females	29875488	European	NA	10534735	3301	NA	NA
prot-a-2486	DNA repair protein RAD51 homolog 4	O75771	RAD51D	2018	Sun BB	Males and Females	29875488	European	NA	10534735	3301	NA	NA
prot-a-3241	DNA repair protein XRCC1	P18887	XRCC1	2018	Sun BB	Males and Females	29875488	European	NA	10534735	3301	NA	NA
prot-a-3242	DNA repair protein XRCC4	Q13426	XRCC4	2018	Sun BB	Males and Females	29875488	European	NA	10534735	3301	NA	NA
prot-a-3074	DNA topoisomerase 1	P11387	TOP1	2018	Sun BB	Males and Females	29875488	European	NA	10534735	3301	NA	NA
prot-a-3075	DNA topoisomerase 2-binding protein 1	Q92547	TOPBP1	2018	Sun BB	Males and Females	29875488	European	NA	10534735	3301	NA	NA
prot-a-121	DNA-(apurinic or apyrimidinic site) lyase	P27695	APEX1	2018	Sun BB	Males and Females	29875488	European	NA	10534735	3301	NA	NA
prot-a-1638	DNA/RNA-binding protein KIN17	O60870	KIN	2018	Sun BB	Males and Females	29875488	European	NA	10534735	3301	NA	NA
prot-a-1928	DNA-3-methyladenine glycosylase	P29372	MPG	2018	Sun BB	Males and Females	29875488	European	NA	10534735	3301	NA	NA
prot-a-1407	DNA-binding protein inhibitor ID-1	P41134	ID1	2018	Sun BB	Males and Females	29875488	European	NA	10534735	3301	NA	NA
prot-a-1408	DNA-binding protein inhibitor ID-2	Q02363	ID2	2018	Sun BB	Males and Females	29875488	European	NA	10534735	3301	NA	NA
prot-a-2630	DNA-binding protein SATB1	Q01826	SATB1	2018	Sun BB	Males and Females	29875488	European	NA	10534735	3301	NA	NA
prot-a-2631	DNA-binding protein SATB2	Q9UPW6	SATB2	2018	Sun BB	Males and Females	29875488	European	NA	10534735	3301	NA	NA
prot-a-2323	DNA-directed DNA/RNA polymerase mu	Q9NP87	POLM	2018	Sun BB	Males and Females	29875488	European	NA	10534735	3301	NA	NA
prot-a-2324	DNA-directed RNA polymerases I and III subunit RPAC1	O15160	POLR1C	2018	Sun BB	Males and Females	29875488	European	NA	10534735	3301	NA	NA
prot-a-835	DnaJ homolog subfamily A member 4	Q8WW22	DNAJA4	2018	Sun BB	Males and Females	29875488	European	NA	10534735	3301	NA	NA
prot-a-838	DnaJ homolog subfamily B member 1	P25685	DNAJB1	2018	Sun BB	Males and Females	29875488	European	NA	10534735	3301	NA	NA
prot-a-836	DnaJ homolog subfamily B member 11	Q9UBS4	DNAJB11	2018	Sun BB	Males and Females	29875488	European	NA	10534735	3301	NA	NA
prot-a-837	DnaJ homolog subfamily B member 12	Q9NXW2	DNAJB12	2018	Sun BB	Males and Females	29875488	European	NA	10534735	3301	NA	NA
prot-a-839	DnaJ homolog subfamily B member 14	Q8TBM8	DNAJB14	2018	Sun BB	Males and Females	29875488	European	NA	10534735	3301	NA	NA
prot-a-841	DnaJ homolog subfamily B member 2	P25686	DNAJB2	2018	Sun BB	Males and Females	29875488	European	NA	10534735	3301	NA	NA
prot-a-842	DnaJ homolog subfamily B member 9	Q9UBS3	DNAJB9	2018	Sun BB	Males and Females	29875488	European	NA	10534735	3301	NA	NA
prot-a-843	DnaJ homolog subfamily C member 10	Q8IXB1	DNAJC10	2018	Sun BB	Males and Females	29875488	European	NA	10534735	3301	NA	NA
prot-a-844	DnaJ homolog subfamily C member 15	Q9Y5T4	DNAJC15	2018	Sun BB	Males and Females	29875488	European	NA	10534735	3301	NA	NA
prot-a-845	DnaJ homolog subfamily C member 17	Q9NVM6	DNAJC17	2018	Sun BB	Males and Females	29875488	European	NA	10534735	3301	NA	NA
prot-a-846	DnaJ homolog subfamily C member 18	Q9H819	DNAJC18	2018	Sun BB	Males and Females	29875488	European	NA	10534735	3301	NA	NA
prot-a-848	DnaJ homolog subfamily C member 27	Q9NZQ0	DNAJC27	2018	Sun BB	Males and Females	29875488	European	NA	10534735	3301	NA	NA
prot-a-849	DnaJ homolog subfamily C member 30	Q96LL9	DNAJC30	2018	Sun BB	Males and Females	29875488	European	NA	10534735	3301	NA	NA
prot-a-850	DnaJ homolog subfamily C member 4	Q9NNZ3	DNAJC4	2018	Sun BB	Males and Females	29875488	European	NA	10534735	3301	NA	NA
prot-a-855	Docking protein 2	O60496	DOK2	2018	Sun BB	Males and Females	29875488	European	NA	10534735	3301	NA	NA
prot-a-2588	Dolichyl-diphosphooligosaccharide--protein glycosyltransferase subunit 1	P04843	RPN1	2018	Sun BB	Males and Females	29875488	European	NA	10534735	3301	NA	NA
prot-a-865	Dorsal root ganglia homeobox protein	A6NNA5	DRGX	2018	Sun BB	Males and Females	29875488	European	NA	10534735	3301	NA	NA
prot-a-1939	Double-strand break repair protein MRE11A	P49959	MRE11	2018	Sun BB	Males and Females	29875488	European	NA	10534735	3301	NA	NA
prot-a-2871	Double-stranded RNA-binding protein Staufen homolog 1	O95793	STAU1	2018	Sun BB	Males and Females	29875488	European	NA	10534735	3301	NA	NA
prot-a-2872	Double-stranded RNA-binding protein Staufen homolog 2	Q9NUL3	STAU2	2018	Sun BB	Males and Females	29875488	European	NA	10534735	3301	NA	NA
prot-a-868	Down syndrome cell adhesion molecule	O60469	DSCAM	2018	Sun BB	Males and Females	29875488	European	NA	10534735	3301	NA	NA
prot-a-764	Drebrin-like protein	Q9UJU6	DBNL	2018	Sun BB	Males and Females	29875488	European	NA	10534735	3301	NA	NA
prot-a-1840	Dual specificity mitogen-activated protein kinase kinase 1	Q02750	MAP2K1	2018	Sun BB	Males and Females	29875488	European	NA	10534735	3301	NA	NA
prot-a-1841	Dual specificity mitogen-activated protein kinase kinase 3	P46734	MAP2K3	2018	Sun BB	Males and Females	29875488	European	NA	10534735	3301	NA	NA
prot-a-1842	Dual specificity mitogen-activated protein kinase kinase 4	P45985	MAP2K4	2018	Sun BB	Males and Females	29875488	European	NA	10534735	3301	NA	NA
prot-a-586	Dual specificity protein kinase CLK2	P49760	CLK2	2018	Sun BB	Males and Females	29875488	European	NA	10534735	3301	NA	NA
prot-a-873	Dual specificity protein phosphatase 13 isoform A	Q6B8I1	DUSP13	2018	Sun BB	Males and Females	29875488	European	NA	10534735	3301	NA	NA
prot-a-874	Dual specificity protein phosphatase 15	Q9H1R2	DUSP15	2018	Sun BB	Males and Females	29875488	European	NA	10534735	3301	NA	NA
prot-a-875	Dual specificity protein phosphatase 16	Q9BY84	DUSP16	2018	Sun BB	Males and Females	29875488	European	NA	10534735	3301	NA	NA
prot-a-876	Dual specificity protein phosphatase 4	Q13115	DUSP4	2018	Sun BB	Males and Females	29875488	European	NA	10534735	3301	NA	NA
prot-a-877	Dual specificity protein phosphatase 6	Q16828	DUSP6	2018	Sun BB	Males and Females	29875488	European	NA	10534735	3301	NA	NA
prot-a-882	Dual specificity tyrosine-phosphorylation-regulated kinase 3	O43781	DYRK3	2018	Sun BB	Males and Females	29875488	European	NA	10534735	3301	NA	NA
prot-a-771	Dynactin subunit 2	Q13561	DCTN2	2018	Sun BB	Males and Females	29875488	European	NA	10534735	3301	NA	NA
prot-a-879	Dynactin-associated protein	Q8N1N2	DYNAP	2018	Sun BB	Males and Females	29875488	European	NA	10534735	3301	NA	NA
prot-a-880	Dynein light chain 1, cytoplasmic	P63167	DYNLL1	2018	Sun BB	Males and Females	29875488	European	NA	10534735	3301	NA	NA
prot-a-881	Dynein light chain Tctex-type 3	P51808	DYNLT3	2018	Sun BB	Males and Females	29875488	European	NA	10534735	3301	NA	NA
prot-a-1625	Dyslexia-associated protein KIAA0319	Q5VV43	KIAA0319	2018	Sun BB	Males and Females	29875488	European	NA	10534735	3301	NA	NA
prot-a-1626	Dyslexia-associated protein KIAA0319-like protein	Q8IZA0	KIAA0319L	2018	Sun BB	Males and Females	29875488	European	NA	10534735	3301	NA	NA
prot-a-762	Dystroglycan	Q14118	DAG1	2018	Sun BB	Males and Females	29875488	European	NA	10534735	3301	NA	NA
prot-a-1331	E3 ISG15--protein ligase HERC5	Q9UII4	HERC5	2018	Sun BB	Males and Females	29875488	European	NA	10534735	3301	NA	NA
prot-a-370	E3 ubiquitin-protein ligase CBL	P22681	CBL	2018	Sun BB	Males and Females	29875488	European	NA	10534735	3301	NA	NA
prot-a-414	E3 ubiquitin-protein ligase CCNB1IP1	Q9NPC3	CCNB1IP1	2018	Sun BB	Males and Females	29875488	European	NA	10534735	3301	NA	NA
prot-a-871	E3 ubiquitin-protein ligase DTX1	Q86Y01	DTX1	2018	Sun BB	Males and Females	29875488	European	NA	10534735	3301	NA	NA
prot-a-872	E3 ubiquitin-protein ligase DTX3L	Q8TDB6	DTX3L	2018	Sun BB	Males and Females	29875488	European	NA	10534735	3301	NA	NA
prot-a-1053	E3 ubiquitin-protein ligase FANCL	Q9NW38	FANCL	2018	Sun BB	Males and Females	29875488	European	NA	10534735	3301	NA	NA
prot-a-1324	E3 ubiquitin-protein ligase HECW1	Q76N89	HECW1	2018	Sun BB	Males and Females	29875488	European	NA	10534735	3301	NA	NA
prot-a-1873	E3 ubiquitin-protein ligase Mdm2	Q00987	MDM2	2018	Sun BB	Males and Females	29875488	European	NA	10534735	3301	NA	NA
prot-a-2037	E3 ubiquitin-protein ligase NEURL1	O76050	NEURL1	2018	Sun BB	Males and Females	29875488	European	NA	10534735	3301	NA	NA
prot-a-2179	E3 ubiquitin-protein ligase parkin	O60260	PRKN	2018	Sun BB	Males and Females	29875488	European	NA	10534735	3301	NA	NA
prot-a-2246	E3 ubiquitin-protein ligase pellino homolog 2	Q9HAT8	PELI2	2018	Sun BB	Males and Females	29875488	European	NA	10534735	3301	NA	NA
prot-a-2498	E3 ubiquitin-protein ligase RBBP6	Q7Z6E9	RBBP6	2018	Sun BB	Males and Females	29875488	European	NA	10534735	3301	NA	NA
prot-a-2528	E3 ubiquitin-protein ligase rififylin	Q8WZ73	RFFL	2018	Sun BB	Males and Females	29875488	European	NA	10534735	3301	NA	NA
prot-a-2560	E3 ubiquitin-protein ligase RNF114	Q9Y508	RNF114	2018	Sun BB	Males and Females	29875488	European	NA	10534735	3301	NA	NA
prot-a-2562	E3 ubiquitin-protein ligase RNF128	Q8TEB7	RNF128	2018	Sun BB	Males and Females	29875488	European	NA	10534735	3301	NA	NA
prot-a-2563	E3 ubiquitin-protein ligase RNF13	O43567	RNF13	2018	Sun BB	Males and Females	29875488	European	NA	10534735	3301	NA	NA
prot-a-2566	E3 ubiquitin-protein ligase RNF149	Q8NC42	RNF149	2018	Sun BB	Males and Females	29875488	European	NA	10534735	3301	NA	NA
prot-a-2571	E3 ubiquitin-protein ligase RNF34	Q969K3	RNF34	2018	Sun BB	Males and Females	29875488	European	NA	10534735	3301	NA	NA
prot-a-2572	E3 ubiquitin-protein ligase RNF43	Q68DV7	RNF43	2018	Sun BB	Males and Females	29875488	European	NA	10534735	3301	NA	NA
prot-a-2573	E3 ubiquitin-protein ligase RNF8	O76064	RNF8	2018	Sun BB	Males and Females	29875488	European	NA	10534735	3301	NA	NA
prot-a-3256	E3 ubiquitin-protein ligase ZFP91	Q96JP5	ZFP91	2018	Sun BB	Males and Females	29875488	European	NA	10534735	3301	NA	NA
prot-a-3278	E3 ubiquitin-protein ligase ZNRF3	Q9ULT6	ZNRF3	2018	Sun BB	Males and Females	29875488	European	NA	10534735	3301	NA	NA
prot-a-893	Early endosome antigen 1	Q15075	EEA1	2018	Sun BB	Males and Females	29875488	European	NA	10534735	3301	NA	NA
prot-a-1561	Early placenta insulin-like peptide	Q14641	INSL4	2018	Sun BB	Males and Females	29875488	European	NA	10534735	3301	NA	NA
prot-a-174	Ecto-ADP-ribosyltransferase 3	Q13508	ART3	2018	Sun BB	Males and Females	29875488	European	NA	10534735	3301	NA	NA
prot-a-176	Ecto-ADP-ribosyltransferase 4	Q93070	ART4	2018	Sun BB	Males and Females	29875488	European	NA	10534735	3301	NA	NA
prot-a-885	Ectodysplasin-A, secreted form	Q92838	EDA	2018	Sun BB	Males and Females	29875488	European	NA	10534735	3301	NA	NA
prot-a-946	Ecto-NOX disulfide-thiol exchanger 2	Q16206	ENOX2	2018	Sun BB	Males and Females	29875488	European	NA	10534735	3301	NA	NA
prot-a-950	Ectonucleoside triphosphate diphosphohydrolase 1	P49961	ENTPD1	2018	Sun BB	Males and Females	29875488	European	NA	10534735	3301	NA	NA
prot-a-952	Ectonucleoside triphosphate diphosphohydrolase 3	O75355	ENTPD3	2018	Sun BB	Males and Females	29875488	European	NA	10534735	3301	NA	NA
prot-a-953	Ectonucleoside triphosphate diphosphohydrolase 5	O75356	ENTPD5	2018	Sun BB	Males and Females	29875488	European	NA	10534735	3301	NA	NA
prot-a-954	Ectonucleoside triphosphate diphosphohydrolase 6	O75354	ENTPD6	2018	Sun BB	Males and Females	29875488	European	NA	10534735	3301	NA	NA
prot-a-947	Ectonucleotide pyrophosphatase/phosphodiesterase family member 5	Q9UJA9	ENPP5	2018	Sun BB	Males and Females	29875488	European	NA	10534735	3301	NA	NA
prot-a-948	Ectonucleotide pyrophosphatase/phosphodiesterase family member 7	Q6UWV6	ENPP7	2018	Sun BB	Males and Females	29875488	European	NA	10534735	3301	NA	NA
prot-a-895	EF-hand calcium-binding domain-containing protein 14	O75071	EFCAB14	2018	Sun BB	Males and Females	29875488	European	NA	10534735	3301	NA	NA
prot-a-911	EH domain-binding protein 1	Q8NDI1	EHBP1	2018	Sun BB	Males and Females	29875488	European	NA	10534735	3301	NA	NA
prot-a-912	EH domain-containing protein 4	Q9H223	EHD4	2018	Sun BB	Males and Females	29875488	European	NA	10534735	3301	NA	NA
prot-a-2265	Elafin	P19957	PI3	2018	Sun BB	Males and Females	29875488	European	NA	10534735	3301	NA	NA
prot-a-928	ELAV-like protein 1	Q15717	ELAVL1	2018	Sun BB	Males and Females	29875488	European	NA	10534735	3301	NA	NA
prot-a-2758	Electroneutral sodium bicarbonate exchanger 1	Q2Y0W8	SLC4A8	2018	Sun BB	Males and Females	29875488	European	NA	10534735	3301	NA	NA
prot-a-894	Elongation factor 1-beta	P24534	EEF1B2	2018	Sun BB	Males and Females	29875488	European	NA	10534735	3301	NA	NA
prot-a-937	EMI domain-containing protein 1	Q96A84	EMID1	2018	Sun BB	Males and Females	29875488	European	NA	10534735	3301	NA	NA
prot-a-938	EMILIN-3	Q9NT22	EMILIN3	2018	Sun BB	Males and Females	29875488	European	NA	10534735	3301	NA	NA
prot-a-998	Ena/VASP-like protein	Q9UI08	EVL	2018	Sun BB	Males and Females	29875488	European	NA	10534735	3301	NA	NA
prot-a-986	Endogenous retrovirus group V member 1 Env polyprotein	B6SEH8	ERVV-1	2018	Sun BB	Males and Females	29875488	European	NA	10534735	3301	NA	NA
prot-a-943	Endoglin	P17813	ENG	2018	Sun BB	Males and Females	29875488	European	NA	10534735	3301	NA	NA
prot-a-971	Endoplasmic reticulum aminopeptidase 1	Q9NZ08	ERAP1	2018	Sun BB	Males and Females	29875488	European	NA	10534735	3301	NA	NA
prot-a-972	Endoplasmic reticulum aminopeptidase 2	Q6P179	ERAP2	2018	Sun BB	Males and Females	29875488	European	NA	10534735	3301	NA	NA
prot-a-979	Endoplasmic reticulum lectin 1	Q96DZ1	ERLEC1	2018	Sun BB	Males and Females	29875488	European	NA	10534735	3301	NA	NA
prot-a-1834	Endoplasmic reticulum mannosyl-oligosaccharide 1,2-alpha-mannosidase	Q9UKM7	MAN1B1	2018	Sun BB	Males and Females	29875488	European	NA	10534735	3301	NA	NA
prot-a-984	Endoplasmic reticulum resident protein 29	P30040	ERP29	2018	Sun BB	Males and Females	29875488	European	NA	10534735	3301	NA	NA
prot-a-985	Endoplasmic reticulum resident protein 44	Q9BS26	ERP44	2018	Sun BB	Males and Females	29875488	European	NA	10534735	3301	NA	NA
prot-a-1386	Endoplasmin	P14625	HSP90B1	2018	Sun BB	Males and Females	29875488	European	NA	10534735	3301	NA	NA
prot-a-617	Endostatin	P39060	COL18A1	2018	Sun BB	Males and Females	29875488	European	NA	10534735	3301	NA	NA
prot-a-987	Endothelial cell-selective adhesion molecule	Q96AP7	ESAM	2018	Sun BB	Males and Females	29875488	European	NA	10534735	3301	NA	NA
prot-a-990	Endothelial cell-specific molecule 1	Q9NQ30	ESM1	2018	Sun BB	Males and Females	29875488	European	NA	10534735	3301	NA	NA
prot-a-891	Endothelial differentiation-related factor 1	O60869	EDF1	2018	Sun BB	Males and Females	29875488	European	NA	10534735	3301	NA	NA
prot-a-65	Endothelial monocyte-activating polypeptide 2	Q12904	AIMP1	2018	Sun BB	Males and Females	29875488	European	NA	10534735	3301	NA	NA
prot-a-892	Endothelin-2	P20800	EDN2	2018	Sun BB	Males and Females	29875488	European	NA	10534735	3301	NA	NA
prot-a-883	Endothelin-converting enzyme 1	P42892	ECE1	2018	Sun BB	Males and Females	29875488	European	NA	10534735	3301	NA	NA
prot-a-934	Engulfment and cell motility protein 1	Q92556	ELMO1	2018	Sun BB	Males and Females	29875488	European	NA	10534735	3301	NA	NA
prot-a-889	Enhancer of mRNA-decapping protein 4	Q6P2E9	EDC4	2018	Sun BB	Males and Females	29875488	European	NA	10534735	3301	NA	NA
prot-a-978	Enhancer of rudimentary homolog	P84090	ERH	2018	Sun BB	Males and Females	29875488	European	NA	10534735	3301	NA	NA
prot-a-3025	Enteropeptidase	P98073	TMPRSS15	2018	Sun BB	Males and Females	29875488	European	NA	10534735	3301	NA	NA
prot-a-999	Envoplakin	Q92817	EVPL	2018	Sun BB	Males and Females	29875488	European	NA	10534735	3301	NA	NA
prot-a-387	Eotaxin	P51671	CCL11	2018	Sun BB	Males and Females	29875488	European	NA	10534735	3301	NA	NA
prot-a-915	EP300-interacting inhibitor of differentiation 3	Q8N140	EID3	2018	Sun BB	Males and Females	29875488	European	NA	10534735	3301	NA	NA
prot-a-956	Ephrin type-A receptor 1	P21709	EPHA1	2018	Sun BB	Males and Females	29875488	European	NA	10534735	3301	NA	NA
prot-a-955	Ephrin type-A receptor 10	Q5JZY3	EPHA10	2018	Sun BB	Males and Females	29875488	European	NA	10534735	3301	NA	NA
prot-a-957	Ephrin type-A receptor 2	P29317	EPHA2	2018	Sun BB	Males and Females	29875488	European	NA	10534735	3301	NA	NA
prot-a-958	Ephrin type-A receptor 5	P54756	EPHA5	2018	Sun BB	Males and Females	29875488	European	NA	10534735	3301	NA	NA
prot-a-960	Ephrin type-B receptor 2	P29323	EPHB2	2018	Sun BB	Males and Females	29875488	European	NA	10534735	3301	NA	NA
prot-a-963	Ephrin type-B receptor 3	P54753	EPHB3	2018	Sun BB	Males and Females	29875488	European	NA	10534735	3301	NA	NA
prot-a-964	Ephrin type-B receptor 4	P54760	EPHB4	2018	Sun BB	Males and Females	29875488	European	NA	10534735	3301	NA	NA
prot-a-965	Ephrin type-B receptor 6	O15197	EPHB6	2018	Sun BB	Males and Females	29875488	European	NA	10534735	3301	NA	NA
prot-a-897	Ephrin-A2	O43921	EFNA2	2018	Sun BB	Males and Females	29875488	European	NA	10534735	3301	NA	NA
prot-a-898	Ephrin-A3	P52797	EFNA3	2018	Sun BB	Males and Females	29875488	European	NA	10534735	3301	NA	NA
prot-a-900	Ephrin-A4	P52798	EFNA4	2018	Sun BB	Males and Females	29875488	European	NA	10534735	3301	NA	NA
prot-a-901	Ephrin-A5	P52803	EFNA5	2018	Sun BB	Males and Females	29875488	European	NA	10534735	3301	NA	NA
prot-a-902	Ephrin-B1	P98172	EFNB1	2018	Sun BB	Males and Females	29875488	European	NA	10534735	3301	NA	NA
prot-a-904	Ephrin-B2	P52799	EFNB2	2018	Sun BB	Males and Females	29875488	European	NA	10534735	3301	NA	NA
prot-a-906	Ephrin-B3	Q15768	EFNB3	2018	Sun BB	Males and Females	29875488	European	NA	10534735	3301	NA	NA
prot-a-908	Epidermal growth factor	P01133	EGF	2018	Sun BB	Males and Females	29875488	European	NA	10534735	3301	NA	NA
prot-a-909	Epidermal growth factor receptor	P00533	EGFR	2018	Sun BB	Males and Females	29875488	European	NA	10534735	3301	NA	NA
prot-a-969	Epidermal growth factor receptor substrate 15-like 1	Q9UBC2	EPS15L1	2018	Sun BB	Males and Females	29875488	European	NA	10534735	3301	NA	NA
prot-a-910	Epidermal growth factor receptor variant III	P00533	EGFR	2018	Sun BB	Males and Females	29875488	European	NA	10534735	3301	NA	NA
prot-a-2071	Epididymal secretory protein E1	P61916	NPC2	2018	Sun BB	Males and Females	29875488	European	NA	10534735	3301	NA	NA
prot-a-890	Epididymal secretory protein E3-beta	P56851	EDDM3B	2018	Sun BB	Males and Females	29875488	European	NA	10534735	3301	NA	NA
prot-a-1707	Epididymal-specific lipocalin-10	Q6JVE6	LCN10	2018	Sun BB	Males and Females	29875488	European	NA	10534735	3301	NA	NA
prot-a-1710	Epididymal-specific lipocalin-8	Q6JVE9	LCN8	2018	Sun BB	Males and Females	29875488	European	NA	10534735	3301	NA	NA
prot-a-1835	Epididymis-specific alpha-mannosidase	Q9Y2E5	MAN2B2	2018	Sun BB	Males and Females	29875488	European	NA	10534735	3301	NA	NA
prot-a-970	Epiphycan	Q99645	EPYC	2018	Sun BB	Males and Females	29875488	European	NA	10534735	3301	NA	NA
prot-a-977	Epiregulin	O14944	EREG	2018	Sun BB	Males and Females	29875488	European	NA	10534735	3301	NA	NA
prot-a-935	ER membrane protein complex subunit 1	Q8N766	EMC1	2018	Sun BB	Males and Females	29875488	European	NA	10534735	3301	NA	NA
prot-a-936	ER membrane protein complex subunit 4	Q5J8M3	EMC4	2018	Sun BB	Males and Females	29875488	European	NA	10534735	3301	NA	NA
prot-a-980	Erlin-1	O75477	ERLIN1	2018	Sun BB	Males and Females	29875488	European	NA	10534735	3301	NA	NA
prot-a-982	ERO1-like protein alpha	Q96HE7	ERO1A	2018	Sun BB	Males and Females	29875488	European	NA	10534735	3301	NA	NA
prot-a-983	ERO1-like protein beta	Q86YB8	ERO1B	2018	Sun BB	Males and Females	29875488	European	NA	10534735	3301	NA	NA
prot-a-2882	Erythrocyte band 7 integral membrane protein	P27105	STOM	2018	Sun BB	Males and Females	29875488	European	NA	10534735	3301	NA	NA
prot-a-981	Erythroid membrane-associated protein	Q96PL5	ERMAP	2018	Sun BB	Males and Females	29875488	European	NA	10534735	3301	NA	NA
prot-a-967	Erythropoietin	P01588	EPO	2018	Sun BB	Males and Females	29875488	European	NA	10534735	3301	NA	NA
prot-a-968	Erythropoietin receptor	P19235	EPOR	2018	Sun BB	Males and Females	29875488	European	NA	10534735	3301	NA	NA
prot-a-308	ES1 protein homolog, mitochondrial	P30042	GATD3	2018	Sun BB	Males and Females	29875488	European	NA	10534735	3301	NA	NA
prot-a-2665	E-selectin	P16581	SELE	2018	Sun BB	Males and Females	29875488	European	NA	10534735	3301	NA	NA
prot-a-2776	Essential MCU regulator, mitochondrial	Q9H4I9	SMDT1	2018	Sun BB	Males and Females	29875488	European	NA	10534735	3301	NA	NA
prot-a-1382	Estradiol 17-beta-dehydrogenase 1	P14061	HSD17B1	2018	Sun BB	Males and Females	29875488	European	NA	10534735	3301	NA	NA
prot-a-1383	Estradiol 17-beta-dehydrogenase 2	P37059	HSD17B2	2018	Sun BB	Males and Females	29875488	European	NA	10534735	3301	NA	NA
prot-a-991	Estrogen receptor	P03372	ESR1	2018	Sun BB	Males and Females	29875488	European	NA	10534735	3301	NA	NA
prot-a-2892	Estrogen sulfotransferase	P49888	SULT1E1	2018	Sun BB	Males and Females	29875488	European	NA	10534735	3301	NA	NA
prot-a-993	Ethanolamine kinase 1	Q9HBU6	ETNK1	2018	Sun BB	Males and Females	29875488	European	NA	10534735	3301	NA	NA
prot-a-930	ETS domain-containing protein Elk-1	P19419	ELK1	2018	Sun BB	Males and Females	29875488	European	NA	10534735	3301	NA	NA
prot-a-931	ETS domain-containing protein Elk-3	P41970	ELK3	2018	Sun BB	Males and Females	29875488	European	NA	10534735	3301	NA	NA
prot-a-913	ETS homologous factor	Q9NZC4	EHF	2018	Sun BB	Males and Females	29875488	European	NA	10534735	3301	NA	NA
prot-a-929	ETS-related transcription factor Elf-5	Q9UKW6	ELF5	2018	Sun BB	Males and Females	29875488	European	NA	10534735	3301	NA	NA
prot-a-921	Eukaryotic initiation factor 4A-III	P38919	EIF4A3	2018	Sun BB	Males and Females	29875488	European	NA	10534735	3301	NA	NA
prot-a-917	Eukaryotic translation initiation factor 1A, X-chromosomal	P47813	EIF1AX	2018	Sun BB	Males and Females	29875488	European	NA	10534735	3301	NA	NA
prot-a-919	Eukaryotic translation initiation factor 3 subunit G	O75821	EIF3G	2018	Sun BB	Males and Females	29875488	European	NA	10534735	3301	NA	NA
prot-a-920	Eukaryotic translation initiation factor 3 subunit J	O75822	EIF3J	2018	Sun BB	Males and Females	29875488	European	NA	10534735	3301	NA	NA
prot-a-925	Eukaryotic translation initiation factor 4 gamma 3	O43432	EIF4G3	2018	Sun BB	Males and Females	29875488	European	NA	10534735	3301	NA	NA
prot-a-922	Eukaryotic translation initiation factor 4B	P23588	EIF4B	2018	Sun BB	Males and Females	29875488	European	NA	10534735	3301	NA	NA
prot-a-923	Eukaryotic translation initiation factor 4E type 2	O60573	EIF4E2	2018	Sun BB	Males and Females	29875488	European	NA	10534735	3301	NA	NA
prot-a-924	Eukaryotic translation initiation factor 4E-binding protein 2	Q13542	EIF4EBP2	2018	Sun BB	Males and Females	29875488	European	NA	10534735	3301	NA	NA
prot-a-926	Eukaryotic translation initiation factor 5	P55010	EIF5	2018	Sun BB	Males and Females	29875488	European	NA	10534735	3301	NA	NA
prot-a-927	Eukaryotic translation initiation factor 5A-1	P63241	EIF5A	2018	Sun BB	Males and Females	29875488	European	NA	10534735	3301	NA	NA
prot-a-1001	Exosome complex component CSL4	Q9Y3B2	EXOSC1	2018	Sun BB	Males and Females	29875488	European	NA	10534735	3301	NA	NA
prot-a-1002	Exosome complex component RRP40	Q9NQT5	EXOSC3	2018	Sun BB	Males and Females	29875488	European	NA	10534735	3301	NA	NA
prot-a-1003	Exostosin-like 2	Q9UBQ6	EXTL2	2018	Sun BB	Males and Females	29875488	European	NA	10534735	3301	NA	NA
prot-a-2891	Extracellular sulfatase Sulf-2	Q8IWU5	SULF2	2018	Sun BB	Males and Females	29875488	European	NA	10534735	3301	NA	NA
prot-a-2800	Extracellular superoxide dismutase [Cu-Zn]	P08294	SOD3	2018	Sun BB	Males and Females	29875488	European	NA	10534735	3301	NA	NA
prot-a-1004	Ezrin	P15311	EZR	2018	Sun BB	Males and Females	29875488	European	NA	10534735	3301	NA	NA
prot-a-2845	FACT complex subunit SSRP1	Q08945	SSRP1	2018	Sun BB	Males and Females	29875488	European	NA	10534735	3301	NA	NA
prot-a-1019	Fas apoptotic inhibitory molecule 3	O60667	FCMR	2018	Sun BB	Males and Females	29875488	European	NA	10534735	3301	NA	NA
prot-a-1015	FAS-associated factor 2	Q96CS3	FAF2	2018	Sun BB	Males and Females	29875488	European	NA	10534735	3301	NA	NA
prot-a-1061	Fatty acid hydroxylase domain-containing protein 2	Q96IV6	FAXDC2	2018	Sun BB	Males and Females	29875488	European	NA	10534735	3301	NA	NA
prot-a-1013	Fatty acid-binding protein, adipocyte	P15090	FABP4	2018	Sun BB	Males and Females	29875488	European	NA	10534735	3301	NA	NA
prot-a-1014	Fatty acid-binding protein, epidermal	Q01469	FABP5	2018	Sun BB	Males and Females	29875488	European	NA	10534735	3301	NA	NA
prot-a-1012	Fatty acid-binding protein, heart	P05413	FABP3	2018	Sun BB	Males and Females	29875488	European	NA	10534735	3301	NA	NA
prot-a-1011	Fatty acid-binding protein, liver	P07148	FABP1	2018	Sun BB	Males and Females	29875488	European	NA	10534735	3301	NA	NA
prot-a-1010	Fatty-acid amide hydrolase 2	Q6GMR7	FAAH2	2018	Sun BB	Males and Females	29875488	European	NA	10534735	3301	NA	NA
prot-a-1069	F-box only protein 3	Q9UK99	FBXO3	2018	Sun BB	Males and Females	29875488	European	NA	10534735	3301	NA	NA
prot-a-1065	F-box/LRR-repeat protein 4	Q9UKA2	FBXL4	2018	Sun BB	Males and Females	29875488	European	NA	10534735	3301	NA	NA
prot-a-1068	F-box/LRR-repeat protein 5	Q9UKA1	FBXL5	2018	Sun BB	Males and Females	29875488	European	NA	10534735	3301	NA	NA
prot-a-1079	Fc receptor-like protein 1	Q96LA6	FCRL1	2018	Sun BB	Males and Females	29875488	European	NA	10534735	3301	NA	NA
prot-a-1080	Fc receptor-like protein 2	Q96LA5	FCRL2	2018	Sun BB	Males and Females	29875488	European	NA	10534735	3301	NA	NA
prot-a-1081	Fc receptor-like protein 3	Q96P31	FCRL3	2018	Sun BB	Males and Females	29875488	European	NA	10534735	3301	NA	NA
prot-a-1082	Fc receptor-like protein 4	Q96PJ5	FCRL4	2018	Sun BB	Males and Females	29875488	European	NA	10534735	3301	NA	NA
prot-a-1083	Fc receptor-like protein 5	Q96RD9	FCRL5	2018	Sun BB	Males and Females	29875488	European	NA	10534735	3301	NA	NA
prot-a-1084	Fc receptor-like protein 6	Q6DN72	FCRL6	2018	Sun BB	Males and Females	29875488	European	NA	10534735	3301	NA	NA
prot-a-1130	Feline leukemia virus subgroup C receptor-related protein 1	Q9Y5Y0	FLVCR1	2018	Sun BB	Males and Females	29875488	European	NA	10534735	3301	NA	NA
prot-a-1148	Ferritin	P02794, P02792	FTH1	2018	Sun BB	Males and Females	29875488	European	NA	10534735	3301	NA	NA
prot-a-1060	Fetal and adult testis-expressed transcript protein	Q969F0	FATE1	2018	Sun BB	Males and Females	29875488	European	NA	10534735	3301	NA	NA
prot-a-1108	Fibrinogen C domain-containing protein 1	Q8N539	FIBCD1	2018	Sun BB	Males and Females	29875488	European	NA	10534735	3301	NA	NA
prot-a-1088	Fibroblast growth factor 1	P05230	FGF1	2018	Sun BB	Males and Females	29875488	European	NA	10534735	3301	NA	NA
prot-a-1087	Fibroblast growth factor 10	O15520	FGF10	2018	Sun BB	Males and Females	29875488	European	NA	10534735	3301	NA	NA
prot-a-1089	Fibroblast growth factor 16	O43320	FGF16	2018	Sun BB	Males and Females	29875488	European	NA	10534735	3301	NA	NA
prot-a-1091	Fibroblast growth factor 19	O95750	FGF19	2018	Sun BB	Males and Females	29875488	European	NA	10534735	3301	NA	NA
prot-a-1092	Fibroblast growth factor 20	Q9NP95	FGF20	2018	Sun BB	Males and Females	29875488	European	NA	10534735	3301	NA	NA
prot-a-1093	Fibroblast growth factor 23	Q9GZV9	FGF23	2018	Sun BB	Males and Females	29875488	European	NA	10534735	3301	NA	NA
prot-a-1094	Fibroblast growth factor 4	P08620	FGF4	2018	Sun BB	Males and Females	29875488	European	NA	10534735	3301	NA	NA
prot-a-1095	Fibroblast growth factor 5	P12034	FGF5	2018	Sun BB	Males and Females	29875488	European	NA	10534735	3301	NA	NA
prot-a-1096	Fibroblast growth factor 6	P10767	FGF6	2018	Sun BB	Males and Females	29875488	European	NA	10534735	3301	NA	NA
prot-a-1097	Fibroblast growth factor 7	P21781	FGF7	2018	Sun BB	Males and Females	29875488	European	NA	10534735	3301	NA	NA
prot-a-1100	Fibroblast growth factor 8 isoform A	P55075	FGF8	2018	Sun BB	Males and Females	29875488	European	NA	10534735	3301	NA	NA
prot-a-1099	Fibroblast growth factor 8 isoform B	P55075	FGF8	2018	Sun BB	Males and Females	29875488	European	NA	10534735	3301	NA	NA
prot-a-1101	Fibroblast growth factor 9	P31371	FGF9	2018	Sun BB	Males and Females	29875488	European	NA	10534735	3301	NA	NA
prot-a-1102	Fibroblast growth factor receptor 2	P21802	FGFR2	2018	Sun BB	Males and Females	29875488	European	NA	10534735	3301	NA	NA
prot-a-1103	Fibroblast growth factor receptor 3	P22607	FGFR3	2018	Sun BB	Males and Females	29875488	European	NA	10534735	3301	NA	NA
prot-a-1105	Fibroblast growth factor receptor 4	P22455	FGFR4	2018	Sun BB	Males and Females	29875488	European	NA	10534735	3301	NA	NA
prot-a-1131	Fibronectin Fragment 4	P02751	FN1	2018	Sun BB	Males and Females	29875488	European	NA	10534735	3301	NA	NA
prot-a-1132	Fibronectin type III domain-containing protein 4	Q9H6D8	FNDC4	2018	Sun BB	Males and Females	29875488	European	NA	10534735	3301	NA	NA
prot-a-1133	Fibronectin type III domain-containing protein 5	Q8NAU1	FNDC5	2018	Sun BB	Males and Females	29875488	European	NA	10534735	3301	NA	NA
prot-a-1062	Fibulin-1	P23142	FBLN1	2018	Sun BB	Males and Females	29875488	European	NA	10534735	3301	NA	NA
prot-a-1077	Ficolin-1	O00602	FCN1	2018	Sun BB	Males and Females	29875488	European	NA	10534735	3301	NA	NA
prot-a-1078	Ficolin-2	Q15485	FCN2	2018	Sun BB	Males and Females	29875488	European	NA	10534735	3301	NA	NA
prot-a-1117	Filamin-A	P21333	FLNA	2018	Sun BB	Males and Females	29875488	European	NA	10534735	3301	NA	NA
prot-a-1085	Flap endonuclease 1	P39748	FEN1	2018	Sun BB	Males and Females	29875488	European	NA	10534735	3301	NA	NA
prot-a-1127	Fms-related tyrosine kinase 3 ligand	P49771	FLT3LG	2018	Sun BB	Males and Females	29875488	European	NA	10534735	3301	NA	NA
prot-a-528	Follicle stimulating hormone	P01215, P01225	CGA	2018	Sun BB	Males and Females	29875488	European	NA	10534735	3301	NA	NA
prot-a-1142	Follistatin	P19883	FST	2018	Sun BB	Males and Females	29875488	European	NA	10534735	3301	NA	NA
prot-a-1143	Follistatin-related protein 1	Q12841	FSTL1	2018	Sun BB	Males and Females	29875488	European	NA	10534735	3301	NA	NA
prot-a-1145	Follistatin-related protein 3	O95633	FSTL3	2018	Sun BB	Males and Females	29875488	European	NA	10534735	3301	NA	NA
prot-a-1146	Follistatin-related protein 4	Q6MZW2	FSTL4	2018	Sun BB	Males and Females	29875488	European	NA	10534735	3301	NA	NA
prot-a-1147	Follistatin-related protein 5	Q8N475	FSTL5	2018	Sun BB	Males and Females	29875488	European	NA	10534735	3301	NA	NA
prot-a-1136	Forkhead box protein C2	Q99958	FOXC2	2018	Sun BB	Males and Females	29875488	European	NA	10534735	3301	NA	NA
prot-a-1137	Forkhead box protein J2	Q9P0K8	FOXJ2	2018	Sun BB	Males and Females	29875488	European	NA	10534735	3301	NA	NA
prot-a-1138	Forkhead box protein L2	P58012	FOXL2	2018	Sun BB	Males and Females	29875488	European	NA	10534735	3301	NA	NA
prot-a-1112	Four-jointed box protein 1	Q86VR8	FJX1	2018	Sun BB	Males and Females	29875488	European	NA	10534735	3301	NA	NA
prot-a-736	Fractalkine	P78423	CX3CL1	2018	Sun BB	Males and Females	29875488	European	NA	10534735	3301	NA	NA
prot-a-1156	Fragile X mental retardation syndrome-related protein 1	P51114	FXR1	2018	Sun BB	Males and Females	29875488	European	NA	10534735	3301	NA	NA
prot-a-1063	Fructose-1,6-bisphosphatase 1	P09467	FBP1	2018	Sun BB	Males and Females	29875488	European	NA	10534735	3301	NA	NA
prot-a-1064	Fructose-1,6-bisphosphatase isozyme 2	O00757	FBP2	2018	Sun BB	Males and Females	29875488	European	NA	10534735	3301	NA	NA
prot-a-2979	Fructose-2,6-bisphosphatase TIGAR	Q9NQ88	TIGAR	2018	Sun BB	Males and Females	29875488	European	NA	10534735	3301	NA	NA
prot-a-77	Fructose-bisphosphate aldolase A	P04075	ALDOA	2018	Sun BB	Males and Females	29875488	European	NA	10534735	3301	NA	NA
prot-a-78	Fructose-bisphosphate aldolase C	P09972	ALDOC	2018	Sun BB	Males and Females	29875488	European	NA	10534735	3301	NA	NA
prot-a-1018	Fumarylacetoacetase	P16930	FAH	2018	Sun BB	Males and Females	29875488	European	NA	10534735	3301	NA	NA
prot-a-1150	Furin	P09958	FURIN	2018	Sun BB	Males and Females	29875488	European	NA	10534735	3301	NA	NA
prot-a-1158	G0/G1 switch protein 2	P27469	G0S2	2018	Sun BB	Males and Females	29875488	European	NA	10534735	3301	NA	NA
prot-a-413	G2/mitotic-specific cyclin-B1	P14635	CCNB1	2018	Sun BB	Males and Females	29875488	European	NA	10534735	3301	NA	NA
prot-a-1152	Galactoside 3(4)-L-fucosyltransferase	P21217	FUT3	2018	Sun BB	Males and Females	29875488	European	NA	10534735	3301	NA	NA
prot-a-211	Galactosylgalactosylxylosylprotein 3-beta-glucuronosyltransferase 3	O94766	B3GAT3	2018	Sun BB	Males and Females	29875488	European	NA	10534735	3301	NA	NA
prot-a-1166	Galanin peptides	P22466	GAL	2018	Sun BB	Males and Females	29875488	European	NA	10534735	3301	NA	NA
prot-a-1174	Galanin-like peptide	Q9UBC7	GALP	2018	Sun BB	Males and Females	29875488	European	NA	10534735	3301	NA	NA
prot-a-1726	Galectin-1	P09382	LGALS1	2018	Sun BB	Males and Females	29875488	European	NA	10534735	3301	NA	NA
prot-a-567	Galectin-10	Q05315	CLC	2018	Sun BB	Males and Females	29875488	European	NA	10534735	3301	NA	NA
prot-a-1727	Galectin-2	P05162	LGALS2	2018	Sun BB	Males and Females	29875488	European	NA	10534735	3301	NA	NA
prot-a-1728	Galectin-4	P56470	LGALS4	2018	Sun BB	Males and Females	29875488	European	NA	10534735	3301	NA	NA
prot-a-1729	Galectin-7	P47929	LGALS7	2018	Sun BB	Males and Females	29875488	European	NA	10534735	3301	NA	NA
prot-a-1731	Galectin-8	O00214	LGALS8	2018	Sun BB	Males and Females	29875488	European	NA	10534735	3301	NA	NA
prot-a-1732	Galectin-9	O00182	LGALS9	2018	Sun BB	Males and Females	29875488	European	NA	10534735	3301	NA	NA
prot-a-1161	Gamma-aminobutyric acid receptor-associated protein-like 1	Q9H0R8	GABARAPL1	2018	Sun BB	Males and Females	29875488	European	NA	10534735	3301	NA	NA
prot-a-1162	Gamma-aminobutyric acid receptor-associated protein-like 2	P60520	GABARAPL2	2018	Sun BB	Males and Females	29875488	European	NA	10534735	3301	NA	NA
prot-a-1163	Gamma-aminobutyric acid type B receptor subunit 2	O75899	GABBR2	2018	Sun BB	Males and Females	29875488	European	NA	10534735	3301	NA	NA
prot-a-675	Gamma-crystallin D	P07320	CRYGD	2018	Sun BB	Males and Females	29875488	European	NA	10534735	3301	NA	NA
prot-a-944	Gamma-enolase	P09104	ENO2	2018	Sun BB	Males and Females	29875488	European	NA	10534735	3301	NA	NA
prot-a-1207	Gamma-glutamyl hydrolase	Q92820	GGH	2018	Sun BB	Males and Females	29875488	European	NA	10534735	3301	NA	NA
prot-a-1414	Gamma-interferon-inducible protein 16	Q16666	IFI16	2018	Sun BB	Males and Females	29875488	European	NA	10534735	3301	NA	NA
prot-a-1213	Gap junction alpha-1 protein	P17302	GJA1	2018	Sun BB	Males and Females	29875488	European	NA	10534735	3301	NA	NA
prot-a-1214	Gap junction alpha-8 protein	P48165	GJA8	2018	Sun BB	Males and Females	29875488	European	NA	10534735	3301	NA	NA
prot-a-1215	Gap junction delta-2 protein	Q9UKL4	GJD2	2018	Sun BB	Males and Females	29875488	European	NA	10534735	3301	NA	NA
prot-a-1751	Gastric triacylglycerol lipase	P07098	LIPF	2018	Sun BB	Males and Females	29875488	European	NA	10534735	3301	NA	NA
prot-a-1278	Gastrin-releasing peptide	P07492	GRP	2018	Sun BB	Males and Females	29875488	European	NA	10534735	3301	NA	NA
prot-a-1305	GDH/6PGL endoplasmic bifunctional protein	O95479	H6PD	2018	Sun BB	Males and Females	29875488	European	NA	10534735	3301	NA	NA
prot-a-1201	GDNF family receptor alpha-1	P56159	GFRA1	2018	Sun BB	Males and Females	29875488	European	NA	10534735	3301	NA	NA
prot-a-1202	GDNF family receptor alpha-2	O00451	GFRA2	2018	Sun BB	Males and Females	29875488	European	NA	10534735	3301	NA	NA
prot-a-1203	GDNF family receptor alpha-3	O60609	GFRA3	2018	Sun BB	Males and Females	29875488	European	NA	10534735	3301	NA	NA
prot-a-1204	GDNF family receptor alpha-like	Q6UXV0	GFRAL	2018	Sun BB	Males and Females	29875488	European	NA	10534735	3301	NA	NA
prot-a-2318	GDP-fucose protein O-fucosyltransferase 1	Q9H488	POFUT1	2018	Sun BB	Males and Females	29875488	European	NA	10534735	3301	NA	NA
prot-a-2319	GDP-fucose protein O-fucosyltransferase 2	Q9Y2G5	POFUT2	2018	Sun BB	Males and Females	29875488	European	NA	10534735	3301	NA	NA
prot-a-3110	GDP-L-fucose synthase	Q13630	GFUS	2018	Sun BB	Males and Females	29875488	European	NA	10534735	3301	NA	NA
prot-a-1292	General transcription factor II-I	P78347	GTF2I	2018	Sun BB	Males and Females	29875488	European	NA	10534735	3301	NA	NA
prot-a-1210	GH3 domain-containing protein	Q8N2G8	GHDC	2018	Sun BB	Males and Females	29875488	European	NA	10534735	3301	NA	NA
prot-a-1175	Gigaxonin	Q9H2C0	GAN	2018	Sun BB	Males and Females	29875488	European	NA	10534735	3301	NA	NA
prot-a-1225	Glia maturation factor gamma	O60234	GMFG	2018	Sun BB	Males and Females	29875488	European	NA	10534735	3301	NA	NA
prot-a-2697	Glia-derived nexin	P07093	SERPINE2	2018	Sun BB	Males and Females	29875488	European	NA	10534735	3301	NA	NA
prot-a-1198	Glial cell line-derived neurotrophic factor	P39905	GDNF	2018	Sun BB	Males and Females	29875488	European	NA	10534735	3301	NA	NA
prot-a-1200	Glial fibrillary acidic protein	P14136	GFAP	2018	Sun BB	Males and Females	29875488	European	NA	10534735	3301	NA	NA
prot-a-1217	Glioma pathogenesis-related protein 1	P48060	GLIPR1	2018	Sun BB	Males and Females	29875488	European	NA	10534735	3301	NA	NA
prot-a-1181	Glucagon	P01275	GCG	2018	Sun BB	Males and Females	29875488	European	NA	10534735	3301	NA	NA
prot-a-1219	Glucagon-like peptide 1 receptor	P43220	GLP1R	2018	Sun BB	Males and Females	29875488	European	NA	10534735	3301	NA	NA
prot-a-1224	Glucocorticoid modulatory element-binding protein 2	Q9UKD1	GMEB2	2018	Sun BB	Males and Females	29875488	European	NA	10534735	3301	NA	NA
prot-a-2088	Glucocorticoid receptor	P04150	NR3C1	2018	Sun BB	Males and Females	29875488	European	NA	10534735	3301	NA	NA
prot-a-1183	Glucokinase	P35557	GCK	2018	Sun BB	Males and Females	29875488	European	NA	10534735	3301	NA	NA
prot-a-1184	Glucokinase regulatory protein	Q14397	GCKR	2018	Sun BB	Males and Females	29875488	European	NA	10534735	3301	NA	NA
prot-a-1231	Glucosamine 6-phosphate N-acetyltransferase	Q96EK6	GNPNAT1	2018	Sun BB	Males and Females	29875488	European	NA	10534735	3301	NA	NA
prot-a-1230	Glucosamine-6-phosphate isomerase 1	P46926	GNPDA1	2018	Sun BB	Males and Females	29875488	European	NA	10534735	3301	NA	NA
prot-a-1252	Glucose-6-phosphate isomerase	P06744	GPI	2018	Sun BB	Males and Females	29875488	European	NA	10534735	3301	NA	NA
prot-a-2372	Glucosidase 2 subunit beta	P14314	PRKCSH	2018	Sun BB	Males and Females	29875488	European	NA	10534735	3301	NA	NA
prot-a-1295	Glucoside xylosyltransferase 1	Q4G148	GXYLT1	2018	Sun BB	Males and Females	29875488	European	NA	10534735	3301	NA	NA
prot-a-1134	Glutamate carboxypeptidase 2	Q04609	FOLH1	2018	Sun BB	Males and Females	29875488	European	NA	10534735	3301	NA	NA
prot-a-1275	Glutamate receptor 4	P48058	GRIA4	2018	Sun BB	Males and Females	29875488	European	NA	10534735	3301	NA	NA
prot-a-1276	Glutamate receptor ionotropic, delta-2	O43424	GRID2	2018	Sun BB	Males and Females	29875488	European	NA	10534735	3301	NA	NA
prot-a-2465	Glutaminyl-peptide cyclotransferase	Q16769	QPCT	2018	Sun BB	Males and Females	29875488	European	NA	10534735	3301	NA	NA
prot-a-2466	Glutaminyl-peptide cyclotransferase-like protein	Q9NXS2	QPCTL	2018	Sun BB	Males and Females	29875488	European	NA	10534735	3301	NA	NA
prot-a-1220	Glutaredoxin-2, mitochondrial	Q9NS18	GLRX2	2018	Sun BB	Males and Females	29875488	European	NA	10534735	3301	NA	NA
prot-a-317	Glutaredoxin-like protein C5orf63	A6NC05	C5orf63	2018	Sun BB	Males and Females	29875488	European	NA	10534735	3301	NA	NA
prot-a-1265	Glutathione peroxidase 7	Q96SL4	GPX7	2018	Sun BB	Males and Females	29875488	European	NA	10534735	3301	NA	NA
prot-a-1283	Glutathione S-transferase A1	P08263	GSTA1	2018	Sun BB	Males and Females	29875488	European	NA	10534735	3301	NA	NA
prot-a-1284	Glutathione S-transferase A3	Q16772	GSTA3	2018	Sun BB	Males and Females	29875488	European	NA	10534735	3301	NA	NA
prot-a-1285	Glutathione S-transferase A4	O15217	GSTA4	2018	Sun BB	Males and Females	29875488	European	NA	10534735	3301	NA	NA
prot-a-1286	Glutathione S-transferase kappa 1	Q9Y2Q3	GSTK1	2018	Sun BB	Males and Females	29875488	European	NA	10534735	3301	NA	NA
prot-a-1287	Glutathione S-transferase Mu 1	P09488	GSTM1	2018	Sun BB	Males and Females	29875488	European	NA	10534735	3301	NA	NA
prot-a-1288	Glutathione S-transferase omega-1	P78417	GSTO1	2018	Sun BB	Males and Females	29875488	European	NA	10534735	3301	NA	NA
prot-a-1289	Glutathione S-transferase P	P09211	GSTP1	2018	Sun BB	Males and Females	29875488	European	NA	10534735	3301	NA	NA
prot-a-1291	Glutathione S-transferase theta-2B	P0CG30	GSTT2B	2018	Sun BB	Males and Females	29875488	European	NA	10534735	3301	NA	NA
prot-a-1176	Glyceraldehyde-3-phosphate dehydrogenase, testis-specific	O14556	GAPDHS	2018	Sun BB	Males and Females	29875488	European	NA	10534735	3301	NA	NA
prot-a-1250	Glycerol-3-phosphate dehydrogenase 1-like protein	Q8N335	GPD1L	2018	Sun BB	Males and Females	29875488	European	NA	10534735	3301	NA	NA
prot-a-1249	Glycerophosphocholine phosphodiesterase GPCPD1	Q9NPB8	GPCPD1	2018	Sun BB	Males and Females	29875488	European	NA	10534735	3301	NA	NA
prot-a-1229	Glycine N-methyltransferase	Q14749	GNMT	2018	Sun BB	Males and Females	29875488	European	NA	10534735	3301	NA	NA
prot-a-2462	Glycogen phosphorylase, liver form	P06737	PYGL	2018	Sun BB	Males and Females	29875488	European	NA	10534735	3301	NA	NA
prot-a-1222	Glycolipid transfer protein	Q9NZD2	GLTP	2018	Sun BB	Males and Females	29875488	European	NA	10534735	3301	NA	NA
prot-a-1223	Glycolipid transfer protein domain-containing protein 2	A6NH11	GLTPD2	2018	Sun BB	Males and Females	29875488	European	NA	10534735	3301	NA	NA
prot-a-1296	Glycophorin-A	P02724	GYPA	2018	Sun BB	Males and Females	29875488	European	NA	10534735	3301	NA	NA
prot-a-1837	Glycoprotein endo-alpha-1,2-mannosidase	Q5SRI9	MANEA	2018	Sun BB	Males and Females	29875488	European	NA	10534735	3301	NA	NA
prot-a-1251	Glycoprotein hormone alpha-2	Q96T91	GPHA2	2018	Sun BB	Males and Females	29875488	European	NA	10534735	3301	NA	NA
prot-a-526	Glycoprotein hormones alpha chain	P01215	CGA	2018	Sun BB	Males and Females	29875488	European	NA	10534735	3301	NA	NA
prot-a-3239	Glycoprotein Xg	P55808	XG	2018	Sun BB	Males and Females	29875488	European	NA	10534735	3301	NA	NA
prot-a-1046	Glycosaminoglycan xylosylkinase	O75063	FAM20B	2018	Sun BB	Males and Females	29875488	European	NA	10534735	3301	NA	NA
prot-a-1221	Glycosyltransferase 8 domain-containing protein 1	Q68CQ7	GLT8D1	2018	Sun BB	Males and Females	29875488	European	NA	10534735	3301	NA	NA
prot-a-1700	Glycosyltransferase-like protein LARGE1	O95461	LARGE1	2018	Sun BB	Males and Females	29875488	European	NA	10534735	3301	NA	NA
prot-a-2063	Glycylpeptide N-tetradecanoyltransferase 1	P30419	NMT1	2018	Sun BB	Males and Females	29875488	European	NA	10534735	3301	NA	NA
prot-a-1245	Glypican-1	P35052	GPC1	2018	Sun BB	Males and Females	29875488	European	NA	10534735	3301	NA	NA
prot-a-1246	Glypican-3	P51654	GPC3	2018	Sun BB	Males and Females	29875488	European	NA	10534735	3301	NA	NA
prot-a-1247	Glypican-5	P78333	GPC5	2018	Sun BB	Males and Females	29875488	European	NA	10534735	3301	NA	NA
prot-a-1248	Glypican-6	Q9Y625	GPC6	2018	Sun BB	Males and Females	29875488	European	NA	10534735	3301	NA	NA
prot-a-1237	Golgi membrane protein 1	Q8NBJ4	GOLM1	2018	Sun BB	Males and Females	29875488	European	NA	10534735	3301	NA	NA
prot-a-1240	Golgi SNAP receptor complex member 1	O95249	GOSR1	2018	Sun BB	Males and Females	29875488	European	NA	10534735	3301	NA	NA
prot-a-1263	G-protein coupled receptor 26	Q8NDV2	GPR26	2018	Sun BB	Males and Females	29875488	European	NA	10534735	3301	NA	NA
prot-a-1266	GRAM domain-containing protein 1C	Q8IYS0	GRAMD1C	2018	Sun BB	Males and Females	29875488	European	NA	10534735	3301	NA	NA
prot-a-1180	Grancalcin	P28676	GCA	2018	Sun BB	Males and Females	29875488	European	NA	10534735	3301	NA	NA
prot-a-1277	Granulins	P28799	GRN	2018	Sun BB	Males and Females	29875488	European	NA	10534735	3301	NA	NA
prot-a-685	Granulocyte colony-stimulating factor	P09919	CSF3	2018	Sun BB	Males and Females	29875488	European	NA	10534735	3301	NA	NA
prot-a-686	Granulocyte colony-stimulating factor receptor	Q99062	CSF3R	2018	Sun BB	Males and Females	29875488	European	NA	10534735	3301	NA	NA
prot-a-681	Granulocyte-macrophage colony-stimulating factor	P04141	CSF2	2018	Sun BB	Males and Females	29875488	European	NA	10534735	3301	NA	NA
prot-a-682	Granulocyte-macrophage colony-stimulating factor receptor subunit alpha	P15509	CSF2RA	2018	Sun BB	Males and Females	29875488	European	NA	10534735	3301	NA	NA
prot-a-1228	Granulysin	P22749	GNLY	2018	Sun BB	Males and Females	29875488	European	NA	10534735	3301	NA	NA
prot-a-1297	Granzyme A	P12544	GZMA	2018	Sun BB	Males and Females	29875488	European	NA	10534735	3301	NA	NA
prot-a-1298	Granzyme B	P10144	GZMB	2018	Sun BB	Males and Females	29875488	European	NA	10534735	3301	NA	NA
prot-a-1300	Granzyme H	P20718	GZMH	2018	Sun BB	Males and Females	29875488	European	NA	10534735	3301	NA	NA
prot-a-1301	Granzyme K	P49863	GZMK	2018	Sun BB	Males and Females	29875488	European	NA	10534735	3301	NA	NA
prot-a-1302	Granzyme M	P51124	GZMM	2018	Sun BB	Males and Females	29875488	European	NA	10534735	3301	NA	NA
prot-a-1268	GRB2-related adapter protein	Q13588	GRAP	2018	Sun BB	Males and Females	29875488	European	NA	10534735	3301	NA	NA
prot-a-1269	GRB2-related adapter protein 2	O75791	GRAP2	2018	Sun BB	Males and Females	29875488	European	NA	10534735	3301	NA	NA
prot-a-1273	Gremlin-1	O60565	GREM1	2018	Sun BB	Males and Females	29875488	European	NA	10534735	3301	NA	NA
prot-a-1274	Gremlin-2	Q9H772	GREM2	2018	Sun BB	Males and Females	29875488	European	NA	10534735	3301	NA	NA
prot-a-746	Gro-beta/gamma	P19876, P19875	CXCL3	2018	Sun BB	Males and Females	29875488	European	NA	10534735	3301	NA	NA
prot-a-2283	Group 10 secretory phospholipase A2	O15496	PLA2G10	2018	Sun BB	Males and Females	29875488	European	NA	10534735	3301	NA	NA
prot-a-2288	Group IIE secretory phospholipase A2	Q9NZK7	PLA2G2E	2018	Sun BB	Males and Females	29875488	European	NA	10534735	3301	NA	NA
prot-a-2284	Group XIIB secretory phospholipase A2-like protein	Q9BX93	PLA2G12B	2018	Sun BB	Males and Females	29875488	European	NA	10534735	3301	NA	NA
prot-a-1165	Growth arrest and DNA damage-inducible proteins-interacting protein 1	Q8TAE8	GADD45GIP1	2018	Sun BB	Males and Females	29875488	European	NA	10534735	3301	NA	NA
prot-a-1177	Growth arrest-specific protein 1	P54826	GAS1	2018	Sun BB	Males and Females	29875488	European	NA	10534735	3301	NA	NA
prot-a-1270	Growth factor receptor-bound protein 14	Q14449	GRB14	2018	Sun BB	Males and Females	29875488	European	NA	10534735	3301	NA	NA
prot-a-1271	Growth factor receptor-bound protein 2	P62993	GRB2	2018	Sun BB	Males and Females	29875488	European	NA	10534735	3301	NA	NA
prot-a-1272	Growth factor receptor-bound protein 7	Q14451	GRB7	2018	Sun BB	Males and Females	29875488	European	NA	10534735	3301	NA	NA
prot-a-1211	Growth hormone receptor	P10912	GHR	2018	Sun BB	Males and Females	29875488	European	NA	10534735	3301	NA	NA
prot-a-1190	Growth/differentiation factor 11	O95390	GDF11	2018	Sun BB	Males and Females	29875488	European	NA	10534735	3301	NA	NA
prot-a-1194	Growth/differentiation factor 11/8	O95390, O14793	GDF11	2018	Sun BB	Males and Females	29875488	European	NA	10534735	3301	NA	NA
prot-a-1195	Growth/differentiation factor 15	Q99988	GDF15	2018	Sun BB	Males and Females	29875488	European	NA	10534735	3301	NA	NA
prot-a-1196	Growth/differentiation factor 5	P43026	GDF5	2018	Sun BB	Males and Females	29875488	European	NA	10534735	3301	NA	NA
prot-a-1956	Growth/differentiation factor 8	O14793	MSTN	2018	Sun BB	Males and Females	29875488	European	NA	10534735	3301	NA	NA
prot-a-1197	Growth/differentiation factor 9	O60383	GDF9	2018	Sun BB	Males and Females	29875488	European	NA	10534735	3301	NA	NA
prot-a-742	Growth-regulated alpha protein	P09341	CXCL1	2018	Sun BB	Males and Females	29875488	European	NA	10534735	3301	NA	NA
prot-a-1281	GrpE protein homolog 1, mitochondrial	Q9HAV7	GRPEL1	2018	Sun BB	Males and Females	29875488	European	NA	10534735	3301	NA	NA
prot-a-1282	GSK3-beta interaction protein	Q9P0R6	GSKIP	2018	Sun BB	Males and Females	29875488	European	NA	10534735	3301	NA	NA
prot-a-1182	GTP cyclohydrolase 1	P30793	GCH1	2018	Sun BB	Males and Females	29875488	European	NA	10534735	3301	NA	NA
prot-a-1679	GTPase KRas	P01116	KRAS	2018	Sun BB	Males and Females	29875488	European	NA	10534735	3301	NA	NA
prot-a-820	GTP-binding protein Di-Ras3	O95661	DIRAS3	2018	Sun BB	Males and Females	29875488	European	NA	10534735	3301	NA	NA
prot-a-1199	GTP-binding protein GEM	P55040	GEM	2018	Sun BB	Males and Females	29875488	European	NA	10534735	3301	NA	NA
prot-a-1189	Guanine deaminase	Q9Y2T3	GDA	2018	Sun BB	Males and Females	29875488	European	NA	10534735	3301	NA	NA
prot-a-1866	Guanine nucleotide exchange factor DBS	O15068	MCF2L	2018	Sun BB	Males and Females	29875488	European	NA	10534735	3301	NA	NA
prot-a-3192	Guanine nucleotide exchange factor VAV3	Q9UKW4	VAV3	2018	Sun BB	Males and Females	29875488	European	NA	10534735	3301	NA	NA
prot-a-1227	Guanine nucleotide-binding protein G(I)/G(S)/G(O) subunit gamma-T2	O14610	GNGT2	2018	Sun BB	Males and Females	29875488	European	NA	10534735	3301	NA	NA
prot-a-1226	Guanine nucleotide-binding protein G(k) subunit alpha	P08754	GNAI3	2018	Sun BB	Males and Females	29875488	European	NA	10534735	3301	NA	NA
prot-a-1294	Guanylate cyclase activator 2B	Q16661	GUCA2B	2018	Sun BB	Males and Females	29875488	European	NA	10534735	3301	NA	NA
prot-a-1178	Guanylate-binding protein 6	Q6ZN66	GBP6	2018	Sun BB	Males and Females	29875488	European	NA	10534735	3301	NA	NA
prot-a-1293	Guanylyl cyclase-activating protein 1	P43080	GUCA1A	2018	Sun BB	Males and Females	29875488	European	NA	10534735	3301	NA	NA
prot-a-1322	Haloacid dehalogenase-like hydrolase domain-containing protein 2	Q9H0R4	HDHD2	2018	Sun BB	Males and Females	29875488	European	NA	10534735	3301	NA	NA
prot-a-1369	Haptoglobin	P00738	HP	2018	Sun BB	Males and Females	29875488	European	NA	10534735	3301	NA	NA
prot-a-1387	Heat shock 70 kDa protein 1-like	P34931	HSPA1L	2018	Sun BB	Males and Females	29875488	European	NA	10534735	3301	NA	NA
prot-a-1388	Heat shock 70 kDa protein 6	P17066	HSPA6	2018	Sun BB	Males and Females	29875488	European	NA	10534735	3301	NA	NA
prot-a-1384	Heat shock protein HSP 90-alpha/beta	P07900, P08238	HSP90AA1	2018	Sun BB	Males and Females	29875488	European	NA	10534735	3301	NA	NA
prot-a-1385	Heat shock protein HSP 90-beta	P08238	HSP90AB1	2018	Sun BB	Males and Females	29875488	European	NA	10534735	3301	NA	NA
prot-a-440	Hematopoietic progenitor cell antigen CD34	P28906	CD34	2018	Sun BB	Males and Females	29875488	European	NA	10534735	3301	NA	NA
prot-a-1371	Hematopoietic prostaglandin D synthase	O60760	HPGDS	2018	Sun BB	Males and Females	29875488	European	NA	10534735	3301	NA	NA
prot-a-1358	Heme oxygenase 2	P30519	HMOX2	2018	Sun BB	Males and Females	29875488	European	NA	10534735	3301	NA	NA
prot-a-1989	HemK methyltransferase family member 2	Q9Y5N5	N6AMT1	2018	Sun BB	Males and Females	29875488	European	NA	10534735	3301	NA	NA
prot-a-1315	Hemoglobin subunit gamma-1	P69891	HBG1	2018	Sun BB	Males and Females	29875488	European	NA	10534735	3301	NA	NA
prot-a-1316	Hemoglobin subunit theta-1	P09105	HBQ1	2018	Sun BB	Males and Females	29875488	European	NA	10534735	3301	NA	NA
prot-a-1317	Hemoglobin subunit zeta	P02008	HBZ	2018	Sun BB	Males and Females	29875488	European	NA	10534735	3301	NA	NA
prot-a-1332	Hemojuvelin	Q6ZVN8	HJV	2018	Sun BB	Males and Females	29875488	European	NA	10534735	3301	NA	NA
prot-a-1326	HEPACAM family member 2	A8MVW5	HEPACAM2	2018	Sun BB	Males and Females	29875488	European	NA	10534735	3301	NA	NA
prot-a-1375	Heparan sulfate glucosamine 3-O-sulfotransferase 3A1	Q9Y663	HS3ST3A1	2018	Sun BB	Males and Females	29875488	European	NA	10534735	3301	NA	NA
prot-a-1376	Heparan sulfate glucosamine 3-O-sulfotransferase 3B1	Q9Y662	HS3ST3B1	2018	Sun BB	Males and Females	29875488	European	NA	10534735	3301	NA	NA
prot-a-1377	Heparan sulfate glucosamine 3-O-sulfotransferase 4	Q9Y661	HS3ST4	2018	Sun BB	Males and Females	29875488	European	NA	10534735	3301	NA	NA
prot-a-1378	Heparan-sulfate 6-O-sulfotransferase 1	O60243	HS6ST1	2018	Sun BB	Males and Females	29875488	European	NA	10534735	3301	NA	NA
prot-a-1379	Heparan-sulfate 6-O-sulfotransferase 2	Q96MM7	HS6ST2	2018	Sun BB	Males and Females	29875488	European	NA	10534735	3301	NA	NA
prot-a-1313	Heparin-binding EGF-like growth factor	Q99075	HBEGF	2018	Sun BB	Males and Females	29875488	European	NA	10534735	3301	NA	NA
prot-a-1310	Hepatitis A virus cellular receptor 1	Q96D42	HAVCR1	2018	Sun BB	Males and Females	29875488	European	NA	10534735	3301	NA	NA
prot-a-1311	Hepatitis A virus cellular receptor 2	Q8TDQ0	HAVCR2	2018	Sun BB	Males and Females	29875488	European	NA	10534735	3301	NA	NA
prot-a-1334	Hepatocyte growth factor	P14210	HGF	2018	Sun BB	Males and Females	29875488	European	NA	10534735	3301	NA	NA
prot-a-1882	Hepatocyte growth factor receptor	P08581	MET	2018	Sun BB	Males and Females	29875488	European	NA	10534735	3301	NA	NA
prot-a-1335	Hepatocyte growth factor-regulated tyrosine kinase substrate	O14964	HGS	2018	Sun BB	Males and Females	29875488	European	NA	10534735	3301	NA	NA
prot-a-1359	Hepatocyte nuclear factor 1-alpha	P20823	HNF1A	2018	Sun BB	Males and Females	29875488	European	NA	10534735	3301	NA	NA
prot-a-1360	Hepatocyte nuclear factor 4-alpha	P41235	HNF4A	2018	Sun BB	Males and Females	29875488	European	NA	10534735	3301	NA	NA
prot-a-1321	Hepatoma-derived growth factor-related protein 2	Q7Z4V5	HDGFL2	2018	Sun BB	Males and Females	29875488	European	NA	10534735	3301	NA	NA
prot-a-1307	Hepcidin	P81172	HAMP	2018	Sun BB	Males and Females	29875488	European	NA	10534735	3301	NA	NA
prot-a-1328	Hephaestin-like protein 1	Q6MZM0	HEPHL1	2018	Sun BB	Males and Females	29875488	European	NA	10534735	3301	NA	NA
prot-a-1336	HERV-H LTR-associating protein 2	Q9UM44	HHLA2	2018	Sun BB	Males and Females	29875488	European	NA	10534735	3301	NA	NA
prot-a-1362	Heterogeneous nuclear ribonucleoprotein A/B	Q99729	HNRNPAB	2018	Sun BB	Males and Females	29875488	European	NA	10534735	3301	NA	NA
prot-a-1365	Heterogeneous nuclear ribonucleoprotein D-like	O14979	HNRNPDL	2018	Sun BB	Males and Females	29875488	European	NA	10534735	3301	NA	NA
prot-a-1366	Heterogeneous nuclear ribonucleoprotein K	P61978	HNRNPK	2018	Sun BB	Males and Females	29875488	European	NA	10534735	3301	NA	NA
prot-a-1367	Heterogeneous nuclear ribonucleoprotein M	P52272	HNRNPM	2018	Sun BB	Males and Females	29875488	European	NA	10534735	3301	NA	NA
prot-a-2909	Heterogeneous nuclear ribonucleoprotein Q	O60506	SYNCRIP	2018	Sun BB	Males and Females	29875488	European	NA	10534735	3301	NA	NA
prot-a-1361	Heterogeneous nuclear ribonucleoproteins A2/B1	P22626	HNRNPA2B1	2018	Sun BB	Males and Females	29875488	European	NA	10534735	3301	NA	NA
prot-a-1364	Heterogeneous nuclear ribonucleoproteins C1/C2	P07910	HNRNPC	2018	Sun BB	Males and Females	29875488	European	NA	10534735	3301	NA	NA
prot-a-1343	Hexokinase-1	P19367	HK1	2018	Sun BB	Males and Females	29875488	European	NA	10534735	3301	NA	NA
prot-a-1344	Hexokinase-2	P52789	HK2	2018	Sun BB	Males and Females	29875488	European	NA	10534735	3301	NA	NA
prot-a-2223	High affinity cAMP-specific 3',5'-cyclic phosphodiesterase 7A	Q13946	PDE7A	2018	Sun BB	Males and Females	29875488	European	NA	10534735	3301	NA	NA
prot-a-2224	High affinity cGMP-specific 3',5'-cyclic phosphodiesterase 9A	O76083	PDE9A	2018	Sun BB	Males and Females	29875488	European	NA	10534735	3301	NA	NA
prot-a-1070	High affinity immunoglobulin alpha and immunoglobulin mu Fc receptor	Q8WWV6	FCAMR	2018	Sun BB	Males and Females	29875488	European	NA	10534735	3301	NA	NA
prot-a-1073	High affinity immunoglobulin gamma Fc receptor I	P12314	FCGR1A	2018	Sun BB	Males and Females	29875488	European	NA	10534735	3301	NA	NA
prot-a-2121	High affinity nerve growth factor receptor	P04629	NTRK1	2018	Sun BB	Males and Females	29875488	European	NA	10534735	3301	NA	NA
prot-a-1349	High mobility group protein 20A	Q9NP66	HMG20A	2018	Sun BB	Males and Females	29875488	European	NA	10534735	3301	NA	NA
prot-a-1351	High mobility group protein B1	P09429	HMGB1	2018	Sun BB	Males and Females	29875488	European	NA	10534735	3301	NA	NA
prot-a-1352	High mobility group protein B2	P26583	HMGB2	2018	Sun BB	Males and Females	29875488	European	NA	10534735	3301	NA	NA
prot-a-1353	High mobility group protein B3	O15347	HMGB3	2018	Sun BB	Males and Females	29875488	European	NA	10534735	3301	NA	NA
prot-a-1391	Histatin-1	P15515	HTN1	2018	Sun BB	Males and Females	29875488	European	NA	10534735	3301	NA	NA
prot-a-1338	Histidine triad nucleotide-binding protein 1	P49773	HINT1	2018	Sun BB	Males and Females	29875488	European	NA	10534735	3301	NA	NA
prot-a-1339	Histidine triad nucleotide-binding protein 2, mitochondrial	Q9BX68	HINT2	2018	Sun BB	Males and Females	29875488	European	NA	10534735	3301	NA	NA
prot-a-10	Histo-blood group ABO system transferase	P16442	ABO	2018	Sun BB	Males and Females	29875488	European	NA	10534735	3301	NA	NA
prot-a-1607	Histone acetyltransferase KAT6A	Q92794	KAT6A	2018	Sun BB	Males and Females	29875488	European	NA	10534735	3301	NA	NA
prot-a-1309	Histone acetyltransferase type B catalytic subunit	O14929	HAT1	2018	Sun BB	Males and Females	29875488	European	NA	10534735	3301	NA	NA
prot-a-1320	Histone deacetylase 8	Q9BY41	HDAC8	2018	Sun BB	Males and Females	29875488	European	NA	10534735	3301	NA	NA
prot-a-2625	Histone deacetylase complex subunit SAP18	O00422	SAP18	2018	Sun BB	Males and Females	29875488	European	NA	10534735	3301	NA	NA
prot-a-2626	Histone deacetylase complex subunit SAP30	O75446	SAP30	2018	Sun BB	Males and Females	29875488	European	NA	10534735	3301	NA	NA
prot-a-1341	Histone H1.2	P16403	H1-2	2018	Sun BB	Males and Females	29875488	European	NA	10534735	3301	NA	NA
prot-a-1303	Histone H1x	Q92522	H1-10	2018	Sun BB	Males and Females	29875488	European	NA	10534735	3301	NA	NA
prot-a-1983	Histone H2A deubiquitinase MYSM1	Q5VVJ2	MYSM1	2018	Sun BB	Males and Females	29875488	European	NA	10534735	3301	NA	NA
prot-a-1342	Histone H2A type 3	Q7L7L0	H2AW	2018	Sun BB	Males and Females	29875488	European	NA	10534735	3301	NA	NA
prot-a-1304	Histone H2A.z	P0C0S5	H2AZ1	2018	Sun BB	Males and Females	29875488	European	NA	10534735	3301	NA	NA
prot-a-1676	Histone-lysine N-methyltransferase 2C	Q8NEZ4	KMT2C	2018	Sun BB	Males and Females	29875488	European	NA	10534735	3301	NA	NA
prot-a-1905	Histone-lysine N-methyltransferase 2D	O14686	KMT2D	2018	Sun BB	Males and Females	29875488	European	NA	10534735	3301	NA	NA
prot-a-184	Histone-lysine N-methyltransferase ASH1L	Q9NR48	ASH1L	2018	Sun BB	Males and Females	29875488	European	NA	10534735	3301	NA	NA
prot-a-914	Histone-lysine N-methyltransferase EHMT2	Q96KQ7	EHMT2	2018	Sun BB	Males and Females	29875488	European	NA	10534735	3301	NA	NA
prot-a-2703	Histone-lysine N-methyltransferase SETD2	Q9BYW2	SETD2	2018	Sun BB	Males and Females	29875488	European	NA	10534735	3301	NA	NA
prot-a-2704	Histone-lysine N-methyltransferase SETMAR	Q53H47	SETMAR	2018	Sun BB	Males and Females	29875488	European	NA	10534735	3301	NA	NA
prot-a-2904	Histone-lysine N-methyltransferase SUV420H2	Q86Y97	KMT5C	2018	Sun BB	Males and Females	29875488	European	NA	10534735	3301	NA	NA
prot-a-459	HLA class II histocompatibility antigen gamma chain	P04233	CD74	2018	Sun BB	Males and Females	29875488	European	NA	10534735	3301	NA	NA
prot-a-1345	HLA class II histocompatibility antigen, DM alpha chain	P28067	HLA-DMA	2018	Sun BB	Males and Females	29875488	European	NA	10534735	3301	NA	NA
prot-a-1346	HLA class II histocompatibility antigen, DP beta 1 chain	P04440, P04440, P13763, P01916, P04232	HLA-DPB1	2018	Sun BB	Males and Females	29875488	European	NA	10534735	3301	NA	NA
prot-a-1347	HLA class II histocompatibility antigen, DQ alpha 2 chain	P01906	HLA-DQA2	2018	Sun BB	Males and Females	29875488	European	NA	10534735	3301	NA	NA
prot-a-2939	Holo-Transcobalamin-2	P20062	TCN2	2018	Sun BB	Males and Females	29875488	European	NA	10534735	3301	NA	NA
prot-a-2969	Homeobox protein TGIF2	Q9GZN2	TGIF2	2018	Sun BB	Males and Females	29875488	European	NA	10534735	3301	NA	NA
prot-a-1340	Homeodomain-interacting protein kinase 3	Q9H422	HIPK3	2018	Sun BB	Males and Females	29875488	European	NA	10534735	3301	NA	NA
prot-a-1333	Homogentisate 1,2-dioxygenase	Q93099	HGD	2018	Sun BB	Males and Females	29875488	European	NA	10534735	3301	NA	NA
prot-a-1372	HRAS-like suppressor 2	Q9NWW9	PLAAT2	2018	Sun BB	Males and Females	29875488	European	NA	10534735	3301	NA	NA
prot-a-2285	HRAS-like suppressor 3	P53816	PLAAT3	2018	Sun BB	Males and Females	29875488	European	NA	10534735	3301	NA	NA
prot-a-527	Human Chorionic Gonadotropin	P01215, P01233	CGA	2018	Sun BB	Males and Females	29875488	European	NA	10534735	3301	NA	NA
prot-a-1308	Hyaluronan and proteoglycan link protein 1	P10915	HAPLN1	2018	Sun BB	Males and Females	29875488	European	NA	10534735	3301	NA	NA
prot-a-1393	Hyaluronidase-1	Q12794	HYAL1	2018	Sun BB	Males and Females	29875488	European	NA	10534735	3301	NA	NA
prot-a-1318	Hydroxycarboxylic acid receptor 2	Q8TDS4	HCAR2	2018	Sun BB	Males and Females	29875488	European	NA	10534735	3301	NA	NA
prot-a-1355	Hydroxymethylglutaryl-CoA synthase, cytoplasmic	Q01581	HMGCS1	2018	Sun BB	Males and Females	29875488	European	NA	10534735	3301	NA	NA
prot-a-1356	Hydroxymethylglutaryl-CoA synthase, mitochondrial	P54868	HMGCS2	2018	Sun BB	Males and Females	29875488	European	NA	10534735	3301	NA	NA
prot-a-1337	Hypoxia-inducible factor 1-alpha	Q16665	HIF1A	2018	Sun BB	Males and Females	29875488	European	NA	10534735	3301	NA	NA
prot-a-1405	ICOS ligand	O75144	ICOSLG	2018	Sun BB	Males and Females	29875488	European	NA	10534735	3301	NA	NA
prot-a-1760	Ig Kappa chain V-I region HK102- like	0	#N/A	2018	Sun BB	Males and Females	29875488	European	NA	10534735	3301	NA	NA
prot-a-1455	IGF-like family receptor 1	Q9H665	IGFLR1	2018	Sun BB	Males and Females	29875488	European	NA	10534735	3301	NA	NA
prot-a-1459	IgLON family member 5	A6NGN9	IGLON5	2018	Sun BB	Males and Females	29875488	European	NA	10534735	3301	NA	NA
prot-a-1413	Immediate early response 3-interacting protein 1	Q9Y5U9	IER3IP1	2018	Sun BB	Males and Females	29875488	European	NA	10534735	3301	NA	NA
prot-a-1071	Immunoglobulin alpha Fc receptor	P24071	FCAR	2018	Sun BB	Males and Females	29875488	European	NA	10534735	3301	NA	NA
prot-a-1456	Immunoglobulin E	P01854	IGHE	2018	Sun BB	Males and Females	29875488	European	NA	10534735	3301	NA	NA
prot-a-1457	Immunoglobulin J chain	P01591	JCHAIN	2018	Sun BB	Males and Females	29875488	European	NA	10534735	3301	NA	NA
prot-a-1458	Immunoglobulin lambda-like polypeptide 1	P15814	IGLL1	2018	Sun BB	Males and Females	29875488	European	NA	10534735	3301	NA	NA
prot-a-1576	Immunoglobulin superfamily containing leucine-rich repeat protein 2	Q6UXK2	ISLR2	2018	Sun BB	Males and Females	29875488	European	NA	10534735	3301	NA	NA
prot-a-1440	Immunoglobulin superfamily DCC subclass member 3	Q8IVU1	IGDCC3	2018	Sun BB	Males and Females	29875488	European	NA	10534735	3301	NA	NA
prot-a-1442	Immunoglobulin superfamily DCC subclass member 4	Q8TDY8	IGDCC4	2018	Sun BB	Males and Females	29875488	European	NA	10534735	3301	NA	NA
prot-a-1460	Immunoglobulin superfamily member 11	Q5DX21	IGSF11	2018	Sun BB	Males and Females	29875488	European	NA	10534735	3301	NA	NA
prot-a-1462	Immunoglobulin superfamily member 8	Q969P0	IGSF8	2018	Sun BB	Males and Females	29875488	European	NA	10534735	3301	NA	NA
prot-a-1439	Immunoglobulin-binding protein 1	P78318	IGBP1	2018	Sun BB	Males and Females	29875488	European	NA	10534735	3301	NA	NA
prot-a-1677	Importin subunit alpha-1	P52292	KPNA2	2018	Sun BB	Males and Females	29875488	European	NA	10534735	3301	NA	NA
prot-a-1678	Importin subunit alpha-3	O00629	KPNA4	2018	Sun BB	Males and Females	29875488	European	NA	10534735	3301	NA	NA
prot-a-858	Inactive dipeptidyl peptidase 10	Q8N608	DPP10	2018	Sun BB	Males and Females	29875488	European	NA	10534735	3301	NA	NA
prot-a-1208	Inactive gamma-glutamyltranspeptidase 2	P36268	GGT2	2018	Sun BB	Males and Females	29875488	European	NA	10534735	3301	NA	NA
prot-a-2315	Inactive pancreatic lipase-related protein 1	P54315	PNLIPRP1	2018	Sun BB	Males and Females	29875488	European	NA	10534735	3301	NA	NA
prot-a-1115	Inactive peptidyl-prolyl cis-trans isomerase FKBP6	O75344	FKBP6	2018	Sun BB	Males and Females	29875488	European	NA	10534735	3301	NA	NA
prot-a-2298	Inactive phospholipase D5	Q8N7P1	PLD5	2018	Sun BB	Males and Females	29875488	European	NA	10534735	3301	NA	NA
prot-a-2552	Inactive ribonuclease-like protein 10	Q5GAN6	RNASE10	2018	Sun BB	Males and Females	29875488	European	NA	10534735	3301	NA	NA
prot-a-1410	Indoleamine 2,3-dioxygenase 1	P14902	IDO1	2018	Sun BB	Males and Females	29875488	European	NA	10534735	3301	NA	NA
prot-a-1868	Induced myeloid leukemia cell differentiation protein Mcl-1	Q07820	MCL1	2018	Sun BB	Males and Females	29875488	European	NA	10534735	3301	NA	NA
prot-a-1403	Inducible T-cell costimulator	Q9Y6W8	ICOS	2018	Sun BB	Males and Females	29875488	European	NA	10534735	3301	NA	NA
prot-a-1553	Inhibin beta A chain	P08476	INHBA	2018	Sun BB	Males and Females	29875488	European	NA	10534735	3301	NA	NA
prot-a-1554	Inhibin beta A chain:Inhibin beta B chain heterodimer	P08476, P09529	INHBA	2018	Sun BB	Males and Females	29875488	European	NA	10534735	3301	NA	NA
prot-a-1556	Inhibin beta C chain	P55103	INHBC	2018	Sun BB	Males and Females	29875488	European	NA	10534735	3301	NA	NA
prot-a-1552	Inhibitor of growth protein 1	Q9UK53	ING1	2018	Sun BB	Males and Females	29875488	European	NA	10534735	3301	NA	NA
prot-a-1549	Inosine-5'-monophosphate dehydrogenase 1	P20839	IMPDH1	2018	Sun BB	Males and Females	29875488	European	NA	10534735	3301	NA	NA
prot-a-1550	Inosine-5'-monophosphate dehydrogenase 2	P12268	IMPDH2	2018	Sun BB	Males and Females	29875488	European	NA	10534735	3301	NA	NA
prot-a-1594	Inositol 1,4,5-trisphosphate receptor-interacting protein-like 1	Q6GPH6	ITPRIPL1	2018	Sun BB	Males and Females	29875488	European	NA	10534735	3301	NA	NA
prot-a-1548	Inositol monophosphatase 3	Q9NX62	BPNT2	2018	Sun BB	Males and Females	29875488	European	NA	10534735	3301	NA	NA
prot-a-2141	Inositol polyphosphate 5-phosphatase OCRL-1	Q01968	OCRL	2018	Sun BB	Males and Females	29875488	European	NA	10534735	3301	NA	NA
prot-a-1593	Inositol-trisphosphate 3-kinase A	P23677	ITPKA	2018	Sun BB	Males and Females	29875488	European	NA	10534735	3301	NA	NA
prot-a-1558	Insulin	P01308	INS	2018	Sun BB	Males and Females	29875488	European	NA	10534735	3301	NA	NA
prot-a-1575	Insulin gene enhancer protein ISL-1	P61371	ISL1	2018	Sun BB	Males and Females	29875488	European	NA	10534735	3301	NA	NA
prot-a-1453	Insulin growth factor-like family member 3	Q6UXB1	IGFL3	2018	Sun BB	Males and Females	29875488	European	NA	10534735	3301	NA	NA
prot-a-1454	Insulin growth factor-like family member 4	Q6B9Z1	IGFL4	2018	Sun BB	Males and Females	29875488	European	NA	10534735	3301	NA	NA
prot-a-1564	Insulin receptor	P06213	INSR	2018	Sun BB	Males and Females	29875488	European	NA	10534735	3301	NA	NA
prot-a-1409	Insulin-degrading enzyme	P14735	IDE	2018	Sun BB	Males and Females	29875488	European	NA	10534735	3301	NA	NA
prot-a-1559	Insulin-induced gene 1 protein	O15503	INSIG1	2018	Sun BB	Males and Females	29875488	European	NA	10534735	3301	NA	NA
prot-a-1560	Insulin-like 3	P51460	INSL3	2018	Sun BB	Males and Females	29875488	European	NA	10534735	3301	NA	NA
prot-a-1444	Insulin-like growth factor 1 receptor	P08069	IGF1R	2018	Sun BB	Males and Females	29875488	European	NA	10534735	3301	NA	NA
prot-a-1443	Insulin-like growth factor I	P05019	IGF1	2018	Sun BB	Males and Females	29875488	European	NA	10534735	3301	NA	NA
prot-a-1446	Insulin-like growth factor-binding protein 1	P08833	IGFBP1	2018	Sun BB	Males and Females	29875488	European	NA	10534735	3301	NA	NA
prot-a-1448	Insulin-like growth factor-binding protein 2	P18065	IGFBP2	2018	Sun BB	Males and Females	29875488	European	NA	10534735	3301	NA	NA
prot-a-1449	Insulin-like growth factor-binding protein 3	P17936	IGFBP3	2018	Sun BB	Males and Females	29875488	European	NA	10534735	3301	NA	NA
prot-a-1450	Insulin-like growth factor-binding protein 6	P24592	IGFBP6	2018	Sun BB	Males and Females	29875488	European	NA	10534735	3301	NA	NA
prot-a-1451	Insulin-like growth factor-binding protein 7	Q16270	IGFBP7	2018	Sun BB	Males and Females	29875488	European	NA	10534735	3301	NA	NA
prot-a-1452	Insulin-like growth factor-binding protein-like 1	Q8WX77	IGFBPL1	2018	Sun BB	Males and Females	29875488	European	NA	10534735	3301	NA	NA
prot-a-1562	Insulin-like peptide INSL5	Q9Y5Q6	INSL5	2018	Sun BB	Males and Females	29875488	European	NA	10534735	3301	NA	NA
prot-a-1563	Insulin-like peptide INSL6	Q9Y581	INSL6	2018	Sun BB	Males and Females	29875488	European	NA	10534735	3301	NA	NA
prot-a-1588	Integral membrane protein 2A	O43736	ITM2A	2018	Sun BB	Males and Females	29875488	European	NA	10534735	3301	NA	NA
prot-a-1590	Integral membrane protein 2B	Q9Y287	ITM2B	2018	Sun BB	Males and Females	29875488	European	NA	10534735	3301	NA	NA
prot-a-1591	Integral membrane protein 2C	Q9NQX7	ITM2C	2018	Sun BB	Males and Females	29875488	European	NA	10534735	3301	NA	NA
prot-a-809	Integral membrane protein DGCR2/IDD	P98153	DGCR2	2018	Sun BB	Males and Females	29875488	European	NA	10534735	3301	NA	NA
prot-a-1582	Integrin alpha-5	P08648	ITGA5	2018	Sun BB	Males and Females	29875488	European	NA	10534735	3301	NA	NA
prot-a-1581	Integrin alpha-I: beta-1 complex	P56199, P05556	ITGA1	2018	Sun BB	Males and Females	29875488	European	NA	10534735	3301	NA	NA
prot-a-1583	Integrin alpha-L	P20701	ITGAL	2018	Sun BB	Males and Females	29875488	European	NA	10534735	3301	NA	NA
prot-a-1584	Integrin alpha-V: beta-5 complex	P06756, P18084	ITGAV	2018	Sun BB	Males and Females	29875488	European	NA	10534735	3301	NA	NA
prot-a-1585	Integrin beta-7	P26010	ITGB7	2018	Sun BB	Males and Females	29875488	European	NA	10534735	3301	NA	NA
prot-a-1586	Inter-alpha-trypsin inhibitor heavy chain H1	P19827	ITIH1	2018	Sun BB	Males and Females	29875488	European	NA	10534735	3301	NA	NA
prot-a-1587	Inter-alpha-trypsin inhibitor heavy chain H5	Q86UX2	ITIH5	2018	Sun BB	Males and Females	29875488	European	NA	10534735	3301	NA	NA
prot-a-1397	Intercellular adhesion molecule 1	P05362	ICAM1	2018	Sun BB	Males and Females	29875488	European	NA	10534735	3301	NA	NA
prot-a-1398	Intercellular adhesion molecule 2	P13598	ICAM2	2018	Sun BB	Males and Females	29875488	European	NA	10534735	3301	NA	NA
prot-a-1399	Intercellular adhesion molecule 3	P32942	ICAM3	2018	Sun BB	Males and Females	29875488	European	NA	10534735	3301	NA	NA
prot-a-1400	Intercellular adhesion molecule 4	Q14773	ICAM4	2018	Sun BB	Males and Females	29875488	European	NA	10534735	3301	NA	NA
prot-a-1401	Intercellular adhesion molecule 5	Q9UMF0	ICAM5	2018	Sun BB	Males and Females	29875488	European	NA	10534735	3301	NA	NA
prot-a-1426	Interferon alpha/beta receptor 1	P17181	IFNAR1	2018	Sun BB	Males and Females	29875488	European	NA	10534735	3301	NA	NA
prot-a-1418	Interferon alpha-10	P01566	IFNA10	2018	Sun BB	Males and Females	29875488	European	NA	10534735	3301	NA	NA
prot-a-1420	Interferon alpha-14	P01570	IFNA14	2018	Sun BB	Males and Females	29875488	European	NA	10534735	3301	NA	NA
prot-a-1421	Interferon alpha-4	P05014	IFNA4	2018	Sun BB	Males and Females	29875488	European	NA	10534735	3301	NA	NA
prot-a-1422	Interferon alpha-5	P01569	IFNA5	2018	Sun BB	Males and Females	29875488	European	NA	10534735	3301	NA	NA
prot-a-1423	Interferon alpha-6	P05013	IFNA6	2018	Sun BB	Males and Females	29875488	European	NA	10534735	3301	NA	NA
prot-a-1424	Interferon alpha-7	P01567	IFNA7	2018	Sun BB	Males and Females	29875488	European	NA	10534735	3301	NA	NA
prot-a-1425	Interferon alpha-8	P32881	IFNA8	2018	Sun BB	Males and Females	29875488	European	NA	10534735	3301	NA	NA
prot-a-1427	Interferon beta	P01574	IFNB1	2018	Sun BB	Males and Females	29875488	European	NA	10534735	3301	NA	NA
prot-a-1428	Interferon gamma	P01579	IFNG	2018	Sun BB	Males and Females	29875488	European	NA	10534735	3301	NA	NA
prot-a-1430	Interferon gamma receptor 1	P15260	IFNGR1	2018	Sun BB	Males and Females	29875488	European	NA	10534735	3301	NA	NA
prot-a-1431	Interferon gamma receptor 2	P38484	IFNGR2	2018	Sun BB	Males and Females	29875488	European	NA	10534735	3301	NA	NA
prot-a-1437	Interferon lambda receptor 1	Q8IU57	IFNLR1	2018	Sun BB	Males and Females	29875488	European	NA	10534735	3301	NA	NA
prot-a-1434	Interferon lambda-1	Q8IU54	IFNL1	2018	Sun BB	Males and Females	29875488	European	NA	10534735	3301	NA	NA
prot-a-1436	Interferon lambda-2	Q8IZJ0	IFNL2	2018	Sun BB	Males and Females	29875488	European	NA	10534735	3301	NA	NA
prot-a-1438	Interferon omega-1	P05000	IFNW1	2018	Sun BB	Males and Females	29875488	European	NA	10534735	3301	NA	NA
prot-a-1566	Interferon regulatory factor 1	P10914	IRF1	2018	Sun BB	Males and Females	29875488	European	NA	10534735	3301	NA	NA
prot-a-1568	Interferon regulatory factor 2	P14316	IRF2	2018	Sun BB	Males and Females	29875488	European	NA	10534735	3301	NA	NA
prot-a-1569	Interferon regulatory factor 4	Q15306	IRF4	2018	Sun BB	Males and Females	29875488	European	NA	10534735	3301	NA	NA
prot-a-1570	Interferon regulatory factor 6	O14896	IRF6	2018	Sun BB	Males and Females	29875488	European	NA	10534735	3301	NA	NA
prot-a-1571	Interferon regulatory factor 9	Q00978	IRF9	2018	Sun BB	Males and Females	29875488	European	NA	10534735	3301	NA	NA
prot-a-1416	Interferon-induced protein with tetratricopeptide repeats 2	P09913	IFIT2	2018	Sun BB	Males and Females	29875488	European	NA	10534735	3301	NA	NA
prot-a-1417	Interferon-induced protein with tetratricopeptide repeats 3	O14879	IFIT3	2018	Sun BB	Males and Females	29875488	European	NA	10534735	3301	NA	NA
prot-a-1547	Interleukin enhancer-binding factor 3	Q12906	ILF3	2018	Sun BB	Males and Females	29875488	European	NA	10534735	3301	NA	NA
prot-a-1494	Interleukin-1 alpha	P01583	IL1A	2018	Sun BB	Males and Females	29875488	European	NA	10534735	3301	NA	NA
prot-a-1495	Interleukin-1 beta	P01584	IL1B	2018	Sun BB	Males and Females	29875488	European	NA	10534735	3301	NA	NA
prot-a-1499	Interleukin-1 Receptor accessory protein	Q9NPH3	IL1RAP	2018	Sun BB	Males and Females	29875488	European	NA	10534735	3301	NA	NA
prot-a-1504	Interleukin-1 receptor antagonist protein	P18510	IL1RN	2018	Sun BB	Males and Females	29875488	European	NA	10534735	3301	NA	NA
prot-a-1496	Interleukin-1 receptor type 1	P14778	IL1R1	2018	Sun BB	Males and Females	29875488	European	NA	10534735	3301	NA	NA
prot-a-1497	Interleukin-1 receptor type 2	P27930	IL1R2	2018	Sun BB	Males and Females	29875488	European	NA	10534735	3301	NA	NA
prot-a-1502	Interleukin-1 receptor-like 1	Q01638	IL1RL1	2018	Sun BB	Males and Females	29875488	European	NA	10534735	3301	NA	NA
prot-a-1503	Interleukin-1 receptor-like 2	Q9HB29	IL1RL2	2018	Sun BB	Males and Females	29875488	European	NA	10534735	3301	NA	NA
prot-a-1464	Interleukin-10	P22301	IL10	2018	Sun BB	Males and Females	29875488	European	NA	10534735	3301	NA	NA
prot-a-1465	Interleukin-10 receptor subunit beta	Q08334	IL10RB	2018	Sun BB	Males and Females	29875488	European	NA	10534735	3301	NA	NA
prot-a-1466	Interleukin-11	P20809	IL11	2018	Sun BB	Males and Females	29875488	European	NA	10534735	3301	NA	NA
prot-a-1467	Interleukin-11 receptor subunit alpha	Q14626	IL11RA	2018	Sun BB	Males and Females	29875488	European	NA	10534735	3301	NA	NA
prot-a-1468	Interleukin-12	P29459, P29460	IL12A	2018	Sun BB	Males and Females	29875488	European	NA	10534735	3301	NA	NA
prot-a-1473	Interleukin-12 receptor subunit beta-1	P42701	IL12RB1	2018	Sun BB	Males and Females	29875488	European	NA	10534735	3301	NA	NA
prot-a-1474	Interleukin-12 receptor subunit beta-2	Q99665	IL12RB2	2018	Sun BB	Males and Females	29875488	European	NA	10534735	3301	NA	NA
prot-a-1475	Interleukin-13	P35225	IL13	2018	Sun BB	Males and Females	29875488	European	NA	10534735	3301	NA	NA
prot-a-1476	Interleukin-13 receptor subunit alpha-1	P78552	IL13RA1	2018	Sun BB	Males and Females	29875488	European	NA	10534735	3301	NA	NA
prot-a-1477	Interleukin-15 receptor subunit alpha	Q13261	IL15RA	2018	Sun BB	Males and Females	29875488	European	NA	10534735	3301	NA	NA
prot-a-1479	Interleukin-16	Q14005	IL16	2018	Sun BB	Males and Females	29875488	European	NA	10534735	3301	NA	NA
prot-a-1486	Interleukin-17 receptor A	Q96F46	IL17RA	2018	Sun BB	Males and Females	29875488	European	NA	10534735	3301	NA	NA
prot-a-1487	Interleukin-17 receptor B	Q9NRM6	IL17RB	2018	Sun BB	Males and Females	29875488	European	NA	10534735	3301	NA	NA
prot-a-1488	Interleukin-17 receptor C	Q8NAC3	IL17RC	2018	Sun BB	Males and Females	29875488	European	NA	10534735	3301	NA	NA
prot-a-1489	Interleukin-17 receptor D	Q8NFM7	IL17RD	2018	Sun BB	Males and Females	29875488	European	NA	10534735	3301	NA	NA
prot-a-1480	Interleukin-17A	Q16552	IL17A	2018	Sun BB	Males and Females	29875488	European	NA	10534735	3301	NA	NA
prot-a-1483	Interleukin-17C	Q9P0M4	IL17C	2018	Sun BB	Males and Females	29875488	European	NA	10534735	3301	NA	NA
prot-a-1484	Interleukin-17D	Q8TAD2	IL17D	2018	Sun BB	Males and Females	29875488	European	NA	10534735	3301	NA	NA
prot-a-1485	Interleukin-17F	Q96PD4	IL17F	2018	Sun BB	Males and Females	29875488	European	NA	10534735	3301	NA	NA
prot-a-1491	Interleukin-18 receptor 1	Q13478	IL18R1	2018	Sun BB	Males and Females	29875488	European	NA	10534735	3301	NA	NA
prot-a-1490	Interleukin-18-binding protein	O95998	IL18BP	2018	Sun BB	Males and Females	29875488	European	NA	10534735	3301	NA	NA
prot-a-1493	Interleukin-19	Q9UHD0	IL19	2018	Sun BB	Males and Females	29875488	European	NA	10534735	3301	NA	NA
prot-a-1512	Interleukin-2	P60568	IL2	2018	Sun BB	Males and Females	29875488	European	NA	10534735	3301	NA	NA
prot-a-1518	Interleukin-2 receptor subunit alpha	P01589	IL2RA	2018	Sun BB	Males and Females	29875488	European	NA	10534735	3301	NA	NA
prot-a-1519	Interleukin-2 receptor subunit beta	P14784	IL2RB	2018	Sun BB	Males and Females	29875488	European	NA	10534735	3301	NA	NA
prot-a-1505	Interleukin-20	Q9NYY1	IL20	2018	Sun BB	Males and Females	29875488	European	NA	10534735	3301	NA	NA
prot-a-1506	Interleukin-21	Q9HBE4	IL21	2018	Sun BB	Males and Females	29875488	European	NA	10534735	3301	NA	NA
prot-a-1507	Interleukin-22	Q9GZX6	IL22	2018	Sun BB	Males and Females	29875488	European	NA	10534735	3301	NA	NA
prot-a-1508	Interleukin-22 receptor subunit alpha-1	Q8N6P7	IL22RA1	2018	Sun BB	Males and Females	29875488	European	NA	10534735	3301	NA	NA
prot-a-1510	Interleukin-22 receptor subunit alpha-2	Q969J5	IL22RA2	2018	Sun BB	Males and Females	29875488	European	NA	10534735	3301	NA	NA
prot-a-1471	Interleukin-23	P29460, Q9NPF7	IL12B	2018	Sun BB	Males and Females	29875488	European	NA	10534735	3301	NA	NA
prot-a-1513	Interleukin-23 receptor	Q5VWK5	IL23R	2018	Sun BB	Males and Females	29875488	European	NA	10534735	3301	NA	NA
prot-a-1514	Interleukin-24	Q13007	IL24	2018	Sun BB	Males and Females	29875488	European	NA	10534735	3301	NA	NA
prot-a-1515	Interleukin-25	Q9H293	IL25	2018	Sun BB	Males and Females	29875488	European	NA	10534735	3301	NA	NA
prot-a-1516	Interleukin-27	Q8NEV9, Q14213	IL27	2018	Sun BB	Males and Females	29875488	European	NA	10534735	3301	NA	NA
prot-a-1517	Interleukin-27 receptor subunit alpha	Q6UWB1	IL27RA	2018	Sun BB	Males and Females	29875488	European	NA	10534735	3301	NA	NA
prot-a-1525	Interleukin-3	P08700	IL3	2018	Sun BB	Males and Females	29875488	European	NA	10534735	3301	NA	NA
prot-a-1530	Interleukin-3 receptor subunit alpha	P26951	IL3RA	2018	Sun BB	Males and Females	29875488	European	NA	10534735	3301	NA	NA
prot-a-1521	Interleukin-31	Q6EBC2	IL31	2018	Sun BB	Males and Females	29875488	European	NA	10534735	3301	NA	NA
prot-a-1522	Interleukin-31 receptor subunit alpha	Q8NI17	IL31RA	2018	Sun BB	Males and Females	29875488	European	NA	10534735	3301	NA	NA
prot-a-1523	Interleukin-32	P24001	IL32	2018	Sun BB	Males and Females	29875488	European	NA	10534735	3301	NA	NA
prot-a-1524	Interleukin-34	Q6ZMJ4	IL34	2018	Sun BB	Males and Females	29875488	European	NA	10534735	3301	NA	NA
prot-a-1526	Interleukin-36 alpha	Q9UHA7	IL36A	2018	Sun BB	Males and Females	29875488	European	NA	10534735	3301	NA	NA
prot-a-1527	Interleukin-36 beta	Q9NZH7	IL36B	2018	Sun BB	Males and Females	29875488	European	NA	10534735	3301	NA	NA
prot-a-1528	Interleukin-36 gamma	Q9NZH8	IL36G	2018	Sun BB	Males and Females	29875488	European	NA	10534735	3301	NA	NA
prot-a-1529	Interleukin-37	Q9NZH6	IL37	2018	Sun BB	Males and Females	29875488	European	NA	10534735	3301	NA	NA
prot-a-1532	Interleukin-4	P05112	IL4	2018	Sun BB	Males and Females	29875488	European	NA	10534735	3301	NA	NA
prot-a-1533	Interleukin-4 receptor subunit alpha	P24394	IL4R	2018	Sun BB	Males and Females	29875488	European	NA	10534735	3301	NA	NA
prot-a-1534	Interleukin-5	P05113	IL5	2018	Sun BB	Males and Females	29875488	European	NA	10534735	3301	NA	NA
prot-a-1536	Interleukin-5 receptor subunit alpha	Q01344	IL5RA	2018	Sun BB	Males and Females	29875488	European	NA	10534735	3301	NA	NA
prot-a-1538	Interleukin-6	P05231	IL6	2018	Sun BB	Males and Females	29875488	European	NA	10534735	3301	NA	NA
prot-a-1540	Interleukin-6 receptor subunit alpha	P08887	IL6R	2018	Sun BB	Males and Females	29875488	European	NA	10534735	3301	NA	NA
prot-a-1542	Interleukin-6 receptor subunit beta	P40189	IL6ST	2018	Sun BB	Males and Females	29875488	European	NA	10534735	3301	NA	NA
prot-a-1543	Interleukin-7	P13232	IL7	2018	Sun BB	Males and Females	29875488	European	NA	10534735	3301	NA	NA
prot-a-1544	Interleukin-7 receptor subunit alpha	P16871	IL7R	2018	Sun BB	Males and Females	29875488	European	NA	10534735	3301	NA	NA
prot-a-749	Interleukin-8	P10145	CXCL8	2018	Sun BB	Males and Females	29875488	European	NA	10534735	3301	NA	NA
prot-a-1545	Interleukin-9	P15248	IL9	2018	Sun BB	Males and Females	29875488	European	NA	10534735	3301	NA	NA
prot-a-1595	Intersectin-1	Q15811	ITSN1	2018	Sun BB	Males and Females	29875488	European	NA	10534735	3301	NA	NA
prot-a-81	Intestinal-type alkaline phosphatase	P09923	ALPI	2018	Sun BB	Males and Females	29875488	European	NA	10534735	3301	NA	NA
prot-a-1565	IQ domain-containing protein F1	Q8N6M8	IQCF1	2018	Sun BB	Males and Females	29875488	European	NA	10534735	3301	NA	NA
prot-a-1572	Iron-sulfur cluster assembly enzyme ISCU, mitochondrial	Q9H1K1	ISCU	2018	Sun BB	Males and Females	29875488	European	NA	10534735	3301	NA	NA
prot-a-1578	Isochorismatase domain-containing protein 1	Q96CN7	ISOC1	2018	Sun BB	Males and Females	29875488	European	NA	10534735	3301	NA	NA
prot-a-1394	Isoleucine--tRNA ligase, cytoplasmic	P41252	IARS1	2018	Sun BB	Males and Females	29875488	European	NA	10534735	3301	NA	NA
prot-a-1579	IST1 homolog	P53990	IST1	2018	Sun BB	Males and Females	29875488	European	NA	10534735	3301	NA	NA
prot-a-1577	Isthmin-1	B1AKI9	ISM1	2018	Sun BB	Males and Females	29875488	European	NA	10534735	3301	NA	NA
prot-a-1599	Janus kinase and microtubule-interacting protein 3	Q5VZ66	JAKMIP3	2018	Sun BB	Males and Females	29875488	European	NA	10534735	3301	NA	NA
prot-a-1600	Junctional adhesion molecule B	P57087	JAM2	2018	Sun BB	Males and Females	29875488	European	NA	10534735	3301	NA	NA
prot-a-1601	Junctional adhesion molecule C	Q9BX67	JAM3	2018	Sun BB	Males and Females	29875488	European	NA	10534735	3301	NA	NA
prot-a-85	Junctional adhesion molecule-like	Q86YT9	JAML	2018	Sun BB	Males and Females	29875488	European	NA	10534735	3301	NA	NA
prot-a-1602	Junctophilin-1	Q9HDC5	JPH1	2018	Sun BB	Males and Females	29875488	European	NA	10534735	3301	NA	NA
prot-a-1603	Junctophilin-3	Q8WXH2	JPH3	2018	Sun BB	Males and Females	29875488	European	NA	10534735	3301	NA	NA
prot-a-1656	Kallikrein-11	Q9UBX7	KLK11	2018	Sun BB	Males and Females	29875488	European	NA	10534735	3301	NA	NA
prot-a-1657	Kallikrein-12	Q9UKR0	KLK12	2018	Sun BB	Males and Females	29875488	European	NA	10534735	3301	NA	NA
prot-a-1658	Kallikrein-14	Q9P0G3	KLK14	2018	Sun BB	Males and Females	29875488	European	NA	10534735	3301	NA	NA
prot-a-1660	Kallikrein-15	Q9H2R5	KLK15	2018	Sun BB	Males and Females	29875488	European	NA	10534735	3301	NA	NA
prot-a-1662	Kallikrein-4	Q9Y5K2	KLK4	2018	Sun BB	Males and Females	29875488	European	NA	10534735	3301	NA	NA
prot-a-1663	Kallikrein-5	Q9Y337	KLK5	2018	Sun BB	Males and Females	29875488	European	NA	10534735	3301	NA	NA
prot-a-1665	Kallikrein-6	Q92876	KLK6	2018	Sun BB	Males and Females	29875488	European	NA	10534735	3301	NA	NA
prot-a-1666	Kallikrein-7	P49862	KLK7	2018	Sun BB	Males and Females	29875488	European	NA	10534735	3301	NA	NA
prot-a-1667	Kallikrein-8	O60259	KLK8	2018	Sun BB	Males and Females	29875488	European	NA	10534735	3301	NA	NA
prot-a-2691	Kallistatin	P29622	SERPINA4	2018	Sun BB	Males and Females	29875488	European	NA	10534735	3301	NA	NA
prot-a-1621	KDEL motif-containing protein 2	Q7Z4H8	POGLUT3	2018	Sun BB	Males and Females	29875488	European	NA	10534735	3301	NA	NA
prot-a-1654	Kelch-like protein 12	Q53G59	KLHL12	2018	Sun BB	Males and Females	29875488	European	NA	10534735	3301	NA	NA
prot-a-1655	Kelch-like protein 13	Q9P2N7	KLHL13	2018	Sun BB	Males and Females	29875488	European	NA	10534735	3301	NA	NA
prot-a-1623	Kell blood group glycoprotein	P23276	KEL	2018	Sun BB	Males and Females	29875488	European	NA	10534735	3301	NA	NA
prot-a-1682	Keratin, type I cytoskeletal 17	Q04695	KRT17	2018	Sun BB	Males and Females	29875488	European	NA	10534735	3301	NA	NA
prot-a-1683	Keratin, type I cytoskeletal 18	P05783	KRT18	2018	Sun BB	Males and Females	29875488	European	NA	10534735	3301	NA	NA
prot-a-1684	Keratin, type I cytoskeletal 20	P35900	KRT20	2018	Sun BB	Males and Females	29875488	European	NA	10534735	3301	NA	NA
prot-a-1685	Keratin, type II cytoskeletal 5	P13647	KRT5	2018	Sun BB	Males and Females	29875488	European	NA	10534735	3301	NA	NA
prot-a-1686	Keratin, type II cytoskeletal 7	P08729	KRT7	2018	Sun BB	Males and Females	29875488	European	NA	10534735	3301	NA	NA
prot-a-1687	Keratin-associated protein 2-4	Q9BYR9	KRTAP2-4	2018	Sun BB	Males and Females	29875488	European	NA	10534735	3301	NA	NA
prot-a-1688	Keratinocyte differentiation-associated protein	P60985	KRTDAP	2018	Sun BB	Males and Females	29875488	European	NA	10534735	3301	NA	NA
prot-a-1619	Keratinocyte-associated transmembrane protein 2	Q8NC54	KCT2	2018	Sun BB	Males and Females	29875488	European	NA	10534735	3301	NA	NA
prot-a-1640	Killer cell immunoglobulin-like receptor 2DL2	P43627	KIR2DL2	2018	Sun BB	Males and Females	29875488	European	NA	10534735	3301	NA	NA
prot-a-1641	Killer cell immunoglobulin-like receptor 2DL4	Q99706	KIR2DL4	2018	Sun BB	Males and Females	29875488	European	NA	10534735	3301	NA	NA
prot-a-1643	Killer cell immunoglobulin-like receptor 2DL5A	Q8N109	KIR2DL5A	2018	Sun BB	Males and Females	29875488	European	NA	10534735	3301	NA	NA
prot-a-1645	Killer cell immunoglobulin-like receptor 2DS2	P43631	KIR2DS2	2018	Sun BB	Males and Females	29875488	European	NA	10534735	3301	NA	NA
prot-a-1646	Killer cell immunoglobulin-like receptor 3DL2	P43630	KIR3DL2	2018	Sun BB	Males and Females	29875488	European	NA	10534735	3301	NA	NA
prot-a-1647	Killer cell immunoglobulin-like receptor 3DL3	Q8N743	KIR3DL3	2018	Sun BB	Males and Females	29875488	European	NA	10534735	3301	NA	NA
prot-a-1648	Killer cell immunoglobulin-like receptor 3DS1	Q14943	KIR3DS1	2018	Sun BB	Males and Females	29875488	European	NA	10534735	3301	NA	NA
prot-a-1672	Killer cell lectin-like receptor subfamily F member 1	Q9NZS2	KLRF1	2018	Sun BB	Males and Females	29875488	European	NA	10534735	3301	NA	NA
prot-a-1649	Kin of IRRE-like protein 2	Q6UWL6	KIRREL2	2018	Sun BB	Males and Females	29875488	European	NA	10534735	3301	NA	NA
prot-a-1651	Kin of IRRE-like protein 3	Q8IZU9	KIRREL3	2018	Sun BB	Males and Females	29875488	European	NA	10534735	3301	NA	NA
prot-a-1635	Kinesin-like protein KIF16B	Q96L93	KIF16B	2018	Sun BB	Males and Females	29875488	European	NA	10534735	3301	NA	NA
prot-a-1636	Kinesin-like protein KIF1C	O43896	KIF1C	2018	Sun BB	Males and Females	29875488	European	NA	10534735	3301	NA	NA
prot-a-1637	Kinesin-like protein KIF23	Q02241	KIF23	2018	Sun BB	Males and Females	29875488	European	NA	10534735	3301	NA	NA
prot-a-2018	Kinetochore protein NDC80 homolog	O14777	NDC80	2018	Sun BB	Males and Females	29875488	European	NA	10534735	3301	NA	NA
prot-a-1653	Kit ligand	P21583	KITLG	2018	Sun BB	Males and Females	29875488	European	NA	10534735	3301	NA	NA
prot-a-1680	Kremen protein 1	Q96MU8	KREMEN1	2018	Sun BB	Males and Females	29875488	European	NA	10534735	3301	NA	NA
prot-a-1681	Kremen protein 2	Q8NCW0	KREMEN2	2018	Sun BB	Males and Females	29875488	European	NA	10534735	3301	NA	NA
prot-a-2823	Kunitz-type protease inhibitor 1	O43278	SPINT1	2018	Sun BB	Males and Females	29875488	European	NA	10534735	3301	NA	NA
prot-a-2824	Kunitz-type protease inhibitor 2	O43291	SPINT2	2018	Sun BB	Males and Females	29875488	European	NA	10534735	3301	NA	NA
prot-a-2825	Kunitz-type protease inhibitor 3	P49223	SPINT3	2018	Sun BB	Males and Females	29875488	European	NA	10534735	3301	NA	NA
prot-a-1616	Kv channel-interacting protein 1	Q9NZI2	KCNIP1	2018	Sun BB	Males and Females	29875488	European	NA	10534735	3301	NA	NA
prot-a-1689	Kynureninase	Q16719	KYNU	2018	Sun BB	Males and Females	29875488	European	NA	10534735	3301	NA	NA
prot-a-378	Kynurenine--oxoglutarate transaminase 3	Q6YP21	KYAT3	2018	Sun BB	Males and Females	29875488	European	NA	10534735	3301	NA	NA
prot-a-1888	Lactadherin	Q08431	MFGE8	2018	Sun BB	Males and Females	29875488	European	NA	10534735	3301	NA	NA
prot-a-1714	Lactase-like protein	Q6UWM7	LCTL	2018	Sun BB	Males and Females	29875488	European	NA	10534735	3301	NA	NA
prot-a-1713	Lactase-phlorizin hydrolase	P09848	LCT	2018	Sun BB	Males and Females	29875488	European	NA	10534735	3301	NA	NA
prot-a-1765	Lactoperoxidase	P22079	LPO	2018	Sun BB	Males and Females	29875488	European	NA	10534735	3301	NA	NA
prot-a-2	Lactosylceramide 4-alpha-galactosyltransferase	Q9NPC4	A4GALT	2018	Sun BB	Males and Females	29875488	European	NA	10534735	3301	NA	NA
prot-a-1808	Lactotransferrin	P02788	LTF	2018	Sun BB	Males and Females	29875488	European	NA	10534735	3301	NA	NA
prot-a-1218	Lactoylglutathione lyase	Q04760	GLO1	2018	Sun BB	Males and Females	29875488	European	NA	10534735	3301	NA	NA
prot-a-1691	Ladinin-1	O00515	LAD1	2018	Sun BB	Males and Females	29875488	European	NA	10534735	3301	NA	NA
prot-a-3021	Lamina-associated polypeptide 2, isoforms beta/gamma	P42167	TMPO	2018	Sun BB	Males and Females	29875488	European	NA	10534735	3301	NA	NA
prot-a-1758	Lamin-B1	P20700	LMNB1	2018	Sun BB	Males and Females	29875488	European	NA	10534735	3301	NA	NA
prot-a-1695	Laminin	P25391, P07942, P11047	LAMA1	2018	Sun BB	Males and Females	29875488	European	NA	10534735	3301	NA	NA
prot-a-1696	Laminin subunit alpha-4	Q16363	LAMA4	2018	Sun BB	Males and Females	29875488	European	NA	10534735	3301	NA	NA
prot-a-1697	Laminin subunit gamma-2	Q13753	LAMC2	2018	Sun BB	Males and Females	29875488	European	NA	10534735	3301	NA	NA
prot-a-1806	Latent-transforming growth factor beta-binding protein 4	Q8N2S1	LTBP4	2018	Sun BB	Males and Females	29875488	European	NA	10534735	3301	NA	NA
prot-a-1703	Layilin	Q6UX15	LAYN	2018	Sun BB	Males and Females	29875488	European	NA	10534735	3301	NA	NA
prot-a-1881	LDLR chaperone MESD	Q14696	MESD	2018	Sun BB	Males and Females	29875488	European	NA	10534735	3301	NA	NA
prot-a-1734	Legumain	Q99538	LGMN	2018	Sun BB	Males and Females	29875488	European	NA	10534735	3301	NA	NA
prot-a-1759	Leiomodin-1	P29536	LMOD1	2018	Sun BB	Males and Females	29875488	European	NA	10534735	3301	NA	NA
prot-a-1720	LEM domain-containing protein 1	Q68G75	LEMD1	2018	Sun BB	Males and Females	29875488	European	NA	10534735	3301	NA	NA
prot-a-1721	Leptin	P41159	LEP	2018	Sun BB	Males and Females	29875488	European	NA	10534735	3301	NA	NA
prot-a-1724	Leptin receptor	P48357	LEPR	2018	Sun BB	Males and Females	29875488	European	NA	10534735	3301	NA	NA
prot-a-1706	Leucine carboxyl methyltransferase 1	Q9UIC8	LCMT1	2018	Sun BB	Males and Females	29875488	European	NA	10534735	3301	NA	NA
prot-a-1783	Leucine-rich PPR motif-containing protein, mitochondrial	P42704	LRPPRC	2018	Sun BB	Males and Females	29875488	European	NA	10534735	3301	NA	NA
prot-a-1766	Leucine-rich repeat and calponin homology domain-containing protein 4	O75427	LRCH4	2018	Sun BB	Males and Females	29875488	European	NA	10534735	3301	NA	NA
prot-a-1768	Leucine-rich repeat and fibronectin type III domain-containing protein 1	Q9P244	LRFN1	2018	Sun BB	Males and Females	29875488	European	NA	10534735	3301	NA	NA
prot-a-1769	Leucine-rich repeat and fibronectin type-III domain-containing protein 2	Q9ULH4	LRFN2	2018	Sun BB	Males and Females	29875488	European	NA	10534735	3301	NA	NA
prot-a-1749	Leucine-rich repeat and immunoglobulin-like domain-containing nogo receptor-interacting protein 1	Q96FE5	LINGO1	2018	Sun BB	Males and Females	29875488	European	NA	10534735	3301	NA	NA
prot-a-1750	Leucine-rich repeat and immunoglobulin-like domain-containing nogo receptor-interacting protein 3	P0C6S8	LINGO3	2018	Sun BB	Males and Females	29875488	European	NA	10534735	3301	NA	NA
prot-a-1799	Leucine-rich repeat and transmembrane domain-containing protein 1	Q9HBL6	LRTM1	2018	Sun BB	Males and Females	29875488	European	NA	10534735	3301	NA	NA
prot-a-1800	Leucine-rich repeat and transmembrane domain-containing protein 2	Q8N967	LRTM2	2018	Sun BB	Males and Females	29875488	European	NA	10534735	3301	NA	NA
prot-a-1733	Leucine-rich repeat LGI family member 3	Q8N145	LGI3	2018	Sun BB	Males and Females	29875488	European	NA	10534735	3301	NA	NA
prot-a-1792	Leucine-rich repeat neuronal protein 1	Q6UXK5	LRRN1	2018	Sun BB	Males and Females	29875488	European	NA	10534735	3301	NA	NA
prot-a-1794	Leucine-rich repeat neuronal protein 3	Q9H3W5	LRRN3	2018	Sun BB	Males and Females	29875488	European	NA	10534735	3301	NA	NA
prot-a-1791	Leucine-rich repeat serine/threonine-protein kinase 2	Q5S007	LRRK2	2018	Sun BB	Males and Females	29875488	European	NA	10534735	3301	NA	NA
prot-a-1795	Leucine-rich repeat transmembrane neuronal protein 1	Q86UE6	LRRTM1	2018	Sun BB	Males and Females	29875488	European	NA	10534735	3301	NA	NA
prot-a-1796	Leucine-rich repeat transmembrane neuronal protein 2	O43300	LRRTM2	2018	Sun BB	Males and Females	29875488	European	NA	10534735	3301	NA	NA
prot-a-1797	Leucine-rich repeat transmembrane neuronal protein 4	Q86VH4	LRRTM4	2018	Sun BB	Males and Females	29875488	European	NA	10534735	3301	NA	NA
prot-a-1121	Leucine-rich repeat transmembrane protein FLRT1	Q9NZU1	FLRT1	2018	Sun BB	Males and Females	29875488	European	NA	10534735	3301	NA	NA
prot-a-1123	Leucine-rich repeat transmembrane protein FLRT2	O43155	FLRT2	2018	Sun BB	Males and Females	29875488	European	NA	10534735	3301	NA	NA
prot-a-1124	Leucine-rich repeat transmembrane protein FLRT3	Q9NZU0	FLRT3	2018	Sun BB	Males and Females	29875488	European	NA	10534735	3301	NA	NA
prot-a-1771	Leucine-rich repeat, immunoglobulin-like domain and transmembrane domain-containing protein 2	A6NDA9	LRIT2	2018	Sun BB	Males and Females	29875488	European	NA	10534735	3301	NA	NA
prot-a-1772	Leucine-rich repeat, immunoglobulin-like domain and transmembrane domain-containing protein 3	Q3SXY7	LRIT3	2018	Sun BB	Males and Females	29875488	European	NA	10534735	3301	NA	NA
prot-a-1784	Leucine-rich repeat-containing protein 15	Q8TF66	LRRC15	2018	Sun BB	Males and Females	29875488	European	NA	10534735	3301	NA	NA
prot-a-1785	Leucine-rich repeat-containing protein 19	Q9H756	LRRC19	2018	Sun BB	Males and Females	29875488	European	NA	10534735	3301	NA	NA
prot-a-1786	Leucine-rich repeat-containing protein 3	Q9BY71	LRRC3	2018	Sun BB	Males and Females	29875488	European	NA	10534735	3301	NA	NA
prot-a-1787	Leucine-rich repeat-containing protein 37A2	A6NM11	LRRC37A2	2018	Sun BB	Males and Females	29875488	European	NA	10534735	3301	NA	NA
prot-a-1788	Leucine-rich repeat-containing protein 4B	Q9NT99	LRRC4B	2018	Sun BB	Males and Females	29875488	European	NA	10534735	3301	NA	NA
prot-a-1789	Leucine-rich repeat-containing protein 4C	Q9HCJ2	LRRC4C	2018	Sun BB	Males and Females	29875488	European	NA	10534735	3301	NA	NA
prot-a-1790	Leucine-rich repeat-containing protein 74A	Q0VAA2	LRRC74A	2018	Sun BB	Males and Females	29875488	European	NA	10534735	3301	NA	NA
prot-a-1770	Leucine-rich repeats and immunoglobulin-like domains protein 3	Q6UXM1	LRIG3	2018	Sun BB	Males and Females	29875488	European	NA	10534735	3301	NA	NA
prot-a-1736	Leukemia inhibitory factor	P15018	LIF	2018	Sun BB	Males and Females	29875488	European	NA	10534735	3301	NA	NA
prot-a-1737	Leukemia inhibitory factor receptor	P42702	LIFR	2018	Sun BB	Males and Females	29875488	European	NA	10534735	3301	NA	NA
prot-a-1719	Leukocyte cell-derived chemotaxin 1	O75829	CNMD	2018	Sun BB	Males and Females	29875488	European	NA	10534735	3301	NA	NA
prot-a-1738	Leukocyte immunoglobulin-like receptor subfamily A member 4	P59901	LILRA4	2018	Sun BB	Males and Females	29875488	European	NA	10534735	3301	NA	NA
prot-a-1739	Leukocyte immunoglobulin-like receptor subfamily A member 5	A6NI73	LILRA5	2018	Sun BB	Males and Females	29875488	European	NA	10534735	3301	NA	NA
prot-a-1741	Leukocyte immunoglobulin-like receptor subfamily A member 6	Q6PI73	LILRA6	2018	Sun BB	Males and Females	29875488	European	NA	10534735	3301	NA	NA
prot-a-1742	Leukocyte immunoglobulin-like receptor subfamily B member 1	Q8NHL6	LILRB1	2018	Sun BB	Males and Females	29875488	European	NA	10534735	3301	NA	NA
prot-a-1743	Leukocyte immunoglobulin-like receptor subfamily B member 2	Q8N423	LILRB2	2018	Sun BB	Males and Females	29875488	European	NA	10534735	3301	NA	NA
prot-a-1745	Leukocyte immunoglobulin-like receptor subfamily B member 3	O75022	LILRB3	2018	Sun BB	Males and Females	29875488	European	NA	10534735	3301	NA	NA
prot-a-1746	Leukocyte immunoglobulin-like receptor subfamily B member 4	Q8NHJ6	LILRB4	2018	Sun BB	Males and Females	29875488	European	NA	10534735	3301	NA	NA
prot-a-1747	Leukocyte immunoglobulin-like receptor subfamily B member 5	O75023	LILRB5	2018	Sun BB	Males and Females	29875488	European	NA	10534735	3301	NA	NA
prot-a-450	Leukocyte surface antigen CD47	Q08722	CD47	2018	Sun BB	Males and Females	29875488	European	NA	10534735	3301	NA	NA
prot-a-1694	Leukocyte-associated immunoglobulin-like receptor 1	Q6GTX8	LAIR1	2018	Sun BB	Males and Females	29875488	European	NA	10534735	3301	NA	NA
prot-a-1802	Leukocyte-specific transcript 1 protein	O00453	LST1	2018	Sun BB	Males and Females	29875488	European	NA	10534735	3301	NA	NA
prot-a-1804	Leukotriene A-4 hydrolase	P09960	LTA4H	2018	Sun BB	Males and Females	29875488	European	NA	10534735	3301	NA	NA
prot-a-1711	Ligand-dependent nuclear receptor corepressor-like protein	Q8N3X6	LCORL	2018	Sun BB	Males and Females	29875488	European	NA	10534735	3301	NA	NA
prot-a-1757	LIM and cysteine-rich domains protein 1	Q9NZU5	LMCD1	2018	Sun BB	Males and Females	29875488	European	NA	10534735	3301	NA	NA
prot-a-1801	Limbic system-associated membrane protein	Q13449	LSAMP	2018	Sun BB	Males and Females	29875488	European	NA	10534735	3301	NA	NA
prot-a-1701	Linker for activation of T-cells family member 1	O43561	LAT	2018	Sun BB	Males and Females	29875488	European	NA	10534735	3301	NA	NA
prot-a-1702	Linker for activation of T-cells family member 2	Q9GZY6	LAT2	2018	Sun BB	Males and Females	29875488	European	NA	10534735	3301	NA	NA
prot-a-1752	Lipase member K	Q5VXJ0	LIPK	2018	Sun BB	Males and Females	29875488	European	NA	10534735	3301	NA	NA
prot-a-1753	Lipase member N	Q5VXI9	LIPN	2018	Sun BB	Males and Females	29875488	European	NA	10534735	3301	NA	NA
prot-a-1708	Lipocalin-1	P31025	LCN1	2018	Sun BB	Males and Females	29875488	European	NA	10534735	3301	NA	NA
prot-a-1715	L-lactate dehydrogenase B chain	P07195	LDHB	2018	Sun BB	Males and Females	29875488	European	NA	10534735	3301	NA	NA
prot-a-1716	L-lactate dehydrogenase C chain	P07864	LDHC	2018	Sun BB	Males and Females	29875488	European	NA	10534735	3301	NA	NA
prot-a-1761	Lon protease homolog, mitochondrial	P36776	LONP1	2018	Sun BB	Males and Females	29875488	European	NA	10534735	3301	NA	NA
prot-a-1072	Low affinity immunoglobulin epsilon Fc receptor	P06734	FCER2	2018	Sun BB	Males and Females	29875488	European	NA	10534735	3301	NA	NA
prot-a-1074	Low affinity immunoglobulin gamma Fc region receptor II-a	P12318	FCGR2A	2018	Sun BB	Males and Females	29875488	European	NA	10534735	3301	NA	NA
prot-a-1075	Low affinity immunoglobulin gamma Fc region receptor II-b	P31994	FCGR2B	2018	Sun BB	Males and Females	29875488	European	NA	10534735	3301	NA	NA
prot-a-1076	Low affinity immunoglobulin gamma Fc region receptor III-B	O75015	FCGR3B	2018	Sun BB	Males and Females	29875488	European	NA	10534735	3301	NA	NA
prot-a-18	Low molecular weight phosphotyrosine protein phosphatase	P24666	ACP1	2018	Sun BB	Males and Females	29875488	European	NA	10534735	3301	NA	NA
prot-a-1717	Low-density lipoprotein receptor	P01130	LDLR	2018	Sun BB	Males and Females	29875488	European	NA	10534735	3301	NA	NA
prot-a-1776	Low-density lipoprotein receptor-related protein 1, soluble	Q07954	LRP1	2018	Sun BB	Males and Females	29875488	European	NA	10534735	3301	NA	NA
prot-a-1778	Low-density lipoprotein receptor-related protein 1B	Q9NZR2	LRP1B	2018	Sun BB	Males and Females	29875488	European	NA	10534735	3301	NA	NA
prot-a-1780	Low-density lipoprotein receptor-related protein 8	Q14114	LRP8	2018	Sun BB	Males and Females	29875488	European	NA	10534735	3301	NA	NA
prot-a-2666	L-Selectin	P14151	SELL	2018	Sun BB	Males and Females	29875488	European	NA	10534735	3301	NA	NA
prot-a-2841	Lupus La protein	P05455	SSB	2018	Sun BB	Males and Females	29875488	European	NA	10534735	3301	NA	NA
prot-a-529	Luteinizing hormone	P01215, P01229	CGA	2018	Sun BB	Males and Females	29875488	European	NA	10534735	3301	NA	NA
prot-a-1735	Lutropin subunit beta	P01229	LHB	2018	Sun BB	Males and Females	29875488	European	NA	10534735	3301	NA	NA
prot-a-1817	Ly6/PLAUR domain-containing protein 3	O95274	LYPD3	2018	Sun BB	Males and Females	29875488	European	NA	10534735	3301	NA	NA
prot-a-1692	Lymphocyte activation gene 3 protein	P18627	LAG3	2018	Sun BB	Males and Females	29875488	European	NA	10534735	3301	NA	NA
prot-a-1810	Lymphocyte antigen 6 complex locus protein G6c	O95867	LY6G6C	2018	Sun BB	Males and Females	29875488	European	NA	10534735	3301	NA	NA
prot-a-1811	Lymphocyte antigen 6 complex locus protein G6d	O95868	LY6G6D	2018	Sun BB	Males and Females	29875488	European	NA	10534735	3301	NA	NA
prot-a-1812	Lymphocyte antigen 86	O95711	LY86	2018	Sun BB	Males and Females	29875488	European	NA	10534735	3301	NA	NA
prot-a-454	Lymphocyte function-associated antigen 3	P19256	CD58	2018	Sun BB	Males and Females	29875488	European	NA	10534735	3301	NA	NA
prot-a-1774	Lymphoid-restricted membrane protein	Q12912	IRAG2	2018	Sun BB	Males and Females	29875488	European	NA	10534735	3301	NA	NA
prot-a-3236	Lymphotactin	P47992	XCL1	2018	Sun BB	Males and Females	29875488	European	NA	10534735	3301	NA	NA
prot-a-1805	Lymphotoxin alpha2:beta1	P01374, Q06643	LTA	2018	Sun BB	Males and Females	29875488	European	NA	10534735	3301	NA	NA
prot-a-1803	Lymphotoxin-alpha	P01374	LTA	2018	Sun BB	Males and Females	29875488	European	NA	10534735	3301	NA	NA
prot-a-1819	LysM and putative peptidoglycan-binding domain-containing protein 3	Q7Z3D4	LYSMD3	2018	Sun BB	Males and Females	29875488	European	NA	10534735	3301	NA	NA
prot-a-1820	LysM and putative peptidoglycan-binding domain-containing protein 4	Q5XG99	LYSMD4	2018	Sun BB	Males and Females	29875488	European	NA	10534735	3301	NA	NA
prot-a-1764	Lysophosphatidylcholine acyltransferase 2	Q7L5N7	LPCAT2	2018	Sun BB	Males and Females	29875488	European	NA	10534735	3301	NA	NA
prot-a-1818	Lysophospholipase-like protein 1	Q5VWZ2	LYPLAL1	2018	Sun BB	Males and Females	29875488	European	NA	10534735	3301	NA	NA
prot-a-19	Lysosomal acid phosphatase	P11117	ACP2	2018	Sun BB	Males and Females	29875488	European	NA	10534735	3301	NA	NA
prot-a-717	Lysosomal protective protein	P10619	CTSA	2018	Sun BB	Males and Females	29875488	European	NA	10534735	3301	NA	NA
prot-a-2356	Lysosomal Pro-X carboxypeptidase	P42785	PRCP	2018	Sun BB	Males and Females	29875488	European	NA	10534735	3301	NA	NA
prot-a-2640	Lysosome membrane protein 2	Q14108	SCARB2	2018	Sun BB	Males and Females	29875488	European	NA	10534735	3301	NA	NA
prot-a-1698	Lysosome-associated membrane glycoprotein 3	Q9UQV4	LAMP3	2018	Sun BB	Males and Females	29875488	European	NA	10534735	3301	NA	NA
prot-a-1821	Lysozyme C	P61626	LYZ	2018	Sun BB	Males and Females	29875488	European	NA	10534735	3301	NA	NA
prot-a-1814	Lysozyme g-like protein 1	Q8N1E2	LYG1	2018	Sun BB	Males and Females	29875488	European	NA	10534735	3301	NA	NA
prot-a-1822	Lysozyme-like protein 2	Q7Z4W2	LYZL2	2018	Sun BB	Males and Females	29875488	European	NA	10534735	3301	NA	NA
prot-a-1762	Lysyl oxidase homolog 2	Q9Y4K0	LOXL2	2018	Sun BB	Males and Females	29875488	European	NA	10534735	3301	NA	NA
prot-a-3013	Macoilin	Q8N5G2	MACO1	2018	Sun BB	Males and Females	29875488	European	NA	10534735	3301	NA	NA
prot-a-680	Macrophage colony-stimulating factor 1	P09603	CSF1	2018	Sun BB	Males and Females	29875488	European	NA	10534735	3301	NA	NA
prot-a-1937	Macrophage mannose receptor 1	P22897	MRC1	2018	Sun BB	Males and Females	29875488	European	NA	10534735	3301	NA	NA
prot-a-1912	Macrophage metalloelastase	P39900	MMP12	2018	Sun BB	Males and Females	29875488	European	NA	10534735	3301	NA	NA
prot-a-1900	Macrophage migration inhibitory factor	P14174	MIF	2018	Sun BB	Males and Females	29875488	European	NA	10534735	3301	NA	NA
prot-a-1951	Macrophage scavenger receptor types I and II	P21757	MSR1	2018	Sun BB	Males and Females	29875488	European	NA	10534735	3301	NA	NA
prot-a-1955	Macrophage-stimulating protein receptor	Q04912	MST1R	2018	Sun BB	Males and Females	29875488	European	NA	10534735	3301	NA	NA
prot-a-2051	Magnesium transporter NIPA4	Q0D2K0	NIPAL4	2018	Sun BB	Males and Females	29875488	European	NA	10534735	3301	NA	NA
prot-a-1931	MAGUK p55 subfamily member 6	Q9NZW5	PALS2	2018	Sun BB	Males and Females	29875488	European	NA	10534735	3301	NA	NA
prot-a-1932	MAGUK p55 subfamily member 7	Q5T2T1	MPP7	2018	Sun BB	Males and Females	29875488	European	NA	10534735	3301	NA	NA
prot-a-2379	Major prion protein	P04156	PRNP	2018	Sun BB	Males and Females	29875488	European	NA	10534735	3301	NA	NA
prot-a-1870	Malate dehydrogenase, cytoplasmic	P40925	MDH1	2018	Sun BB	Males and Females	29875488	European	NA	10534735	3301	NA	NA
prot-a-1904	Malectin	Q14165	MLEC	2018	Sun BB	Males and Females	29875488	European	NA	10534735	3301	NA	NA
prot-a-1869	Malignant T-cell-amplified sequence 1	Q9ULC4	MCTS1	2018	Sun BB	Males and Females	29875488	European	NA	10534735	3301	NA	NA
prot-a-1907	Malonyl-CoA decarboxylase, mitochondrial	O95822	MLYCD	2018	Sun BB	Males and Females	29875488	European	NA	10534735	3301	NA	NA
prot-a-1831	MAM domain-containing protein 2	Q7Z304	MAMDC2	2018	Sun BB	Males and Females	29875488	European	NA	10534735	3301	NA	NA
prot-a-2648	Mammaglobin-B	O75556	SCGB2A1	2018	Sun BB	Males and Females	29875488	European	NA	10534735	3301	NA	NA
prot-a-1855	Mannan-binding lectin serine protease 1	P48740	MASP1	2018	Sun BB	Males and Females	29875488	European	NA	10534735	3301	NA	NA
prot-a-1863	Mannose-binding protein C	P11226	MBL2	2018	Sun BB	Males and Females	29875488	European	NA	10534735	3301	NA	NA
prot-a-1832	Mannosyl-oligosaccharide 1,2-alpha-mannosidase IA	P33908	MAN1A1	2018	Sun BB	Males and Females	29875488	European	NA	10534735	3301	NA	NA
prot-a-1833	Mannosyl-oligosaccharide 1,2-alpha-mannosidase IB	O60476	MAN1A2	2018	Sun BB	Males and Females	29875488	European	NA	10534735	3301	NA	NA
prot-a-1838	MANSC domain-containing protein 1	Q9H8J5	MANSC1	2018	Sun BB	Males and Females	29875488	European	NA	10534735	3301	NA	NA
prot-a-1839	MANSC domain-containing protein 4	A6NHS7	MANSC4	2018	Sun BB	Males and Females	29875488	European	NA	10534735	3301	NA	NA
prot-a-1851	MAP kinase-activated protein kinase 2	P49137	MAPKAPK2	2018	Sun BB	Males and Females	29875488	European	NA	10534735	3301	NA	NA
prot-a-1852	MAP kinase-activated protein kinase 3	Q16644	MAPKAPK3	2018	Sun BB	Males and Females	29875488	European	NA	10534735	3301	NA	NA
prot-a-1853	MAP kinase-activated protein kinase 5	Q8IW41	MAPKAPK5	2018	Sun BB	Males and Females	29875488	European	NA	10534735	3301	NA	NA
prot-a-2165	Marginal zone B- and B1-cell-specific protein	Q8WU39	MZB1	2018	Sun BB	Males and Females	29875488	European	NA	10534735	3301	NA	NA
prot-a-2815	Maspardin	Q9NZD8	SPG21	2018	Sun BB	Males and Females	29875488	European	NA	10534735	3301	NA	NA
prot-a-1865	Mast cell-expressed membrane protein 1	Q8IX19	MCEMP1	2018	Sun BB	Males and Females	29875488	European	NA	10534735	3301	NA	NA
prot-a-1652	Mast/stem cell growth factor receptor Kit	P10721	KIT	2018	Sun BB	Males and Females	29875488	European	NA	10534735	3301	NA	NA
prot-a-1857	Matrilin-2	O00339	MATN2	2018	Sun BB	Males and Females	29875488	European	NA	10534735	3301	NA	NA
prot-a-1858	Matrilin-3	O15232	MATN3	2018	Sun BB	Males and Females	29875488	European	NA	10534735	3301	NA	NA
prot-a-1859	Matrilin-4	O95460	MATN4	2018	Sun BB	Males and Females	29875488	European	NA	10534735	3301	NA	NA
prot-a-1919	Matrilysin	P09237	MMP7	2018	Sun BB	Males and Females	29875488	European	NA	10534735	3301	NA	NA
prot-a-1880	Matrix extracellular phosphoglycoprotein	Q9NQ76	MEPE	2018	Sun BB	Males and Females	29875488	European	NA	10534735	3301	NA	NA
prot-a-1914	Matrix metalloproteinase-14	P50281	MMP14	2018	Sun BB	Males and Females	29875488	European	NA	10534735	3301	NA	NA
prot-a-1915	Matrix metalloproteinase-16	P51512	MMP16	2018	Sun BB	Males and Females	29875488	European	NA	10534735	3301	NA	NA
prot-a-1917	Matrix metalloproteinase-17	Q9ULZ9	MMP17	2018	Sun BB	Males and Females	29875488	European	NA	10534735	3301	NA	NA
prot-a-1921	Matrix metalloproteinase-9	P14780	MMP9	2018	Sun BB	Males and Females	29875488	European	NA	10534735	3301	NA	NA
prot-a-1974	Matrix-remodeling-associated protein 7	P84157	MXRA7	2018	Sun BB	Males and Females	29875488	European	NA	10534735	3301	NA	NA
prot-a-1975	Matrix-remodeling-associated protein 8	Q9BRK3	MXRA8	2018	Sun BB	Males and Females	29875488	European	NA	10534735	3301	NA	NA
prot-a-1891	MAX gene-associated protein	Q8IWI9	MGA	2018	Sun BB	Males and Females	29875488	European	NA	10534735	3301	NA	NA
prot-a-1973	MAX-interacting protein 1	P50539	MXI1	2018	Sun BB	Males and Females	29875488	European	NA	10534735	3301	NA	NA
prot-a-1874	Mediator of RNA polymerase II transcription subunit 1	Q15648	MED1	2018	Sun BB	Males and Females	29875488	European	NA	10534735	3301	NA	NA
prot-a-1876	Mediator of RNA polymerase II transcription subunit 4	Q9NPJ6	MED4	2018	Sun BB	Males and Females	29875488	European	NA	10534735	3301	NA	NA
prot-a-1856	Megakaryocyte-associated tyrosine-protein kinase	P42679	MATK	2018	Sun BB	Males and Females	29875488	European	NA	10534735	3301	NA	NA
prot-a-1936	Melanocortin-2 receptor accessory protein	Q8TCY5	MRAP	2018	Sun BB	Males and Females	29875488	European	NA	10534735	3301	NA	NA
prot-a-1935	Melanocortin-2 receptor accessory protein 2	Q96G30	MRAP2	2018	Sun BB	Males and Females	29875488	European	NA	10534735	3301	NA	NA
prot-a-2310	Melanocyte protein PMEL	P40967	PMEL	2018	Sun BB	Males and Females	29875488	European	NA	10534735	3301	NA	NA
prot-a-1827	Melanoma-associated antigen 10	P43363	MAGEA10	2018	Sun BB	Males and Females	29875488	European	NA	10534735	3301	NA	NA
prot-a-1828	Melanoma-associated antigen 3	P43357	MAGEA3	2018	Sun BB	Males and Females	29875488	European	NA	10534735	3301	NA	NA
prot-a-1829	Melanoma-associated antigen B10	Q96LZ2	MAGEB10	2018	Sun BB	Males and Females	29875488	European	NA	10534735	3301	NA	NA
prot-a-1896	Melanoma-derived growth regulatory protein	Q16674	MIA	2018	Sun BB	Males and Females	29875488	European	NA	10534735	3301	NA	NA
prot-a-1909	Membrane magnesium transporter 1	Q8N4V1	MMGT1	2018	Sun BB	Males and Females	29875488	European	NA	10534735	3301	NA	NA
prot-a-1908	Membrane metallo-endopeptidase-like 1	Q495T6	MMEL1	2018	Sun BB	Males and Females	29875488	European	NA	10534735	3301	NA	NA
prot-a-1026	Membrane protein FAM159B	A6NKW6	SHISAL2B	2018	Sun BB	Males and Females	29875488	European	NA	10534735	3301	NA	NA
prot-a-1034	Membrane protein FAM174A	Q8TBP5	FAM174A	2018	Sun BB	Males and Females	29875488	European	NA	10534735	3301	NA	NA
prot-a-1035	Membrane protein FAM174B	Q3ZCQ3	FAM174B	2018	Sun BB	Males and Females	29875488	European	NA	10534735	3301	NA	NA
prot-a-1830	Membrane-associated guanylate kinase, WW and PDZ domain-containing protein 2	Q86UL8	MAGI2	2018	Sun BB	Males and Females	29875488	European	NA	10534735	3301	NA	NA
prot-a-2259	Membrane-associated progesterone receptor component 1	O00264	PGRMC1	2018	Sun BB	Males and Females	29875488	European	NA	10534735	3301	NA	NA
prot-a-2260	Membrane-associated progesterone receptor component 2	O15173	PGRMC2	2018	Sun BB	Males and Females	29875488	European	NA	10534735	3301	NA	NA
prot-a-1947	Mesothelin	Q13421	MSLN	2018	Sun BB	Males and Females	29875488	European	NA	10534735	3301	NA	NA
prot-a-2980	Metalloproteinase inhibitor 4	Q99727	TIMP4	2018	Sun BB	Males and Females	29875488	European	NA	10534735	3301	NA	NA
prot-a-1958	Metallothionein-1F	P04733	MT1F	2018	Sun BB	Males and Females	29875488	European	NA	10534735	3301	NA	NA
prot-a-1954	Methionine-R-sulfoxide reductase B3	Q8IXL7	MSRB3	2018	Sun BB	Males and Females	29875488	European	NA	10534735	3301	NA	NA
prot-a-1862	Methyl-CpG-binding domain protein 4	O95243	MBD4	2018	Sun BB	Males and Females	29875488	European	NA	10534735	3301	NA	NA
prot-a-1864	Methylmalonyl-CoA epimerase, mitochondrial	Q96PE7	MCEE	2018	Sun BB	Males and Females	29875488	European	NA	10534735	3301	NA	NA
prot-a-1898	MHC class I polypeptide-related sequence B	Q29980	MICB	2018	Sun BB	Males and Females	29875488	European	NA	10534735	3301	NA	NA
prot-a-1897	MICAL-like protein 2	Q8IY33	MICALL2	2018	Sun BB	Males and Females	29875488	European	NA	10534735	3301	NA	NA
prot-a-1902	MICOS complex subunit MIC10	Q5TGZ0	MICOS10	2018	Sun BB	Males and Females	29875488	European	NA	10534735	3301	NA	NA
prot-a-138	MICOS complex subunit MIC26	Q9BUR5	APOO	2018	Sun BB	Males and Females	29875488	European	NA	10534735	3301	NA	NA
prot-a-1886	Microfibril-associated glycoprotein 4	P55083	MFAP4	2018	Sun BB	Males and Females	29875488	European	NA	10534735	3301	NA	NA
prot-a-1884	Microfibrillar-associated protein 1	P55081	MFAP1	2018	Sun BB	Males and Females	29875488	European	NA	10534735	3301	NA	NA
prot-a-1885	Microfibrillar-associated protein 2	P55001	MFAP2	2018	Sun BB	Males and Females	29875488	European	NA	10534735	3301	NA	NA
prot-a-1887	Microfibrillar-associated protein 5	Q13361	MFAP5	2018	Sun BB	Males and Females	29875488	European	NA	10534735	3301	NA	NA
prot-a-1871	Midkine	P21741	MDK	2018	Sun BB	Males and Females	29875488	European	NA	10534735	3301	NA	NA
prot-a-2089	Mineralocorticoid receptor	P08235	NR3C2	2018	Sun BB	Males and Females	29875488	European	NA	10534735	3301	NA	NA
prot-a-1052	MIP18 family protein FAM96A	Q9H5X1	CIAO2A	2018	Sun BB	Males and Females	29875488	European	NA	10534735	3301	NA	NA
prot-a-2312	Mismatch repair endonuclease PMS2	P54278	PMS2	2018	Sun BB	Males and Females	29875488	European	NA	10534735	3301	NA	NA
prot-a-1961	Mitochondrial fission regulator 1	Q15390	MTFR1	2018	Sun BB	Males and Females	29875488	European	NA	10534735	3301	NA	NA
prot-a-2749	Mitochondrial glutamate carrier 2	Q9H1K4	SLC25A18	2018	Sun BB	Males and Females	29875488	European	NA	10534735	3301	NA	NA
prot-a-847	Mitochondrial import inner membrane translocase subunit TIM14	Q96DA6	DNAJC19	2018	Sun BB	Males and Females	29875488	European	NA	10534735	3301	NA	NA
prot-a-1953	Mitochondrial peptide methionine sulfoxide reductase	Q9UJ68	MSRA	2018	Sun BB	Males and Females	29875488	European	NA	10534735	3301	NA	NA
prot-a-2764	Mitochondrial sodium/hydrogen exchanger 9B2	Q86UD5	SLC9B2	2018	Sun BB	Males and Females	29875488	European	NA	10534735	3301	NA	NA
prot-a-1969	Mitochondrial ubiquitin ligase activator of NFKB 1	Q969V5	MUL1	2018	Sun BB	Males and Females	29875488	European	NA	10534735	3301	NA	NA
prot-a-1889	Mitofusin-1	Q8IWA4	MFN1	2018	Sun BB	Males and Females	29875488	European	NA	10534735	3301	NA	NA
prot-a-1845	Mitogen-activated protein kinase 1	P28482	MAPK1	2018	Sun BB	Males and Females	29875488	European	NA	10534735	3301	NA	NA
prot-a-1846	Mitogen-activated protein kinase 13	O15264	MAPK13	2018	Sun BB	Males and Females	29875488	European	NA	10534735	3301	NA	NA
prot-a-1847	Mitogen-activated protein kinase 14	Q16539	MAPK14	2018	Sun BB	Males and Females	29875488	European	NA	10534735	3301	NA	NA
prot-a-1848	Mitogen-activated protein kinase 3	P27361	MAPK3	2018	Sun BB	Males and Females	29875488	European	NA	10534735	3301	NA	NA
prot-a-1849	Mitogen-activated protein kinase 8	P45983	MAPK8	2018	Sun BB	Males and Females	29875488	European	NA	10534735	3301	NA	NA
prot-a-1850	Mitogen-activated protein kinase 9	P45984	MAPK9	2018	Sun BB	Males and Females	29875488	European	NA	10534735	3301	NA	NA
prot-a-1843	Mitogen-activated protein kinase kinase kinase 3	Q99759	MAP3K3	2018	Sun BB	Males and Females	29875488	European	NA	10534735	3301	NA	NA
prot-a-1844	Mitogen-activated protein kinase kinase kinase 7:TGF-beta-activated kinase 1 and MAP3K7-binding protein 1 fusion	O43318, Q15750	MAP3K7	2018	Sun BB	Males and Females	29875488	European	NA	10534735	3301	NA	NA
prot-a-279	Mitotic checkpoint serine/threonine-protein kinase BUB1	O43683	BUB1	2018	Sun BB	Males and Females	29875488	European	NA	10534735	3301	NA	NA
prot-a-1825	Mitotic spindle assembly checkpoint protein MAD1	Q9Y6D9	MAD1L1	2018	Sun BB	Males and Females	29875488	European	NA	10534735	3301	NA	NA
prot-a-1988	Mitotic-spindle organizing protein 1	Q08AG7	MZT1	2018	Sun BB	Males and Females	29875488	European	NA	10534735	3301	NA	NA
prot-a-1925	MOB kinase activator 1A	Q9H8S9	MOB1A	2018	Sun BB	Males and Females	29875488	European	NA	10534735	3301	NA	NA
prot-a-2184	Mono [ADP-ribose] polymerase PARP16	Q8N5Y8	PARP16	2018	Sun BB	Males and Females	29875488	European	NA	10534735	3301	NA	NA
prot-a-5	Monoacylglycerol lipase ABHD12	Q8N2K0	ABHD12	2018	Sun BB	Males and Females	29875488	European	NA	10534735	3301	NA	NA
prot-a-2771	Mothers against decapentaplegic homolog 2	Q15796	SMAD2	2018	Sun BB	Males and Females	29875488	European	NA	10534735	3301	NA	NA
prot-a-2772	Mothers against decapentaplegic homolog 4	Q13485	SMAD4	2018	Sun BB	Males and Females	29875488	European	NA	10534735	3301	NA	NA
prot-a-1924	Motor neuron and pancreas homeobox protein 1	P50219	MNX1	2018	Sun BB	Males and Females	29875488	European	NA	10534735	3301	NA	NA
prot-a-472	M-phase inducer phosphatase 2	P30305	CDC25B	2018	Sun BB	Males and Females	29875488	European	NA	10534735	3301	NA	NA
prot-a-2574	mRNA-capping enzyme	O60942	RNGTT	2018	Sun BB	Males and Females	29875488	European	NA	10534735	3301	NA	NA
prot-a-770	mRNA-decapping enzyme 1A	Q9NPI6	DCP1A	2018	Sun BB	Males and Females	29875488	European	NA	10534735	3301	NA	NA
prot-a-1966	Mucin-1	P15941	MUC1	2018	Sun BB	Males and Females	29875488	European	NA	10534735	3301	NA	NA
prot-a-1968	Mucin-4	Q99102	MUC4	2018	Sun BB	Males and Females	29875488	European	NA	10534735	3301	NA	NA
prot-a-1826	Mucosal addressin cell adhesion molecule 1	Q13477	MADCAM1	2018	Sun BB	Males and Females	29875488	European	NA	10534735	3301	NA	NA
prot-a-84	Muellerian-inhibiting factor	P03971	AMH	2018	Sun BB	Males and Females	29875488	European	NA	10534735	3301	NA	NA
prot-a-4	Multidrug resistance-associated protein 6	O95255	ABCC6	2018	Sun BB	Males and Females	29875488	European	NA	10534735	3301	NA	NA
prot-a-2167	Multifunctional protein ADE2	P22234	PAICS	2018	Sun BB	Males and Females	29875488	European	NA	10534735	3301	NA	NA
prot-a-1922	Multimerin-2	Q9H8L6	MMRN2	2018	Sun BB	Males and Females	29875488	European	NA	10534735	3301	NA	NA
prot-a-1867	Multiple coagulation factor deficiency protein 2	Q8NI22	MCFD2	2018	Sun BB	Males and Females	29875488	European	NA	10534735	3301	NA	NA
prot-a-1878	Multiple epidermal growth factor-like domains protein 10	Q96KG7	MEGF10	2018	Sun BB	Males and Females	29875488	European	NA	10534735	3301	NA	NA
prot-a-1903	Multiple inositol polyphosphate phosphatase 1	Q9UNW1	MINPP1	2018	Sun BB	Males and Females	29875488	European	NA	10534735	3301	NA	NA
prot-a-1927	Multiple PDZ domain protein	O75970	MPDZ	2018	Sun BB	Males and Females	29875488	European	NA	10534735	3301	NA	NA
prot-a-1971	Muscle, skeletal receptor tyrosine-protein kinase	O15146	MUSK	2018	Sun BB	Males and Females	29875488	European	NA	10534735	3301	NA	NA
prot-a-250	Myc box-dependent-interacting protein 1	O00499	BIN1	2018	Sun BB	Males and Females	29875488	European	NA	10534735	3301	NA	NA
prot-a-1978	Myc proto-oncogene protein	P01106	MYC	2018	Sun BB	Males and Females	29875488	European	NA	10534735	3301	NA	NA
prot-a-1979	Myc target protein 1	Q8N699	MYCT1	2018	Sun BB	Males and Females	29875488	European	NA	10534735	3301	NA	NA
prot-a-1860	Myc-associated zinc finger protein	P56270	MAZ	2018	Sun BB	Males and Females	29875488	European	NA	10534735	3301	NA	NA
prot-a-1934	Myelin protein P0	P25189	MPZ	2018	Sun BB	Males and Females	29875488	European	NA	10534735	3301	NA	NA
prot-a-1982	Myelin regulatory factor	Q9Y2G1	MYRF	2018	Sun BB	Males and Females	29875488	European	NA	10534735	3301	NA	NA
prot-a-2395	Myeloblastin	P24158	PRTN3	2018	Sun BB	Males and Females	29875488	European	NA	10534735	3301	NA	NA
prot-a-439	Myeloid cell surface antigen CD33	P20138	CD33	2018	Sun BB	Males and Females	29875488	European	NA	10534735	3301	NA	NA
prot-a-1987	Myeloid zinc finger 1	P28698	MZF1	2018	Sun BB	Males and Females	29875488	European	NA	10534735	3301	NA	NA
prot-a-1930	Myeloperoxidase	P05164	MPO	2018	Sun BB	Males and Females	29875488	European	NA	10534735	3301	NA	NA
prot-a-1984	Myocardial zonula adherens protein	P0CAP1	MYZAP	2018	Sun BB	Males and Females	29875488	European	NA	10534735	3301	NA	NA
prot-a-1877	Myocyte-specific enhancer factor 2C	Q06413	MEF2C	2018	Sun BB	Males and Females	29875488	European	NA	10534735	3301	NA	NA
prot-a-1861	Myoglobin	P02144	MB	2018	Sun BB	Males and Females	29875488	European	NA	10534735	3301	NA	NA
prot-a-1981	Myomesin-2	P54296	MYOM2	2018	Sun BB	Males and Females	29875488	European	NA	10534735	3301	NA	NA
prot-a-1977	Myosin-binding protein C, slow-type	Q00872	MYBPC1	2018	Sun BB	Males and Females	29875488	European	NA	10534735	3301	NA	NA
prot-a-834	Myotonin-protein kinase	Q09013	DMPK	2018	Sun BB	Males and Females	29875488	European	NA	10534735	3301	NA	NA
prot-a-1963	Myotubularin-related protein 1	Q13613	MTMR1	2018	Sun BB	Males and Females	29875488	European	NA	10534735	3301	NA	NA
prot-a-1991	N-acetylated-alpha-linked acidic dipeptidase 2	Q9Y3Q0	NAALAD2	2018	Sun BB	Males and Females	29875488	European	NA	10534735	3301	NA	NA
prot-a-1995	N-acetyl-D-glucosamine kinase	Q9UJ70	NAGK	2018	Sun BB	Males and Females	29875488	European	NA	10534735	3301	NA	NA
prot-a-1173	N-acetylgalactosaminyltransferase 7	Q86SF2	GALNT7	2018	Sun BB	Males and Females	29875488	European	NA	10534735	3301	NA	NA
prot-a-1996	N-acetylglucosamine-1-phosphodiester alpha-N-acetylglucosaminidase	Q9UK23	NAGPA	2018	Sun BB	Males and Females	29875488	European	NA	10534735	3301	NA	NA
prot-a-1232	N-acetylglucosamine-1-phosphotransferase subunit gamma	Q9UJJ9	GNPTG	2018	Sun BB	Males and Females	29875488	European	NA	10534735	3301	NA	NA
prot-a-1235	N-acetylglucosamine-6-sulfatase	P15586	GNS	2018	Sun BB	Males and Females	29875488	European	NA	10534735	3301	NA	NA
prot-a-1997	N-acetylglutamate synthase, mitochondrial	Q8N159	NAGS	2018	Sun BB	Males and Females	29875488	European	NA	10534735	3301	NA	NA
prot-a-213	N-acetyllactosaminide beta-1,3-N-acetylglucosaminyltransferase 2	Q9NY97	B3GNT2	2018	Sun BB	Males and Females	29875488	European	NA	10534735	3301	NA	NA
prot-a-1186	N-acetyllactosaminide beta-1,6-N-acetylglucosaminyl-transferase, isoform C	Q8NFS9	GCNT2	2018	Sun BB	Males and Females	29875488	European	NA	10534735	3301	NA	NA
prot-a-189	N-acetylserotonin O-methyltransferase-like protein	O95671	ASMTL	2018	Sun BB	Males and Females	29875488	European	NA	10534735	3301	NA	NA
prot-a-2002	N-acetyltransferase 14	Q8WUY8	NAT14	2018	Sun BB	Males and Females	29875488	European	NA	10534735	3301	NA	NA
prot-a-2056	NACHT, LRR and PYD domains-containing protein 1	Q9C000	NLRP1	2018	Sun BB	Males and Females	29875488	European	NA	10534735	3301	NA	NA
prot-a-2055	NACHT, LRR and PYD domains-containing protein 10	Q86W26	NLRP10	2018	Sun BB	Males and Females	29875488	European	NA	10534735	3301	NA	NA
prot-a-2057	NACHT, LRR and PYD domains-containing protein 4	Q96MN2	NLRP4	2018	Sun BB	Males and Females	29875488	European	NA	10534735	3301	NA	NA
prot-a-1990	N-acylethanolamine-hydrolyzing acid amidase	Q02083	NAAA	2018	Sun BB	Males and Females	29875488	European	NA	10534735	3301	NA	NA
prot-a-1994	NAD kinase	O95544	NADK	2018	Sun BB	Males and Females	29875488	European	NA	10534735	3301	NA	NA
prot-a-2083	NAD(P)H dehydrogenase [quinone] 1	P15559	NQO1	2018	Sun BB	Males and Females	29875488	European	NA	10534735	3301	NA	NA
prot-a-2736	NAD-dependent protein deacetylase sirtuin-2	Q8IXJ6	SIRT2	2018	Sun BB	Males and Females	29875488	European	NA	10534735	3301	NA	NA
prot-a-2737	NAD-dependent protein deacylase sirtuin-5, mitochondrial	Q9NXA8	SIRT5	2018	Sun BB	Males and Females	29875488	European	NA	10534735	3301	NA	NA
prot-a-2022	NADH dehydrogenase [ubiquinone] 1 beta subcomplex subunit 11, mitochondrial	Q9NX14	NDUFB11	2018	Sun BB	Males and Females	29875488	European	NA	10534735	3301	NA	NA
prot-a-2023	NADH dehydrogenase [ubiquinone] 1 beta subcomplex subunit 4	O95168	NDUFB4	2018	Sun BB	Males and Females	29875488	European	NA	10534735	3301	NA	NA
prot-a-2024	NADH dehydrogenase [ubiquinone] 1 beta subcomplex subunit 8, mitochondrial	O95169	NDUFB8	2018	Sun BB	Males and Females	29875488	European	NA	10534735	3301	NA	NA
prot-a-2026	NADH dehydrogenase [ubiquinone] flavoprotein 2, mitochondrial	P19404	NDUFV2	2018	Sun BB	Males and Females	29875488	European	NA	10534735	3301	NA	NA
prot-a-2025	NADH dehydrogenase [ubiquinone] iron-sulfur protein 4, mitochondrial	O43181	NDUFS4	2018	Sun BB	Males and Females	29875488	European	NA	10534735	3301	NA	NA
prot-a-753	NADH-cytochrome b5 reductase 3	P00387	CYB5R3	2018	Sun BB	Males and Females	29875488	European	NA	10534735	3301	NA	NA
prot-a-2330	NADPH--cytochrome P450 reductase	P16435	POR	2018	Sun BB	Males and Females	29875488	European	NA	10534735	3301	NA	NA
prot-a-2013	Natural cytotoxicity triggering receptor 1	O76036	NCR1	2018	Sun BB	Males and Females	29875488	European	NA	10534735	3301	NA	NA
prot-a-2015	Natural cytotoxicity triggering receptor 2	O95944	NCR2	2018	Sun BB	Males and Females	29875488	European	NA	10534735	3301	NA	NA
prot-a-2016	Natural cytotoxicity triggering receptor 3	O14931	NCR3	2018	Sun BB	Males and Females	29875488	European	NA	10534735	3301	NA	NA
prot-a-2017	Natural cytotoxicity triggering receptor 3 ligand 1	Q68D85	NCR3LG1	2018	Sun BB	Males and Females	29875488	European	NA	10534735	3301	NA	NA
prot-a-2457	Nectin-2	Q92692	NECTIN2	2018	Sun BB	Males and Females	29875488	European	NA	10534735	3301	NA	NA
prot-a-2458	Nectin-3	Q9NQS3	NECTIN3	2018	Sun BB	Males and Females	29875488	European	NA	10534735	3301	NA	NA
prot-a-2459	Nectin-4	Q96NY8	NECTIN4	2018	Sun BB	Males and Females	29875488	European	NA	10534735	3301	NA	NA
prot-a-2033	Neogenin	Q92859	NEO1	2018	Sun BB	Males and Females	29875488	European	NA	10534735	3301	NA	NA
prot-a-2910	Nesprin-2	Q8WXH0	SYNE2	2018	Sun BB	Males and Females	29875488	European	NA	10534735	3301	NA	NA
prot-a-3166	Netrin receptor UNC5A	Q6ZN44	UNC5A	2018	Sun BB	Males and Females	29875488	European	NA	10534735	3301	NA	NA
prot-a-3167	Netrin receptor UNC5B	Q8IZJ1	UNC5B	2018	Sun BB	Males and Females	29875488	European	NA	10534735	3301	NA	NA
prot-a-3168	Netrin receptor UNC5C	O95185	UNC5C	2018	Sun BB	Males and Females	29875488	European	NA	10534735	3301	NA	NA
prot-a-3169	Netrin receptor UNC5D	Q6UXZ4	UNC5D	2018	Sun BB	Males and Females	29875488	European	NA	10534735	3301	NA	NA
prot-a-2117	Netrin-1	O95631	NTN1	2018	Sun BB	Males and Females	29875488	European	NA	10534735	3301	NA	NA
prot-a-2119	Netrin-4	Q9HB63	NTN4	2018	Sun BB	Males and Females	29875488	European	NA	10534735	3301	NA	NA
prot-a-2120	Netrin-G1	Q9Y2I2	NTNG1	2018	Sun BB	Males and Females	29875488	European	NA	10534735	3301	NA	NA
prot-a-2032	Neudesin	Q9UMX5	NENF	2018	Sun BB	Males and Females	29875488	European	NA	10534735	3301	NA	NA
prot-a-2045	Neugrin	Q9NPE2	NGRN	2018	Sun BB	Males and Females	29875488	European	NA	10534735	3301	NA	NA
prot-a-2007	Neural cell adhesion molecule 1	P13591	NCAM1	2018	Sun BB	Males and Females	29875488	European	NA	10534735	3301	NA	NA
prot-a-2006	Neural cell adhesion molecule 1, 120 kDa isoform	P13591	NCAM1	2018	Sun BB	Males and Females	29875488	European	NA	10534735	3301	NA	NA
prot-a-2008	Neural cell adhesion molecule 2	O15394	NCAM2	2018	Sun BB	Males and Females	29875488	European	NA	10534735	3301	NA	NA
prot-a-1690	Neural cell adhesion molecule L1	P32004	L1CAM	2018	Sun BB	Males and Females	29875488	European	NA	10534735	3301	NA	NA
prot-a-545	Neural cell adhesion molecule L1-like protein	O00533	CHL1	2018	Sun BB	Males and Females	29875488	European	NA	10534735	3301	NA	NA
prot-a-2072	Neural proliferation differentiation and control protein 1	Q9NQX5	NPDC1	2018	Sun BB	Males and Females	29875488	European	NA	10534735	3301	NA	NA
prot-a-2038	Neuralized-like protein 4	Q96JN8	NEURL4	2018	Sun BB	Males and Females	29875488	European	NA	10534735	3301	NA	NA
prot-a-2095	Neuregulin-1	Q02297	NRG1	2018	Sun BB	Males and Females	29875488	European	NA	10534735	3301	NA	NA
prot-a-2097	Neuregulin-4	Q8WWG1	NRG4	2018	Sun BB	Males and Females	29875488	European	NA	10534735	3301	NA	NA
prot-a-2101	Neurensin-1	Q8IZ57	NRSN1	2018	Sun BB	Males and Females	29875488	European	NA	10534735	3301	NA	NA
prot-a-2103	Neurexin-1	Q9ULB1	NRXN1	2018	Sun BB	Males and Females	29875488	European	NA	10534735	3301	NA	NA
prot-a-2102	Neurexin-1-beta	P58400	NRXN1	2018	Sun BB	Males and Females	29875488	European	NA	10534735	3301	NA	NA
prot-a-2104	Neurexin-2-beta	P58401	NRXN2	2018	Sun BB	Males and Females	29875488	European	NA	10534735	3301	NA	NA
prot-a-2105	Neurexin-3-beta	Q9HDB5	NRXN3	2018	Sun BB	Males and Females	29875488	European	NA	10534735	3301	NA	NA
prot-a-2132	Neurexophilin-1	P58417	NXPH1	2018	Sun BB	Males and Females	29875488	European	NA	10534735	3301	NA	NA
prot-a-2133	Neurexophilin-3	O95157	NXPH3	2018	Sun BB	Males and Females	29875488	European	NA	10534735	3301	NA	NA
prot-a-2098	Neuritin	Q9NPD7	NRN1	2018	Sun BB	Males and Females	29875488	European	NA	10534735	3301	NA	NA
prot-a-2003	Neuroblastoma suppressor of tumorigenicity 1	P41271	NBL1	2018	Sun BB	Males and Females	29875488	European	NA	10534735	3301	NA	NA
prot-a-2211	Neuroendocrine convertase 1	P29120	PCSK1	2018	Sun BB	Males and Females	29875488	European	NA	10534735	3301	NA	NA
prot-a-2034	Neuroepithelial cell-transforming gene 1 protein	Q7Z628	NET1	2018	Sun BB	Males and Females	29875488	European	NA	10534735	3301	NA	NA
prot-a-2039	Neurofascin	O94856	NFASC	2018	Sun BB	Males and Females	29875488	European	NA	10534735	3301	NA	NA
prot-a-2027	Neurofilament heavy polypeptide	P12036	NEFH	2018	Sun BB	Males and Females	29875488	European	NA	10534735	3301	NA	NA
prot-a-2067	Neurogenic locus notch homolog protein 1	P46531	NOTCH1	2018	Sun BB	Males and Females	29875488	European	NA	10534735	3301	NA	NA
prot-a-2053	Neuroligin-1	Q8N2Q7	NLGN1	2018	Sun BB	Males and Females	29875488	European	NA	10534735	3301	NA	NA
prot-a-2054	Neuroligin-4, X-linked	Q8N0W4	NLGN4X	2018	Sun BB	Males and Females	29875488	European	NA	10534735	3301	NA	NA
prot-a-2058	Neuromedin-B	P08949	NMB	2018	Sun BB	Males and Females	29875488	European	NA	10534735	3301	NA	NA
prot-a-2094	Neuronal cell adhesion molecule	Q92823	NRCAM	2018	Sun BB	Males and Females	29875488	European	NA	10534735	3301	NA	NA
prot-a-2028	Neuronal growth regulator 1	Q7Z3B1	NEGR1	2018	Sun BB	Males and Females	29875488	European	NA	10534735	3301	NA	NA
prot-a-2080	Neuronal pentraxin-1	Q15818	NPTX1	2018	Sun BB	Males and Females	29875488	European	NA	10534735	3301	NA	NA
prot-a-2081	Neuronal pentraxin-2	P47972	NPTX2	2018	Sun BB	Males and Females	29875488	European	NA	10534735	3301	NA	NA
prot-a-2110	Neuron-specific protein family member 1	P42857	NSG1	2018	Sun BB	Males and Females	29875488	European	NA	10534735	3301	NA	NA
prot-a-2111	Neuron-specific protein family member 2	Q9Y328	NSG2	2018	Sun BB	Males and Females	29875488	European	NA	10534735	3301	NA	NA
prot-a-345	Neuron-specific vesicular protein calcyon	Q9NYX4	CALY	2018	Sun BB	Males and Females	29875488	European	NA	10534735	3301	NA	NA
prot-a-2079	Neuropeptide S	P0C0P6	NPS	2018	Sun BB	Males and Females	29875488	European	NA	10534735	3301	NA	NA
prot-a-2082	Neuropeptide W	Q8N729	NPW	2018	Sun BB	Males and Females	29875488	European	NA	10534735	3301	NA	NA
prot-a-2035	Neuropilin and tolloid-like protein 1	Q8TDF5	NETO1	2018	Sun BB	Males and Females	29875488	European	NA	10534735	3301	NA	NA
prot-a-2036	Neuropilin and tolloid-like protein 2	Q8NC67	NETO2	2018	Sun BB	Males and Females	29875488	European	NA	10534735	3301	NA	NA
prot-a-2099	Neuropilin-1	O14786	NRP1	2018	Sun BB	Males and Females	29875488	European	NA	10534735	3301	NA	NA
prot-a-2100	Neuropilin-2	O60462	NRP2	2018	Sun BB	Males and Females	29875488	European	NA	10534735	3301	NA	NA
prot-a-2124	Neurotensin/neuromedin N	P30990	NTS	2018	Sun BB	Males and Females	29875488	European	NA	10534735	3301	NA	NA
prot-a-2114	Neurotrophin-3	P20783	NTF3	2018	Sun BB	Males and Females	29875488	European	NA	10534735	3301	NA	NA
prot-a-2115	Neurotrophin-4	P34130	NTF4	2018	Sun BB	Males and Females	29875488	European	NA	10534735	3301	NA	NA
prot-a-179	Neutral ceramidase	Q9NR71	ASAH2	2018	Sun BB	Males and Females	29875488	European	NA	10534735	3301	NA	NA
prot-a-1920	Neutrophil collagenase	P22894	MMP8	2018	Sun BB	Males and Females	29875488	European	NA	10534735	3301	NA	NA
prot-a-2009	Neutrophil cytosol factor 2	P19878	NCF2	2018	Sun BB	Males and Females	29875488	European	NA	10534735	3301	NA	NA
prot-a-1709	Neutrophil gelatinase-associated lipocalin	P80188	LCN2	2018	Sun BB	Males and Females	29875488	European	NA	10534735	3301	NA	NA
prot-a-2337	Neutrophil-activating peptide 2	P02775	PPBP	2018	Sun BB	Males and Females	29875488	European	NA	10534735	3301	NA	NA
prot-a-2004	Next to BRCA1 gene 1 protein	Q14596	NBR1	2018	Sun BB	Males and Females	29875488	European	NA	10534735	3301	NA	NA
prot-a-2041	NFU1 iron-sulfur cluster scaffold homolog, mitochondrial	Q9UMS0	NFU1	2018	Sun BB	Males and Females	29875488	European	NA	10534735	3301	NA	NA
prot-a-1992	NGFI-A-binding protein 1	Q13506	NAB1	2018	Sun BB	Males and Females	29875488	European	NA	10534735	3301	NA	NA
prot-a-1993	NGFI-A-binding protein 2	Q15742	NAB2	2018	Sun BB	Males and Females	29875488	European	NA	10534735	3301	NA	NA
prot-a-2047	NHL repeat-containing protein 3	Q5JS37	NHLRC3	2018	Sun BB	Males and Females	29875488	European	NA	10534735	3301	NA	NA
prot-a-2048	NHP2-like protein 1	P55769	SNU13	2018	Sun BB	Males and Females	29875488	European	NA	10534735	3301	NA	NA
prot-a-1998	Nicotinamide phosphoribosyltransferase	P43490	NAMPT	2018	Sun BB	Males and Females	29875488	European	NA	10534735	3301	NA	NA
prot-a-2049	Nidogen-1	P14543	NID1	2018	Sun BB	Males and Females	29875488	European	NA	10534735	3301	NA	NA
prot-a-2050	Nidogen-2	Q14112	NID2	2018	Sun BB	Males and Females	29875488	European	NA	10534735	3301	NA	NA
prot-a-2052	Nischarin	Q9Y2I1	NISCH	2018	Sun BB	Males and Females	29875488	European	NA	10534735	3301	NA	NA
prot-a-1669	NKG2-A/NKG2-B type II integral membrane protein	P26715	KLRC1	2018	Sun BB	Males and Females	29875488	European	NA	10534735	3301	NA	NA
prot-a-3159	NKG2D ligand 1	Q9BZM6	ULBP1	2018	Sun BB	Males and Females	29875488	European	NA	10534735	3301	NA	NA
prot-a-3161	NKG2D ligand 2	Q9BZM5	ULBP2	2018	Sun BB	Males and Females	29875488	European	NA	10534735	3301	NA	NA
prot-a-3162	NKG2D ligand 3	Q9BZM4	ULBP3	2018	Sun BB	Males and Females	29875488	European	NA	10534735	3301	NA	NA
prot-a-2487	NKG2D ligand 4	Q8TD07	RAET1E	2018	Sun BB	Males and Females	29875488	European	NA	10534735	3301	NA	NA
prot-a-1674	NKG2-D type II integral membrane protein	P26718	KLRK1	2018	Sun BB	Males and Females	29875488	European	NA	10534735	3301	NA	NA
prot-a-1670	NKG2-E type II integral membrane protein	Q07444	KLRC3	2018	Sun BB	Males and Females	29875488	European	NA	10534735	3301	NA	NA
prot-a-2784	N-lysine methyltransferase SMYD2	Q9NRG4	SMYD2	2018	Sun BB	Males and Females	29875488	European	NA	10534735	3301	NA	NA
prot-a-2062	NmrA-like family domain-containing protein 1	Q9HBL8	NMRAL1	2018	Sun BB	Males and Females	29875488	European	NA	10534735	3301	NA	NA
prot-a-2064	Noggin	Q13253	NOG	2018	Sun BB	Males and Females	29875488	European	NA	10534735	3301	NA	NA
prot-a-2011	Noncompact myelin-associated protein	Q5T1S8	NCMAP	2018	Sun BB	Males and Females	29875488	European	NA	10534735	3301	NA	NA
prot-a-2065	NoneX	#N/A	#N/A	2018	Sun BB	Males and Females	29875488	European	NA	10534735	3301	NA	NA
prot-a-1357	Non-histone chromosomal protein HMG-14	P05114	HMGN1	2018	Sun BB	Males and Females	29875488	European	NA	10534735	3301	NA	NA
prot-a-2046	Non-homologous end-joining factor 1	Q9H9Q4	NHEJ1	2018	Sun BB	Males and Females	29875488	European	NA	10534735	3301	NA	NA
prot-a-3127	Non-receptor tyrosine-protein kinase TYK2	P29597	TYK2	2018	Sun BB	Males and Females	29875488	European	NA	10534735	3301	NA	NA
prot-a-2555	Non-secretory ribonuclease	P10153	RNASE2	2018	Sun BB	Males and Females	29875488	European	NA	10534735	3301	NA	NA
prot-a-2061	Normal mucosa of esophagus-specific gene 1 protein	Q9C002	NMES1	2018	Sun BB	Males and Females	29875488	European	NA	10534735	3301	NA	NA
prot-a-2123	NT-3 growth factor receptor	Q16288	NTRK3	2018	Sun BB	Males and Females	29875488	European	NA	10534735	3301	NA	NA
prot-a-2078	N-terminal pro-BNP	P16860	NPPB	2018	Sun BB	Males and Females	29875488	European	NA	10534735	3301	NA	NA
prot-a-2116	N-terminal Xaa-Pro-Lys N-methyltransferase 1	Q9BV86	NTMT1	2018	Sun BB	Males and Females	29875488	European	NA	10534735	3301	NA	NA
prot-a-2134	NTF2-related export protein 1	Q9UKK6	NXT1	2018	Sun BB	Males and Females	29875488	European	NA	10534735	3301	NA	NA
prot-a-601	Nuclear envelope phosphatase-regulatory subunit 1	Q8N9A8	CNEP1R1	2018	Sun BB	Males and Females	29875488	European	NA	10534735	3301	NA	NA
prot-a-2040	Nuclear factor erythroid 2-related factor 1	Q14494	NFE2L1	2018	Sun BB	Males and Females	29875488	European	NA	10534735	3301	NA	NA
prot-a-2125	Nuclear migration protein nudC	Q9Y266	NUDC	2018	Sun BB	Males and Females	29875488	European	NA	10534735	3301	NA	NA
prot-a-293	Nuclear nucleic acid-binding protein C1D	Q13901	C1D	2018	Sun BB	Males and Females	29875488	European	NA	10534735	3301	NA	NA
prot-a-2074	Nuclear pore complex-interacting protein family member B3	Q92617	NPIPB3	2018	Sun BB	Males and Females	29875488	European	NA	10534735	3301	NA	NA
prot-a-2130	Nuclear pore membrane glycoprotein 210-like	Q5VU65	NUP210L	2018	Sun BB	Males and Females	29875488	European	NA	10534735	3301	NA	NA
prot-a-2075	Nuclear protein localization protein 4 homolog	Q8TAT6	NPLOC4	2018	Sun BB	Males and Females	29875488	European	NA	10534735	3301	NA	NA
prot-a-1872	Nuclear protein MDM1	Q8TC05	MDM1	2018	Sun BB	Males and Females	29875488	European	NA	10534735	3301	NA	NA
prot-a-2012	Nuclear receptor coactivator 2	Q15596	NCOA2	2018	Sun BB	Males and Females	29875488	European	NA	10534735	3301	NA	NA
prot-a-2583	Nuclear receptor ROR-beta	Q92753	RORB	2018	Sun BB	Males and Females	29875488	European	NA	10534735	3301	NA	NA
prot-a-2085	Nuclear receptor subfamily 1 group D member 1	P20393	NR1D1	2018	Sun BB	Males and Females	29875488	European	NA	10534735	3301	NA	NA
prot-a-2086	Nuclear receptor subfamily 1 group D member 2	Q14995	NR1D2	2018	Sun BB	Males and Females	29875488	European	NA	10534735	3301	NA	NA
prot-a-2090	Nuclear receptor subfamily 4 group A member 1	P22736	NR4A1	2018	Sun BB	Males and Females	29875488	European	NA	10534735	3301	NA	NA
prot-a-2091	Nuclear receptor subfamily 5 group A member 2	O00482	NR5A2	2018	Sun BB	Males and Females	29875488	European	NA	10534735	3301	NA	NA
prot-a-2093	Nuclear receptor-binding protein	Q9UHY1	NRBP1	2018	Sun BB	Males and Females	29875488	European	NA	10534735	3301	NA	NA
prot-a-2131	Nuclear RNA export factor 1	Q9UBU9	NXF1	2018	Sun BB	Males and Females	29875488	European	NA	10534735	3301	NA	NA
prot-a-2010	Nucleolin	P19338	NCL	2018	Sun BB	Males and Females	29875488	European	NA	10534735	3301	NA	NA
prot-a-2059	Nucleoside diphosphate kinase A	P15531	NME1	2018	Sun BB	Males and Females	29875488	European	NA	10534735	3301	NA	NA
prot-a-2060	Nucleoside diphosphate kinase B	P22392	NME2	2018	Sun BB	Males and Females	29875488	European	NA	10534735	3301	NA	NA
prot-a-2128	Nucleoside diphosphate-linked moiety X motif 8, mitochondrial	Q8WV74	NUDT8	2018	Sun BB	Males and Females	29875488	European	NA	10534735	3301	NA	NA
prot-a-1999	Nucleosome assembly protein 1-like 2	Q9ULW6	NAP1L2	2018	Sun BB	Males and Females	29875488	European	NA	10534735	3301	NA	NA
prot-a-2092	Nutritionally-regulated adipose and cardiac enriched protein homolog	Q8N912	NRAC	2018	Sun BB	Males and Females	29875488	European	NA	10534735	3301	NA	NA
prot-a-1824	O-acetyl-ADP-ribose deacetylase MACROD1	Q9BQ69	MACROD1	2018	Sun BB	Males and Females	29875488	European	NA	10534735	3301	NA	NA
prot-a-2143	Obg-like ATPase 1	Q9NTK5	OLA1	2018	Sun BB	Males and Females	29875488	European	NA	10534735	3301	NA	NA
prot-a-2140	OCIA domain-containing protein 1	Q9NX40	OCIAD1	2018	Sun BB	Males and Females	29875488	European	NA	10534735	3301	NA	NA
prot-a-2138	Odorant-binding protein 2a	Q9NY56	OBP2A	2018	Sun BB	Males and Females	29875488	European	NA	10534735	3301	NA	NA
prot-a-2139	Odorant-binding protein 2b	Q9NPH6	OBP2B	2018	Sun BB	Males and Females	29875488	European	NA	10534735	3301	NA	NA
prot-a-2144	Olfactomedin-like protein 3	Q9NRN5	OLFML3	2018	Sun BB	Males and Females	29875488	European	NA	10534735	3301	NA	NA
prot-a-2150	Oligophrenin-1	O60890	OPHN1	2018	Sun BB	Males and Females	29875488	European	NA	10534735	3301	NA	NA
prot-a-2526	Oligoribonuclease, mitochondrial	Q9Y3B8	REXO2	2018	Sun BB	Males and Females	29875488	European	NA	10534735	3301	NA	NA
prot-a-2154	Oncostatin-M	P13725	OSM	2018	Sun BB	Males and Females	29875488	European	NA	10534735	3301	NA	NA
prot-a-2156	Oncostatin-M-specific receptor subunit beta	Q99650	OSMR	2018	Sun BB	Males and Females	29875488	European	NA	10534735	3301	NA	NA
prot-a-2148	Opalin	Q96PE5	OPALIN	2018	Sun BB	Males and Females	29875488	European	NA	10534735	3301	NA	NA
prot-a-2149	Opioid-binding protein/cell adhesion molecule	Q14982	OPCML	2018	Sun BB	Males and Females	29875488	European	NA	10534735	3301	NA	NA
prot-a-2467	Orexigenic neuropeptide QRFP	P83859	QRFP	2018	Sun BB	Males and Females	29875488	European	NA	10534735	3301	NA	NA
prot-a-2151	Origin recognition complex subunit 6	Q9Y5N6	ORC6	2018	Sun BB	Males and Females	29875488	European	NA	10534735	3301	NA	NA
prot-a-2142	Ornithine decarboxylase	P11926	ODC1	2018	Sun BB	Males and Females	29875488	European	NA	10534735	3301	NA	NA
prot-a-2137	Ornithine decarboxylase antizyme 1	P54368	OAZ1	2018	Sun BB	Males and Females	29875488	European	NA	10534735	3301	NA	NA
prot-a-2762	Orphan sodium- and chloride-dependent neurotransmitter transporter NTT5	Q9GZN6	SLC6A16	2018	Sun BB	Males and Females	29875488	European	NA	10534735	3301	NA	NA
prot-a-246	Osteocalcin	P02818	BGLAP	2018	Sun BB	Males and Females	29875488	European	NA	10534735	3301	NA	NA
prot-a-2153	Osteoclast-associated immunoglobulin-like receptor	Q8IYS5	OSCAR	2018	Sun BB	Males and Females	29875488	European	NA	10534735	3301	NA	NA
prot-a-2157	Osteocrin	P61366	OSTN	2018	Sun BB	Males and Females	29875488	European	NA	10534735	3301	NA	NA
prot-a-2147	Osteomodulin	Q99983	OMD	2018	Sun BB	Males and Females	29875488	European	NA	10534735	3301	NA	NA
prot-a-2135	Out at first protein homolog	Q86UD1	OAF	2018	Sun BB	Males and Females	29875488	European	NA	10534735	3301	NA	NA
prot-a-422	OX-2 membrane glycoprotein	P41217	CD200	2018	Sun BB	Males and Females	29875488	European	NA	10534735	3301	NA	NA
prot-a-2146	Oxidized low-density lipoprotein receptor 1	P78380	OLR1	2018	Sun BB	Males and Females	29875488	European	NA	10534735	3301	NA	NA
prot-a-1389	Oxidoreductase HTATIP2	Q9BUP3	HTATIP2	2018	Sun BB	Males and Females	29875488	European	NA	10534735	3301	NA	NA
prot-a-2152	Oxysterol-binding protein-related protein 11	Q9BXB4	OSBPL11	2018	Sun BB	Males and Females	29875488	European	NA	10534735	3301	NA	NA
prot-a-2087	Oxysterols receptor LXR-beta	P55055	NR1H2	2018	Sun BB	Males and Females	29875488	European	NA	10534735	3301	NA	NA
prot-a-2159	Oxytocin-neurophysin 1	P01178	OXT	2018	Sun BB	Males and Females	29875488	European	NA	10534735	3301	NA	NA
prot-a-2160	P2X purinoceptor 6	O15547	P2RX6	2018	Sun BB	Males and Females	29875488	European	NA	10534735	3301	NA	NA
prot-a-2238	p53 and DNA damage-regulated protein 1	Q9NUG6	PDRG1	2018	Sun BB	Males and Females	29875488	European	NA	10534735	3301	NA	NA
prot-a-2188	Paired box protein Pax-4	O43316	PAX4	2018	Sun BB	Males and Females	29875488	European	NA	10534735	3301	NA	NA
prot-a-2272	Paired immunoglobulin-like type 2 receptor alpha	Q9UKJ1	PILRA	2018	Sun BB	Males and Females	29875488	European	NA	10534735	3301	NA	NA
prot-a-2068	Palmitoleoyl-protein carboxylesterase NOTUM	Q6P988	NOTUM	2018	Sun BB	Males and Females	29875488	European	NA	10534735	3301	NA	NA
prot-a-2351	Palmitoyl-protein thioesterase 1	P50897	PPT1	2018	Sun BB	Males and Females	29875488	European	NA	10534735	3301	NA	NA
prot-a-2352	Pancreatic hormone	P01298	PPY	2018	Sun BB	Males and Females	29875488	European	NA	10534735	3301	NA	NA
prot-a-2173	Pantothenate kinase 3	Q9H999	PANK3	2018	Sun BB	Males and Females	29875488	European	NA	10534735	3301	NA	NA
prot-a-2174	Papilin	O95428	PAPLN	2018	Sun BB	Males and Females	29875488	European	NA	10534735	3301	NA	NA
prot-a-2177	Pappalysin-1	Q13219	PAPPA	2018	Sun BB	Males and Females	29875488	European	NA	10534735	3301	NA	NA
prot-a-2176	Pappalysin-2	Q9BXP8	PAPPA2	2018	Sun BB	Males and Females	29875488	European	NA	10534735	3301	NA	NA
prot-a-2431	Parathyroid hormone	P01270	PTH	2018	Sun BB	Males and Females	29875488	European	NA	10534735	3301	NA	NA
prot-a-2429	Parathyroid hormone/parathyroid hormone-related peptide receptor	Q03431	PTH1R	2018	Sun BB	Males and Females	29875488	European	NA	10534735	3301	NA	NA
prot-a-2432	Parathyroid hormone-related protein	P12272	PTHLH	2018	Sun BB	Males and Females	29875488	European	NA	10534735	3301	NA	NA
prot-a-2424	Patched domain-containing protein 3	Q3KNS1	PTCHD3	2018	Sun BB	Males and Females	29875488	European	NA	10534735	3301	NA	NA
prot-a-2189	PAX-interacting protein 1	Q6ZW49	PAXIP1	2018	Sun BB	Males and Females	29875488	European	NA	10534735	3301	NA	NA
prot-a-2237	PDZ and LIM domain protein 4	P50479	PDLIM4	2018	Sun BB	Males and Females	29875488	European	NA	10534735	3301	NA	NA
prot-a-2241	PDZ domain-containing protein 11	Q5EBL8	PDZD11	2018	Sun BB	Males and Females	29875488	European	NA	10534735	3301	NA	NA
prot-a-2242	PDZK1-interacting protein 1	Q13113	PDZK1IP1	2018	Sun BB	Males and Females	29875488	European	NA	10534735	3301	NA	NA
prot-a-2451	Pentraxin-related protein PTX3	P26022	PTX3	2018	Sun BB	Males and Females	29875488	European	NA	10534735	3301	NA	NA
prot-a-2264	Peptidase inhibitor 15	O43692	PI15	2018	Sun BB	Males and Females	29875488	European	NA	10534735	3301	NA	NA
prot-a-1965	Peptide chain release factor 1-like, mitochondrial	Q9UGC7	MTRF1L	2018	Sun BB	Males and Females	29875488	European	NA	10534735	3301	NA	NA
prot-a-2463	Peptide YY	P10082	PYY	2018	Sun BB	Males and Females	29875488	European	NA	10534735	3301	NA	NA
prot-a-2257	Peptidoglycan recognition protein 1	O75594	PGLYRP1	2018	Sun BB	Males and Females	29875488	European	NA	10534735	3301	NA	NA
prot-a-2172	Peptidyl-glycine alpha-amidating monooxygenase	P19021	PAM	2018	Sun BB	Males and Females	29875488	European	NA	10534735	3301	NA	NA
prot-a-2339	Peptidyl-prolyl cis-trans isomerase A	P62937	PPIA	2018	Sun BB	Males and Females	29875488	European	NA	10534735	3301	NA	NA
prot-a-2340	Peptidyl-prolyl cis-trans isomerase B	P23284	PPIB	2018	Sun BB	Males and Females	29875488	European	NA	10534735	3301	NA	NA
prot-a-2341	Peptidyl-prolyl cis-trans isomerase E	Q9UNP9	PPIE	2018	Sun BB	Males and Females	29875488	European	NA	10534735	3301	NA	NA
prot-a-1113	Peptidyl-prolyl cis-trans isomerase FKBP14	Q9NWM8	FKBP14	2018	Sun BB	Males and Females	29875488	European	NA	10534735	3301	NA	NA
prot-a-1114	Peptidyl-prolyl cis-trans isomerase FKBP2	P26885	FKBP2	2018	Sun BB	Males and Females	29875488	European	NA	10534735	3301	NA	NA
prot-a-1116	Peptidyl-prolyl cis-trans isomerase FKBP7	Q9Y680	FKBP7	2018	Sun BB	Males and Females	29875488	European	NA	10534735	3301	NA	NA
prot-a-2342	Peptidyl-prolyl cis-trans isomerase H	O43447	PPIH	2018	Sun BB	Males and Females	29875488	European	NA	10534735	3301	NA	NA
prot-a-2275	Peptidyl-prolyl cis-trans isomerase NIMA-interacting 4	Q9Y237	PIN4	2018	Sun BB	Males and Females	29875488	European	NA	10534735	3301	NA	NA
prot-a-2343	Peptidyl-prolyl cis-trans isomerase-like 1	Q9Y3C6	PPIL1	2018	Sun BB	Males and Females	29875488	European	NA	10534735	3301	NA	NA
prot-a-2344	Peptidyl-prolyl cis-trans isomerase-like 2	Q13356	PPIL2	2018	Sun BB	Males and Females	29875488	European	NA	10534735	3301	NA	NA
prot-a-273	Peregrin	P55201	BRPF1	2018	Sun BB	Males and Females	29875488	European	NA	10534735	3301	NA	NA
prot-a-2331	Periostin	Q15063	POSTN	2018	Sun BB	Males and Females	29875488	European	NA	10534735	3301	NA	NA
prot-a-2460	Peroxidasin-like protein	A1KZ92	PXDNL	2018	Sun BB	Males and Females	29875488	European	NA	10534735	3301	NA	NA
prot-a-2359	Peroxiredoxin-1	Q06830	PRDX1	2018	Sun BB	Males and Females	29875488	European	NA	10534735	3301	NA	NA
prot-a-2360	Peroxiredoxin-4	Q13162	PRDX4	2018	Sun BB	Males and Females	29875488	European	NA	10534735	3301	NA	NA
prot-a-669	Peroxisomal carnitine O-octanoyltransferase	Q9UKG9	CROT	2018	Sun BB	Males and Females	29875488	European	NA	10534735	3301	NA	NA
prot-a-2249	Peroxisomal membrane protein PEX14	O75381	PEX14	2018	Sun BB	Males and Females	29875488	European	NA	10534735	3301	NA	NA
prot-a-2126	Peroxisomal NADH pyrophosphatase NUDT12	Q9BQG2	NUDT12	2018	Sun BB	Males and Females	29875488	European	NA	10534735	3301	NA	NA
prot-a-2250	Peroxisomal targeting signal 1 receptor	P50542	PEX5	2018	Sun BB	Males and Females	29875488	European	NA	10534735	3301	NA	NA
prot-a-2336	Peroxisome proliferator-activated receptor alpha	Q07869	PPARA	2018	Sun BB	Males and Females	29875488	European	NA	10534735	3301	NA	NA
prot-a-2423	Persephin	O60542	PSPN	2018	Sun BB	Males and Females	29875488	European	NA	10534735	3301	NA	NA
prot-a-992	Persulfide dioxygenase ETHE1, mitochondrial	O95571	ETHE1	2018	Sun BB	Males and Females	29875488	European	NA	10534735	3301	NA	NA
prot-a-2248	Pescadillo homolog	O00541	PES1	2018	Sun BB	Males and Females	29875488	European	NA	10534735	3301	NA	NA
prot-a-2398	PH and SEC7 domain-containing protein 1	A5PKW4	PSD	2018	Sun BB	Males and Females	29875488	European	NA	10534735	3301	NA	NA
prot-a-2399	PH and SEC7 domain-containing protein 2	Q9BQI7	PSD2	2018	Sun BB	Males and Females	29875488	European	NA	10534735	3301	NA	NA
prot-a-2263	PHD finger protein 3	Q92576	PHF3	2018	Sun BB	Males and Females	29875488	European	NA	10534735	3301	NA	NA
prot-a-1055	Phenylalanine--tRNA ligase, mitochondrial	O95363	FARS2	2018	Sun BB	Males and Females	29875488	European	NA	10534735	3301	NA	NA
prot-a-2217	Phosducin-like protein 2	Q8N4E4	PDCL2	2018	Sun BB	Males and Females	29875488	European	NA	10534735	3301	NA	NA
prot-a-2335	Phosphatidate phosphatase PPAPDC1A	Q5VZY2	PLPP4	2018	Sun BB	Males and Females	29875488	European	NA	10534735	3301	NA	NA
prot-a-2425	Phosphatidylinositol 3,4,5-trisphosphate 3-phosphatase and dual-specificity protein phosphatase PTEN	P60484	PTEN	2018	Sun BB	Males and Females	29875488	European	NA	10534735	3301	NA	NA
prot-a-2271	Phosphatidylinositol 4,5-bisphosphate 3-kinase catalytic subunit gamma isoform	P48736	PIK3CG	2018	Sun BB	Males and Females	29875488	European	NA	10534735	3301	NA	NA
prot-a-2269	Phosphatidylinositol 4-phosphate 3-kinase C2 domain-containing subunit alpha	O00443	PIK3C2A	2018	Sun BB	Males and Females	29875488	European	NA	10534735	3301	NA	NA
prot-a-2276	Phosphatidylinositol 5-phosphate 4-kinase type-2 alpha	P48426	PIP4K2A	2018	Sun BB	Males and Females	29875488	European	NA	10534735	3301	NA	NA
prot-a-2278	Phosphatidylinositol transfer protein alpha isoform	Q00169	PITPNA	2018	Sun BB	Males and Females	29875488	European	NA	10534735	3301	NA	NA
prot-a-2279	Phosphatidylinositol transfer protein beta isoform	P48739	PITPNB	2018	Sun BB	Males and Females	29875488	European	NA	10534735	3301	NA	NA
prot-a-1253	Phosphatidylinositol-glycan-specific phospholipase D	P80108	GPLD1	2018	Sun BB	Males and Females	29875488	European	NA	10534735	3301	NA	NA
prot-a-2258	Phosphoglucomutase-1	P36871	PGM1	2018	Sun BB	Males and Females	29875488	European	NA	10534735	3301	NA	NA
prot-a-2255	Phosphoglycerate kinase 1	P00558	PGK1	2018	Sun BB	Males and Females	29875488	European	NA	10534735	3301	NA	NA
prot-a-2256	Phosphoglycerate kinase 2	P07205	PGK2	2018	Sun BB	Males and Females	29875488	European	NA	10534735	3301	NA	NA
prot-a-2286	Phospholipase A2, membrane associated	P14555	PLA2G2A	2018	Sun BB	Males and Females	29875488	European	NA	10534735	3301	NA	NA
prot-a-2294	Phospholipase B-like 1	Q6P4A8	PLBD1	2018	Sun BB	Males and Females	29875488	European	NA	10534735	3301	NA	NA
prot-a-2297	Phospholipase D3	Q8IV08	PLD3	2018	Sun BB	Males and Females	29875488	European	NA	10534735	3301	NA	NA
prot-a-2313	Phosphomevalonate kinase	Q15126	PMVK	2018	Sun BB	Males and Females	29875488	European	NA	10534735	3301	NA	NA
prot-a-2338	Phosphopantothenoylcysteine decarboxylase	Q96CD2	PPCDC	2018	Sun BB	Males and Females	29875488	European	NA	10534735	3301	NA	NA
prot-a-2385	Phosphoribosyl pyrophosphate synthase-associated protein 1	Q14558	PRPSAP1	2018	Sun BB	Males and Females	29875488	European	NA	10534735	3301	NA	NA
prot-a-2698	Pigment epithelium-derived factor	P36955	SERPINF1	2018	Sun BB	Males and Females	29875488	European	NA	10534735	3301	NA	NA
prot-a-2270	PIK3CA/PIK3R1	P42336, P27986	PIK3CA	2018	Sun BB	Males and Females	29875488	European	NA	10534735	3301	NA	NA
prot-a-2266	PILR alpha-associated neural protein	Q8IYJ0	PIANP	2018	Sun BB	Males and Females	29875488	European	NA	10534735	3301	NA	NA
prot-a-2277	Pirin	O00625	PIR	2018	Sun BB	Males and Females	29875488	European	NA	10534735	3301	NA	NA
prot-a-42	Pituitary adenylate cyclase-activating polypeptide	P18509	ADCYAP1	2018	Sun BB	Males and Females	29875488	European	NA	10534735	3301	NA	NA
prot-a-40	Pituitary adenylate cyclase-activating polypeptide 27	P18509	ADCYAP1	2018	Sun BB	Males and Females	29875488	European	NA	10534735	3301	NA	NA
prot-a-41	Pituitary adenylate cyclase-activating polypeptide 38	P18509	ADCYAP1	2018	Sun BB	Males and Females	29875488	European	NA	10534735	3301	NA	NA
prot-a-2280	Piwi-like protein 1	Q96J94	PIWIL1	2018	Sun BB	Males and Females	29875488	European	NA	10534735	3301	NA	NA
prot-a-2254	Placenta growth factor	P49763	PGF	2018	Sun BB	Males and Females	29875488	European	NA	10534735	3301	NA	NA
prot-a-2701	Plasma protease C1 inhibitor	P05155	SERPING1	2018	Sun BB	Males and Females	29875488	European	NA	10534735	3301	NA	NA
prot-a-2302	Plasmin	P00747	PLG	2018	Sun BB	Males and Females	29875488	European	NA	10534735	3301	NA	NA
prot-a-2696	Plasminogen activator inhibitor 1	P05121	SERPINE1	2018	Sun BB	Males and Females	29875488	European	NA	10534735	3301	NA	NA
prot-a-2306	Plastin-1	Q14651	PLS1	2018	Sun BB	Males and Females	29875488	European	NA	10534735	3301	NA	NA
prot-a-1712	Plastin-2	P13796	LCP1	2018	Sun BB	Males and Females	29875488	European	NA	10534735	3301	NA	NA
prot-a-2243	Platelet endothelial aggregation receptor 1	Q5VY43	PEAR1	2018	Sun BB	Males and Females	29875488	European	NA	10534735	3301	NA	NA
prot-a-2245	Platelet endothelial cell adhesion molecule	P16284	PECAM1	2018	Sun BB	Males and Females	29875488	European	NA	10534735	3301	NA	NA
prot-a-2251	Platelet factor 4 variant	P10720	PF4V1	2018	Sun BB	Males and Females	29875488	European	NA	10534735	3301	NA	NA
prot-a-442	Platelet glycoprotein 4	P16671	CD36	2018	Sun BB	Males and Females	29875488	European	NA	10534735	3301	NA	NA
prot-a-1242	Platelet glycoprotein Ib alpha chain	P07359	GP1BA	2018	Sun BB	Males and Females	29875488	European	NA	10534735	3301	NA	NA
prot-a-1243	Platelet glycoprotein V	P40197	GP5	2018	Sun BB	Males and Females	29875488	European	NA	10534735	3301	NA	NA
prot-a-281	Platelet receptor Gi24	Q9H7M9	VSIR	2018	Sun BB	Males and Females	29875488	European	NA	10534735	3301	NA	NA
prot-a-2166	Platelet-activating factor acetylhydrolase IB subunit beta	P68402	PAFAH1B2	2018	Sun BB	Males and Females	29875488	European	NA	10534735	3301	NA	NA
prot-a-2227	Platelet-derived growth factor C	Q9NRA1	PDGFC	2018	Sun BB	Males and Females	29875488	European	NA	10534735	3301	NA	NA
prot-a-2228	Platelet-derived growth factor D	Q9GZP0	PDGFD	2018	Sun BB	Males and Females	29875488	European	NA	10534735	3301	NA	NA
prot-a-2229	Platelet-derived growth factor receptor alpha	P16234	PDGFRA	2018	Sun BB	Males and Females	29875488	European	NA	10534735	3301	NA	NA
prot-a-2230	Platelet-derived growth factor receptor beta	P09619	PDGFRB	2018	Sun BB	Males and Females	29875488	European	NA	10534735	3301	NA	NA
prot-a-2231	Platelet-derived growth factor receptor-like protein	Q15198	PDGFRL	2018	Sun BB	Males and Females	29875488	European	NA	10534735	3301	NA	NA
prot-a-2225	Platelet-derived growth factor subunit A	P04085	PDGFA	2018	Sun BB	Males and Females	29875488	European	NA	10534735	3301	NA	NA
prot-a-2226	Platelet-derived growth factor subunit B	P01127	PDGFB	2018	Sun BB	Males and Females	29875488	European	NA	10534735	3301	NA	NA
prot-a-2299	Pleckstrin homology domain-containing family A member 1	Q9HB21	PLEKHA1	2018	Sun BB	Males and Females	29875488	European	NA	10534735	3301	NA	NA
prot-a-2300	Pleckstrin homology domain-containing family A member 7	Q6IQ23	PLEKHA7	2018	Sun BB	Males and Females	29875488	European	NA	10534735	3301	NA	NA
prot-a-2435	Pleiotrophin	P21246	PTN	2018	Sun BB	Males and Females	29875488	European	NA	10534735	3301	NA	NA
prot-a-2307	Plexin-A1	Q9UIW2	PLXNA1	2018	Sun BB	Males and Females	29875488	European	NA	10534735	3301	NA	NA
prot-a-2308	Plexin-B2	O15031	PLXNB2	2018	Sun BB	Males and Females	29875488	European	NA	10534735	3301	NA	NA
prot-a-2309	Plexin-C1	O60486	PLXNC1	2018	Sun BB	Males and Females	29875488	European	NA	10534735	3301	NA	NA
prot-a-2317	Podocalyxin	O00592	PODXL	2018	Sun BB	Males and Females	29875488	European	NA	10534735	3301	NA	NA
prot-a-2455	Poliovirus receptor	P15151	PVR	2018	Sun BB	Males and Females	29875488	European	NA	10534735	3301	NA	NA
prot-a-2182	Poly [ADP-ribose] polymerase 1	P09874	PARP1	2018	Sun BB	Males and Females	29875488	European	NA	10534735	3301	NA	NA
prot-a-2183	Poly [ADP-ribose] polymerase 11	Q9NR21	PARP11	2018	Sun BB	Males and Females	29875488	European	NA	10534735	3301	NA	NA
prot-a-2175	Poly(A) polymerase gamma	Q9BWT3	PAPOLG	2018	Sun BB	Males and Females	29875488	European	NA	10534735	3301	NA	NA
prot-a-1964	Poly(A) RNA polymerase, mitochondrial	Q9NVV4	MTPAP	2018	Sun BB	Males and Females	29875488	European	NA	10534735	3301	NA	NA
prot-a-2193	Poly(rC)-binding protein 1	Q15365	PCBP1	2018	Sun BB	Males and Females	29875488	European	NA	10534735	3301	NA	NA
prot-a-2452	Poly(U)-binding-splicing factor PUF60	Q9UHX1	PUF60	2018	Sun BB	Males and Females	29875488	European	NA	10534735	3301	NA	NA
prot-a-942	Poly(U)-specific endoribonuclease	P21128	ENDOU	2018	Sun BB	Males and Females	29875488	European	NA	10534735	3301	NA	NA
prot-a-2163	Polyadenylate-binding protein 3	Q9H361	PABPC3	2018	Sun BB	Males and Females	29875488	European	NA	10534735	3301	NA	NA
prot-a-2164	Polyadenylate-binding protein 4	Q13310	PABPC4	2018	Sun BB	Males and Females	29875488	European	NA	10534735	3301	NA	NA
prot-a-2168	Polyadenylate-binding protein-interacting protein 1	Q9H074	PAIP1	2018	Sun BB	Males and Females	29875488	European	NA	10534735	3301	NA	NA
prot-a-2651	Polycomb protein SCMH1	Q96GD3	SCMH1	2018	Sun BB	Males and Females	29875488	European	NA	10534735	3301	NA	NA
prot-a-2281	Polycystin-2	Q13563	PKD2	2018	Sun BB	Males and Females	29875488	European	NA	10534735	3301	NA	NA
prot-a-2268	Polymeric immunoglobulin receptor	P01833	PIGR	2018	Sun BB	Males and Females	29875488	European	NA	10534735	3301	NA	NA
prot-a-1170	Polypeptide N-acetylgalactosaminyltransferase 1	Q10472	GALNT1	2018	Sun BB	Males and Females	29875488	European	NA	10534735	3301	NA	NA
[truncated: 1,004 more rows]

## Sheet: Secondary_MR
GWAS datasets used for MR analysis
Exposures
id	trait	Uniport ID	Gene ID	year	author	sex	pmid	population	unit	nsnp	sample_size	ncase	ncontrol
prot-a-2598	40S ribosomal protein SA	P08865	RPSA	2018	Sun BB	Males and Females	29875488	European	NA	10534735	3301	NA	NA
prot-a-24	Acylphosphatase-2	P14621	ACYP2	2018	Sun BB	Males and Females	29875488	European	NA	10534735	3301	NA	NA
prot-a-2178	Bifunctional 3'-phosphoadenosine 5'-phosphosulfate synthase 1	O43252	PAPSS1	2018	Sun BB	Males and Females	29875488	European	NA	10534735	3301	NA	NA
prot-a-326	Carbonic anhydrase-related protein 10	Q9NS85	CA10	2018	Sun BB	Males and Females	29875488	European	NA	10534735	3301	NA	NA
prot-a-694	Casein kinase I isoform gamma-2	P78368	CSNK1G2	2018	Sun BB	Males and Females	29875488	European	NA	10534735	3301	NA	NA
prot-a-2849	CMP-N-acetylneuraminate-beta-galactosamide-alpha-2,3-sialyltransferase 2	Q16842	ST3GAL2	2018	Sun BB	Males and Females	29875488	European	NA	10534735	3301	NA	NA
prot-a-618	Collagen alpha-1(I) chain	P02452	COL1A1	2018	Sun BB	Males and Females	29875488	European	NA	10534735	3301	NA	NA
prot-a-665	Crk-like protein	P46109	CRKL	2018	Sun BB	Males and Females	29875488	European	NA	10534735	3301	NA	NA
prot-a-898	Ephrin-A3	P52797	EFNA3	2018	Sun BB	Males and Females	29875488	European	NA	10534735	3301	NA	NA
prot-a-1214	Gap junction alpha-8 protein	P48165	GJA8	2018	Sun BB	Males and Females	29875488	European	NA	10534735	3301	NA	NA
prot-a-1271	Growth factor receptor-bound protein 2	P62993	GRB2	2018	Sun BB	Males and Females	29875488	European	NA	10534735	3301	NA	NA
prot-a-742	Growth-regulated alpha protein	P09341	CXCL1	2018	Sun BB	Males and Females	29875488	European	NA	10534735	3301	NA	NA
prot-a-1375	Heparan sulfate glucosamine 3-O-sulfotransferase 3A1	Q9Y663	HS3ST3A1	2018	Sun BB	Males and Females	29875488	European	NA	10534735	3301	NA	NA
prot-a-1446	Insulin-like growth factor-binding protein 1	P08833	IGFBP1	2018	Sun BB	Males and Females	29875488	European	NA	10534735	3301	NA	NA
prot-a-1743	Leukocyte immunoglobulin-like receptor subfamily B member 2	Q8N423	LILRB2	2018	Sun BB	Males and Females	29875488	European	NA	10534735	3301	NA	NA
prot-a-3169	Netrin receptor UNC5D	Q6UXZ4	UNC5D	2018	Sun BB	Males and Females	29875488	European	NA	10534735	3301	NA	NA
prot-a-2101	Neurensin-1	Q8IZ57	NRSN1	2018	Sun BB	Males and Females	29875488	European	NA	10534735	3301	NA	NA
prot-a-41	Pituitary adenylate cyclase-activating polypeptide 38	P18509	ADCYAP1	2018	Sun BB	Males and Females	29875488	European	NA	10534735	3301	NA	NA
prot-a-916	Probable RNA-binding protein EIF1AD	Q8N9N8	EIF1AD	2018	Sun BB	Males and Females	29875488	European	NA	10534735	3301	NA	NA
prot-a-1021	Protein FAM107B	Q9H098	FAM107B	2018	Sun BB	Males and Females	29875488	European	NA	10534735	3301	NA	NA
prot-a-2506	RNA-binding protein 39	Q14498	RBM39	2018	Sun BB	Males and Females	29875488	European	NA	10534735	3301	NA	NA
prot-a-2645	Secretogranin-3	Q8WXD2	SCG3	2018	Sun BB	Males and Females	29875488	European	NA	10534735	3301	NA	NA
prot-a-2869	Signal transducer and activator of transcription 3	P40763	STAT3	2018	Sun BB	Males and Females	29875488	European	NA	10534735	3301	NA	NA
prot-a-2946	Teneurin-4	Q6N022	TENM4	2018	Sun BB	Males and Females	29875488	European	NA	10534735	3301	NA	NA
prot-a-2997	Transmembrane protein 132A	Q24JP5	TMEM132A	2018	Sun BB	Males and Females	29875488	European	NA	10534735	3301	NA	NA
prot-a-2951	Trefoil factor 1	P04155	TFF1	2018	Sun BB	Males and Females	29875488	European	NA	10534735	3301	NA	NA
prot-a-2850	Type 2 lactosamine alpha-2,3-sialyltransferase	Q9Y274	ST3GAL6	2018	Sun BB	Males and Females	29875488	European	NA	10534735	3301	NA	NA
prot-a-1157	Tyrosine-protein kinase Fyn	P06241	FYN	2018	Sun BB	Males and Females	29875488	European	NA	10534735	3301	NA	NA
Outcomes
id	trait	note	year	author	consortium	sex	pmid	population	unit	nsnp	sample_size	ncase	ncontrol
ieu-a-1029	Internalizing problems	In preschool; effect allele frequencies are missing	2014	Benke	EAGLE	Males and Females	24839885	European	NA	2821735	4596	NA	NA
ieu-b-97	Oropharyngeal cancer	Geographic region: North America	2016	Lesseur	Oncoarray oral cavity and oropharyngeal cancer	Males and Females	27749845	European	NA	7506485	3448	1119	2329
ieu-a-1162	Breast cancer (iCOGS)	NA	2015	Michailidou K	BCAC	Females	25751625	European	log odds	195514	89677	46785	42892
ieu-a-1163	ER- Breast cancer (Survival)	NA	2015	Guo Q	BCAC	Females	25890600	European	log(Hazard ratio)	8828662	6881	920	5961
ieu-a-1081	IgA nephropathy	NA	2010	Feehally J	NA	Males and Females	20595679	European	log odds	278077	5957	977	4980
ieu-a-1013	Glioma	NA	2013	Rajaraman P	GliomaScan	Males and Females	22886559	European	log odds	309636	6811	1856	4955
ieu-a-970	Ulcerative colitis	NA	2015	Liu	IIBDGC	Males and Females	26192919	European	log odds	156116	47745	13768	33977
ukb-b-10144	Diagnoses - secondary ICD10: K21.0 Gastro-oesophageal reflux disease with oesophagitis	41204#K210: Output from GWAS pipeline using Phesant derived variables from UKBiobank	2018	Ben Elsworth	MRC-IEU	Males and Females	NA	European	SD	9851867	463010	2241	460769
ieu-a-1129	Breast cancer (Oncoarray)	NA	2017	Michailidou K	BCAC	Females	29059683	European	log odds	10680257	106776	61282	45494
ebi-a-GCST010782	COVID-19 (hospitalized covid vs not hospitalized covid) RELEASE 4	NA	2020	COVID-19 Host Genetics Initiative	NA	NA	32404885	European	NA	14642515	8219	1776	6443
ieu-a-1124	Clear cell ovarian cancer	NA	2017	Phelan	OCAC	Females	28346442	European	log odds	0	42307	1366	40941
finn-a-J10_ASTHMA_MAIN_EXMORE	Asthma (more excluded)	NA	2020	NA	NA	Males and Females	NA	European	NA	16152119	NA	6843	65127
ieu-a-1188	Major Depressive Disorder	NA	2018	Wray	PGC	Males and Females	29700475	European	\\N	13554550	173005	59851	113154
ieu-a-806	Autism	NA	2015	NA	PGC	Males and Females	NA	European	log odds	9499590	10263	4949	5314
ieu-a-8	Coronary heart disease	NA	2011	Schunkert H	CARDIoGRAM	Males and Females	21378990	European	log odds	2420361	86995	22233	64762
ieu-a-297	Alzheimer's disease	Effect allele frequencies are missing; forward(+) strand	2013	Lambert	IGAP	Males and Females	24162737	European	log odds	7055882	54162	17008	37154
finn-a-ALLERG_RHINITIS	Allergic rhinitis	NA	2020	NA	NA	Males and Females	NA	European	NA	16152119	NA	2105	94078
ieu-a-1122	Low grade serous ovarian cancer	NA	2017	Phelan	OCAC	Females	28346442	European	log odds	0	41953	1012	40941
ukb-d-4803_0	Tinnitus: No, never	NA	2018	Neale lab	NA	Males and Females	NA	European	NA	13567874	117882	83615	34267
ieu-a-812	Parkinson's disease	Effect allele frequencies are missing	2009	Simon-Sanchez J	NA	Males and Females	19915575	European	log odds	453218	5691	1713	3978
ieu-a-975	Paget's disease	NA	2011	Albagha OM	NA	Males and Females	21623375	European	log odds	2479235	3440	741	2699
ieu-a-1121	High grade serous ovarian cancer	NA	2017	Phelan	OCAC	Females	28346442	European	log odds	0	53978	13037	40941
ukb-b-18275	Hearing difficulty/problems with background noise	2257: Output from GWAS pipeline using Phesant derived variables from UKBiobank	2018	Ben Elsworth	MRC-IEU	Males and Females	NA	European	SD	9851867	453482	171586	281896
ukb-a-70	Non-cancer illness code self-reported: gastro-oesophageal reflux (gord) / gastric reflux	NA	2017	Neale	Neale Lab	Males and Females	NA	European	SD	10894596	337159	14316	322843
ukb-b-16499	Non-cancer illness code, self-reported: hayfever/allergic rhinitis	20002#1387: Output from GWAS pipeline using Phesant derived variables from UKBiobank	2018	Ben Elsworth	MRC-IEU	Males and Females	NA	European	SD	9851867	462933	26107	436826
finn-a-J10_ASTHMA_MAIN	Asthma	NA	2020	NA	NA	Males and Females	NA	European	NA	16152119	NA	6843	65521
ieu-b-90	Oral cavity and pharyngeal cancer	Geographic region: North America	2016	Lesseur	Oncoarray oral cavity and oropharyngeal cancer	Males and Females	27749845	European	NA	7510261	4671	2342	2329
ieu-a-815	Systemic lupus erythematosus	Effect allele frequencies are missing	2008	Hom G	NA	Males and Females	18204098	European	log odds	489877	3094	1311	1783
ieu-a-816	Neuroblastoma	Effect allele frequencies are missing	2013	Capasso M	NA	Males and Females	23222812	European	log odds	468788	4881	1627	3254
finn-a-J10_CHRONSINUSITIS	Chronic sinusitis	NA	2020	NA	NA	Males and Females	NA	European	NA	16152119	NA	3189	76330
ieu-b-85	Prostate cancer	NA	2018	Schumacher	PRACTICAL	Males	29892016	European	NA	20346368	NA	79148	61106
ukb-a-255	Doctor diagnosed asthma	NA	2017	Neale	Neale Lab	Males and Females	NA	European	SD	10894596	83529	10589	72940
ieu-a-1167	ER+ Breast cancer (GWAS)	NA	2015	Michailidou K	BCAC	Females	25751625	European	log odds	13011123	22286	4202	18084
ieu-a-1126	Breast cancer (Combined Oncoarray; iCOGS; GWAS meta analysis)	NA	2017	Michailidou K	BCAC	Females	29059683	European	log odds	10680257	228951	122977	105974
ukb-b-14254	Tinnitus severity/nuisance	4814: Output from GWAS pipeline using Phesant derived variables from UKBiobank	2018	Ben Elsworth	MRC-IEU	Males and Females	NA	European	SD	9851867	43349	NA	NA
ieu-a-1168	Breast cancer (GWAS)	NA	2015	Michailidou K	BCAC	Females	25751625	European	log odds	13011123	33832	15748	18084
ieu-a-1082	Thyroid cancer	NA	2013	Kohler A	NA	Males and Females	23894154	European	log odds	572028	1080	649	431
ieu-a-10	Crohn's disease	NA	2012	Jostins L	IIBDGC	Males and Females	23128233	European	log odds	13898	30740	14763	15977
ieu-b-94	Oral cavity cancer	Geographic region: Europe	2016	Lesseur	Oncoarray oral cavity and oropharyngeal cancer	Males and Females	27749845	European	NA	7510833	4151	1223	2928
ieu-a-1230	Serous ovarian cancer: low malignant potential	NA	2017	Phelan	OCAC	Females	28346442	European	log odds	0	42895	1954	40941
ieu-a-965	Lung adenocarcinoma	NA	2014	Wang Y	ILCCO	Males and Females	24880342	European	log odds	8881354	18336	3442	14894
ieu-a-1165	Breast cancer (Survival)	NA	2015	Guo Q	BCAC	Females	25890600	European	log(Hazard ratio)	12940150	37954	2900	35054
ebi-a-GCST006862	Asthma	NA	2017	Demenais F	NA	NA	29273806	European	logOR	1999262	127669	19954	107715
ieu-a-1189	Obsessive Compulsive Disorder	NA	2017	NA	PGC	Males and Females	0	European	\\N	8409517	33925	26888	7037
ieu-a-1025	Multiple sclerosis	NA	2013	Beecham	IMSGC	Males and Females	24076602	European	log odds	156632	38589	14498	24091
ieu-a-1127	ER+ Breast cancer (Combined Oncoarray; iCOGS; GWAS meta analysis)	NA	2017	Michailidou K	BCAC	Females	29059683	European	log odds	10680257	175475	69501	105974
ukb-b-19886	Diagnoses - secondary ICD10: K21.9 Gastro-oesophageal reflux disease without oesophagitis	41204#K219: Output from GWAS pipeline using Phesant derived variables from UKBiobank	2018	Ben Elsworth	MRC-IEU	Males and Females	NA	European	SD	9851867	463010	4360	458650
ieu-a-1060	Celiac disease	Effect allele frequencies are missing	2010	Dubois	NA	Males and Females	20190752	European	log odds	231359	11950	3796	8154
ieu-a-294	Inflammatory bowel disease	NA	2015	Liu	IIBDGC	Males and Females	26192919	European	log odds	157116	65642	31665	33977
ieu-a-1164	ER+ Breast cancer (Survival)	NA	2015	Guo Q	BCAC	Females	25890600	European	log(Hazard ratio)	8714606	23059	1333	21726
ieu-a-30	Crohn's disease	NA	2015	Liu	IIBDGC	Males and Females	26192919	European	log odds	12276506	20883	5956	14927
ieu-a-822	Pancreatic cancer	NA	2009	Amundadottir L	PanScan1	Males and Females	19648918	European	log odds	521863	3835	1896	1939
ebi-a-GCST007799	Asthma (adult onset)	NA	2019	Ferreira MAR	NA	NA	30929738	European	NA	8949308	327253	26582	300671
ukb-b-8425	Non-cancer illness code, self-reported: nasal polyps	20002#1417: Output from GWAS pipeline using Phesant derived variables from UKBiobank	2018	Ben Elsworth	MRC-IEU	Males and Females	NA	European	SD	9851867	462933	2019	460914
finn-a-ALLERG_ASTHMA	Allergic asthma	NA	2020	NA	NA	Males and Females	NA	European	NA	16152119	NA	1764	65521
ukb-a-254	Doctor diagnosed hayfever or allergic rhinitis	NA	2017	Neale	Neale Lab	Males and Females	NA	European	SD	10894596	83529	18934	64595
ukb-d-4803_14	Tinnitus: Yes, but not now, but have in the past	NA	2018	Neale lab	NA	Males and Females	NA	European	NA	13567874	117882	13080	104802
ieu-a-1186	Anorexia Nervosa	NA	2017	Duncan	PGC-ED	Males and Females	28494655	European	\\N	10641224	14477	3495	10982
ukb-d-J10_ASTHMA	Asthma	NA	2018	Neale lab	NA	Males and Females	NA	European	NA	10443939	361194	1993	359201
ieu-a-1232	Low malignant potential mucinous ovarian cancer	NA	2017	Phelan	OCAC	Females	28346442	European	log odds	0	42090	1149	40941
finn-a-ASTHMA_NONALLERG	Non-allergic asthma	NA	2020	NA	NA	Males and Females	NA	European	NA	16152119	NA	1225	83084
ukb-b-4575	Age asthma diagnosed	3786: Output from GWAS pipeline using Phesant derived variables from UKBiobank	2018	Ben Elsworth	MRC-IEU	Males and Females	NA	European	SD	9851867	47222	NA	NA
finn-a-ASTHMA_COMORB	Asthma associated co-morbidites	NA	2020	NA	NA	Males and Females	NA	European	NA	16152119	NA	48599	47900
ukb-d-J32	Diagnoses - main ICD10: J32 Chronic sinusitis	NA	2018	Neale lab	NA	Males and Females	NA	European	NA	9646741	361194	1179	360015
ieu-a-1166	ER- Breast cancer (GWAS)	NA	2015	Michailidou K	BCAC	Females	25751625	European	log odds	13011123	21695	3611	18084
ieu-a-821	Multiple sclerosis	Effect allele frequencies are missing	2009	Baranzini SE	NA	Males and Females	19010793	European	log odds	514572	1861	978	883
ukb-a-261	Hearing difficulty/problems with background noise	NA	2017	Neale	Neale Lab	Males and Females	NA	European	SD	10894596	330759	125089	205670
finn-a-J10_ASTHMA_EXMORE	Asthma	NA	2020	NA	NA	Males and Females	NA	European	NA	16152119	NA	7982	65127
ieu-a-802	Autism	NA	2013	Smoller JW	PGC	Males and Females	23453885	European	log odds	1245865	29415	14525	14890
ebi-a-GCST010777	COVID-19 (hospitalized vs population) RELEASE 4	NA	2020	COVID-19 Host Genetics Initiative	NA	NA	32404885	European	NA	12832272	908494	6406	902088
ukb-b-17241	Blood clot, DVT, bronchitis, emphysema, asthma, rhinitis, eczema, allergy diagnosed by doctor: Hayfever, allergic rhinitis or eczema	6152#9: Output from GWAS pipeline using Phesant derived variables from UKBiobank	2018	Ben Elsworth	MRC-IEU	Males and Females	NA	European	SD	9851867	462013	106201	355812
finn-a-H8_TINNITUS	Tinnitus	NA	2020	NA	NA	Males and Females	NA	European	NA	16152119	NA	1414	87840
ieu-a-968	Ulcerative colitis	NA	2012	Jostins L	IIBDGC	Males and Females	23128233	European	log odds	10662	26897	10920	15977
ebi-a-GCST010781	COVID-19 (predicted covid from self-reported symptoms vs predicted or self-reported non-covid) RELEASE 4	NA	2020	COVID-19 Host Genetics Initiative	NA	NA	32404885	European	NA	11379674	38932	3204	35728
ukb-b-12753	Recent medication for hayfever or allergic rhinitis	22166: Output from GWAS pipeline using Phesant derived variables from UKBiobank	2018	Ben Elsworth	MRC-IEU	Males and Females	NA	European	SD	9851867	25486	12212	13274
finn-a-J10_SEPTDEV	Deviated nasal septum	NA	2020	NA	NA	Males and Females	NA	European	NA	16152119	NA	2638	76330
ieu-a-1054	Gout	Effect allele frequencies are missing	2013	Kottgen	GUGC	Males and Females	23263486	European	log odds	2450548	69374	2115	67259
ukb-b-3770	Diagnoses - main ICD10: J34.2 Deviated nasal septum	41202#J342: Output from GWAS pipeline using Phesant derived variables from UKBiobank	2018	Ben Elsworth	MRC-IEU	Males and Females	NA	European	SD	9851867	463010	3256	459754
finn-a-NONALLERG_ASTHMA	Non-allergic asthma	NA	2020	NA	NA	Males and Females	NA	European	NA	16152119	NA	1385	65521
ukb-a-94	Non-cancer illness code self-reported: hayfever/allergic rhinitis	NA	2017	Neale	Neale Lab	Males and Females	NA	European	SD	10894596	337159	19320	317839
ieu-a-805	Major depressive disorder	Full	2013	Sullivan	PGC	Males and Females	22472876	European	log odds	1235110	18759	9240	9519
finn-a-ASTHMA_HOSPITAL2	Asthma, hospital admission 2	NA	2020	NA	NA	Males and Females	NA	European	NA	16152119	NA	3471	93028
finn-a-ASTHMA_NAS	Asthma (unspecified)	NA	2020	NA	NA	Males and Females	NA	European	NA	16152119	NA	2944	65521
ebi-a-GCST010778	COVID-19 (covid vs lab/self reported negative) RELEASE 4	NA	2020	COVID-19 Host Genetics Initiative	NA	NA	32404885	European	NA	12832272	110624	8818	101806
ieu-a-1169	Hip osteoarthritis	NA	2012	Zeggini	arcOGEN	Males and Females	22763110	European	NA	1279007	14275	3266	11009
ukb-d-ASTHMA_CHILD	Childhood asthma (age<16)	NA	2018	Neale lab	NA	Males and Females	NA	European	NA	10443939	361194	1993	359201
ieu-a-292	Inflammatory bowel disease	NA	2012	Jostins L	IIBDGC	Males and Females	23128233	European	log odds	14378	75000	NA	NA
ieu-a-26	Type 2 diabetes	Effect allele frequencies are missing; forward strand	2012	Morris	DIAGRAM	Males and Females	22885922	European	log odds	2473442	69033	12171	56862
ukb-a-384	Tinnitus: Yes now some of the time	NA	2017	Neale	Neale Lab	Males and Females	NA	European	SD	10894596	109411	9796	99615
ieu-a-1160	ER- Breast cancer (iCOGS)	NA	2015	Michailidou K	BCAC	Females	25751625	European	log odds	195514	50225	7333	42892
ieu-a-1134	ER+ Breast cancer (GWAS)	NA	2017	Michailidou K	BCAC	Females	29059683	European	log odds	10680257	21814	4226	17588
ieu-b-102	Major depression	UKBiobank and PGC (excluding 23andme)	2019	Howard DM	PGC	Males and Females	30718901	European	NA	NA	NA	170756	329443
finn-a-J10_ASTHMA	Asthma	NA	2020	NA	NA	Males and Females	NA	European	NA	16152119	NA	7982	65521
finn-a-K11_REFLUX	Gastro-oesophageal reflux disease	NA	2020	NA	NA	Males and Females	NA	European	NA	16152119	NA	4883	85160
ebi-a-GCST007800	Asthma (childhood onset)	NA	2019	Ferreira MAR	NA	NA	30929738	European	NA	8984776	314633	13962	300671
ieu-a-1131	Breast cancer (GWAS)	NA	2017	Michailidou K	BCAC	Females	29059683	European	log odds	10680257	32498	14910	17588
ieu-a-1183	ADHD	NA	2017	Demontis	PGC	Males and Females	0	European	\\N	8047420	55374	20183	35191
ieu-a-1136	ER- Breast cancer (iCOGS)	NA	2017	Michailidou K	BCAC	Females	29059683	European	log odds	10680257	50225	7333	42892
ukb-a-447	Blood clot DVT bronchitis emphysema asthma rhinitis eczema allergy diagnosed by doctor: Hayfever allergic rhinitis or eczema	NA	2017	Neale	Neale Lab	Males and Females	NA	European	SD	10894596	336782	77891	258891
ieu-a-824	Alzheimer's disease	Effect allele frequencies are missing	2008	Li H	NA	Males and Females	17998437	European	log odds	402973	1489	753	736
ukb-a-97	Non-cancer illness code self-reported: nasal polyps	NA	2017	Neale	Neale Lab	Males and Females	NA	European	SD	10894596	337159	1489	335670
ieu-a-800	Bipolar disorder	Clump; effect allele frequencies are missing	2011	Sklar P	PGC	Males and Females	21926972	European	log odds	108835	16731	7481	9250
ieu-a-967	Squamous cell lung cancer	NA	2014	Wang Y	ILCCO	Males and Females	24880342	European	log odds	8893750	18313	3275	15038
finn-a-ASTHMA_CHILD_EXMORE	Childhood asthma (age<16)	NA	2020	NA	NA	Males and Females	NA	European	NA	16152119	NA	992	65087
ieu-a-1229	Serous ovarian cancer: low grade and low malignant potential	NA	2017	Phelan	OCAC	Females	28346442	European	log odds	0	43907	2966	40941
ieu-a-973	Ulcerative colitis	Effect allele frequencies are missing	2011	Anderson CA	IIBDGC	Males and Females	21297633	European	log odds	1243971	26405	6687	19718
ieu-b-89	Oral cavity and pharyngeal cancer	Geographic region: Europe	2016	Lesseur	Oncoarray oral cavity and oropharyngeal cancer	Males and Females	27749845	European	NA	7514278	5425	2497	2928
finn-a-J10_VASOALLERRHIN	Vasomotor and allergic rhinitis	NA	2020	NA	NA	Males and Females	NA	European	NA	16152119	NA	2925	76330
ieu-a-966	Lung cancer	NA	2014	Wang Y	ILCCO	Males and Females	24880342	European	log odds	8945893	27209	11348	15861
ieu-a-1128	ER- Breast cancer (Combined Oncoarray; iCOGS; GWAS meta analysis)	NA	2017	Michailidou K	BCAC	Females	29059683	European	log odds	10680257	127442	21468	105974
finn-a-ASTHMA_HOSPITAL1	Asthma, hospital admissions 1	NA	2020	NA	NA	Males and Females	NA	European	NA	16152119	NA	6839	89660
ieu-a-814	Ischaemic stroke	Effect allele frequencies are missing	2007	Matarin M	NA	Males and Females	17434096	European	log odds	393465	517	249	268
ieu-b-93	Oral cavity cancer	Geographic region: North America	2016	Lesseur	Oncoarray oral cavity and oropharyngeal cancer	Males and Females	27749845	European	NA	7506142	3464	1135	2329
ieu-a-1085	Amyotrophic lateral sclerosis	Results from linear mixed model	2016	van Rheenen	Project MinE	Males and Females	27455348	European	log odds	7740345	36052	12577	23475
ieu-a-1228	High grade and low grade serous ovarian cancer	NA	2017	Phelan	OCAC	Females	28346442	European	log odds	0	54990	14049	40941
ukb-b-69	Non-cancer illness code, self-reported: chronic sinusitis	20002#1416: Output from GWAS pipeline using Phesant derived variables from UKBiobank	2018	Ben Elsworth	MRC-IEU	Males and Females	NA	European	SD	9851867	462933	2888	460045
ieu-a-1185	Autism Spectrum Disorder	NA	2017	NA	iPSYCH-PGC	Males and Females	0	European	\\N	9112386	46351	18382	27969
ieu-a-819	Inflammatory bowel disease	Effect allele frequencies are missing	2006	Duerr RH	NA	Males and Females	17068223	European	log odds	298392	1963	968	995
ebi-a-GCST010783	COVID-19 (very severe respiratory confirmed vs population) RELEASE 4	NA	2020	COVID-19 Host Genetics Initiative	NA	NA	32404885	European	NA	11678750	626151	3886	622265
ieu-a-804	Major depressive disorder	Clump; effect allele frequencies are missing	2013	Sullivan	PGC	Males and Females	22472876	European	log odds	123041	18759	9240	9519
ieu-a-801	Bipolar disorder	Full	2011	Sklar P	PGC	Males and Females	21926972	European	log odds	2427221	16731	7481	9250
ieu-a-832	Rheumatoid arthritis	Effect allele frequencies are missing; forward strand build 37	2014	Okada Y	NA	Males and Females	24390342	European	log odds	8747963	58284	14361	43923
ukb-a-385	Tinnitus: Yes but not now but have in the past	NA	2017	Neale	Neale Lab	Males and Females	NA	European	SD	10894596	109411	12076	97335
ieu-a-1161	ER+ Breast cancer (iCOGS)	NA	2015	Michailidou K	BCAC	Females	25751625	European	log odds	195514	69970	27078	42892
ukb-a-66	Non-cancer illness code self-reported: asthma	NA	2017	Neale	Neale Lab	Males and Females	NA	European	SD	10894596	337159	39049	298110
finn-a-ASTHMA_CHILD	Childhood asthma (age<16)	NA	2020	NA	NA	Males and Females	NA	European	NA	16152119	NA	992	65481
ieu-a-1231	Mucinous ovarian cancer: invasive and low malignant potential	NA	2017	Phelan	OCAC	Females	28346442	European	log odds	0	43507	2566	40941
ieu-a-1187	Major Depressive Disorder	NA	2018	Wray	PGC	Males and Females	29700475	European	\\N	10000	480359	135458	344901
ukb-d-ASTHMA_HOSPITAL1	Asthma, hospital admissions 1	NA	2018	Neale lab	NA	Males and Females	NA	European	NA	10438296	361194	1986	359208
ieu-a-1133	ER+ Breast cancer (iCOGS)	NA	2017	Michailidou K	BCAC	Females	29059683	European	log odds	10680257	69970	27078	42892
ukb-b-11297	Doctor diagnosed asthma	22127: Output from GWAS pipeline using Phesant derived variables from UKBiobank	2018	Ben Elsworth	MRC-IEU	Males and Females	NA	European	SD	9851867	112583	14283	98300
ieu-a-1130	Breast cancer (iCOGS)	NA	2017	Michailidou K	BCAC	Females	29059683	European	log odds	10680257	89677	46785	42892
ieu-a-1090	Type 2 diabetes	Dominance model? If so then not necessarily of value for MR; Results from interim Biobank release enriched for smokers; could lead to bias through collider issues in MR	2016	Wood	UK Biobank	Males and Females	26961502	European	log odds	8404296	120286	4040	116246
ieu-a-276	Celiac disease	Effect allele frequencies are missing	2010	Dubois PC	NA	Males and Females	20190752	European	log odds	523399	15283	4533	10750
finn-a-ASTHMA_HOSPITAL3	Asthma, hospital admissions 3	NA	2020	NA	NA	Males and Females	NA	European	NA	16152119	NA	1841	94658
finn-a-ASTHMA_MODE	Asthma (mode)	NA	2020	NA	NA	Males and Females	NA	European	NA	16152119	NA	7546	65661
ieu-b-96	Oropharyngeal cancer	Geographic region: Europe	2016	Lesseur	Oncoarray oral cavity and oropharyngeal cancer	Males and Females	27749845	European	NA	7508444	4018	1090	2928
ieu-a-1125	Endometrioid ovarian cancer	NA	2017	Phelan	OCAC	Females	28346442	European	log odds	0	43751	2810	40941
ieu-a-1132	ER+ Breast cancer (Oncoarray)	NA	2017	Michailidou K	BCAC	Females	29059683	European	log odds	10680257	83691	38197	45494
ieu-a-1024	Multiple sclerosis	NA	2011	Sawcer S	IMSGC	Males and Females	21833088	European	log odds	465435	27098	9722	17376
ieu-a-1123	Invasive mucinous ovarian cancer	NA	2017	Phelan	OCAC	Females	28346442	European	log odds	0	42358	1417	40941
ieu-a-1137	ER- Breast cancer (GWAS)	NA	2017	Michailidou K	BCAC	Females	29059683	European	log odds	10680257	22068	4480	17588
ieu-a-990	Bulimia nervosa	NA	2013	Wade TD	NA	Females	23568457	European	log odds	11846513	2442	151	2291
ukb-d-4803_12	Tinnitus: Yes, now a lot of the time	NA	2018	Neale lab	NA	Males and Females	NA	European	NA	11127194	117882	2959	114923
ieu-a-1184	Autism Spectrum Disorder	NA	2015	NA	PGC	Males and Females	0	European	\\N	9499589	10610	5305	5305
ukb-d-4803_11	Tinnitus: Yes, now most or all of the time	NA	2018	Neale lab	NA	Males and Females	NA	European	NA	12817923	117882	7739	110143
ieu-a-45	Anorexia nervosa	Effect allele frequecies are missing	2014	Boraska V	GCAN	Males and Females	24514567	European	log odds	1149254	17767	2907	14860
ukb-b-18290	Age hayfever or allergic rhinitis diagnosed by doctor	22146: Output from GWAS pipeline using Phesant derived variables from UKBiobank	2018	Ben Elsworth	MRC-IEU	Males and Females	NA	European	SD	9851867	25486	NA	NA
ieu-a-32	Ulcerative colitis	NA	2015	Liu	IIBDGC	Males and Females	26192919	European	log odds	12255197	27432	6968	20464
finn-a-ASTHMA_MIXED_EXMORE	Asthma mixed form (mode)	NA	2020	NA	NA	Males and Females	NA	European	NA	16152119	NA	221	65127
ieu-a-44	Asthma	NA	2007	Moffatt MF	GABRIEL	Males and Females	20860503	European	log odds	546183	26475	10365	16110
ukb-d-4803_13	Tinnitus: Yes, now some of the time	NA	2018	Neale lab	NA	Males and Females	NA	European	NA	13352737	117882	10489	107393
ieu-a-1135	ER- Breast cancer (Oncoarray)	NA	2017	Michailidou K	BCAC	Females	29059683	European	log odds	10680257	55149	9655	45494
ukb-b-16818	Non-cancer illness code, self-reported: gastro-oesophageal reflux (gord) / gastric reflux	20002#1138: Output from GWAS pipeline using Phesant derived variables from UKBiobank	2018	Ben Elsworth	MRC-IEU	Males and Females	NA	European	SD	9851867	462933	19661	443272
ieu-a-1171	Knee osteoarthritis	NA	2012	Zeggini	arcOGEN	Males and Females	22763110	European	NA	1279483	11655	646	11009
finn-a-ALLERG_ASTHMA_EXMORE	Allergic asthma (mode)	NA	2020	NA	NA	Males and Females	NA	European	NA	16152119	NA	1764	65127
ieu-a-1170	Knee and hip osteoarthritis	NA	2012	Zeggini	arcOGEN	Males and Females	22763110	European	NA	1279483	14507	3498	11009
ukb-d-J45	Diagnoses - main ICD10: J45 Asthma	NA	2018	Neale lab	NA	Males and Females	NA	European	NA	10336532	361194	1693	359501
ieu-a-31	Inflammatory bowel disease	NA	2015	Liu	IIBDGC	Males and Females	26192919	European	log odds	12716084	34652	12882	21770
ukb-b-17219	Diagnoses - secondary ICD10: J45.9 Asthma, unspecified	41204#J459: Output from GWAS pipeline using Phesant derived variables from UKBiobank	2018	Ben Elsworth	MRC-IEU	Males and Females	NA	European	SD	9851867	463010	18988	444022
ukb-b-20208	Diagnoses - main ICD10: J45.9 Asthma, unspecified	41202#J459: Output from GWAS pipeline using Phesant derived variables from UKBiobank	2018	Ben Elsworth	MRC-IEU	Males and Females	NA	European	SD	9851867	463010	1877	461133
ieu-a-803	PGC cross-disorder traits	PGC (psychiatric genomics consortium)	2013	Smoller JW	PGC	Males and Females	23453885	European	log odds	1249700	61220	33332	27888
ieu-a-1233	Low malignant potential ovarian cancer	NA	2017	Phelan	OCAC	Females	28346442	European	log odds	0	47147	3103	40941
ieu-a-12	Crohn's disease	NA	2015	Liu	IIBDGC	Males and Females	26192919	European	log odds	124888	51874	17897	33977
ieu-a-820	Multiple sclerosis	Family study; effect allele frequencies are missing	2007	Hafler DA	IMSGC	Males and Females	17660530	European	log odds	327095	2793	931	1862
ebi-a-GCST010775	COVID-19 (very severe respiratory confirmed vs not hospitalized) RELEASE 4	NA	2020	COVID-19 Host Genetics Initiative	NA	NA	32404885	European	NA	9201012	957	269	688
ukb-b-7178	Doctor diagnosed hayfever or allergic rhinitis	22126: Output from GWAS pipeline using Phesant derived variables from UKBiobank	2018	Ben Elsworth	MRC-IEU	Males and Females	NA	European	SD	9851867	112583	25486	87097
ieu-a-1120	Ovarian cancer	NA	2017	Phelan	OCAC	Females	28346442	European	log odds	0	66450	25509	40941
ukb-a-383	Tinnitus: Yes now most or all of the time	NA	2017	Neale	Neale Lab	Males and Females	NA	European	SD	10894596	109411	7214	102197
ebi-a-GCST010780	COVID-19 (RELEASE 4)	NA	2020	COVID-19 Host Genetics Initiative	NA	NA	32404885	European	NA	12508741	1299010	14134	1284876
finn-a-ASTHMA_MIXED	Asthma mixed form	NA	2020	NA	NA	Males and Females	NA	European	NA	16152119	NA	221	65521
ukb-a-545	Diagnoses - main ICD10: K21 Gastro-oesophageal reflux disease	NA	2017	Neale	Neale Lab	Males and Females	NA	European	SD	10894596	337199	7282	329917
ukb-b-18436	Age asthma diagnosed by doctor	22147: Output from GWAS pipeline using Phesant derived variables from UKBiobank	2018	Ben Elsworth	MRC-IEU	Males and Females	NA	European	SD	9851867	14283	NA	NA
ukb-b-18113	Non-cancer illness code, self-reported: asthma	20002#1111: Output from GWAS pipeline using Phesant derived variables from UKBiobank	2018	Ben Elsworth	MRC-IEU	Males and Females	NA	European	SD	9851867	462933	53598	409335
ieu-a-1058	Celiac disease	Immuno-chip; effect allele frequencies are missing	2011	Trynka	NA	Males and Females	22057235	European	log odds	38037	24269	12041	12228
finn-a-ASTHMA_NAS_EXMORE	Asthma, unspecified (mode)	NA	2020	NA	NA	Males and Females	NA	European	NA	16152119	NA	2944	65127
finn-a-NONALLERG_ASTHMA_EXMORE	Non-allergic asthma (mode)	NA	2020	NA	NA	Males and Females	NA	European	NA	16152119	NA	1385	65127
ieu-a-818	Parkinson's disease	Familial Parkinson's disease; effect allele frequencies are missing	2011	Pankratz	NA	Males and Females	21829596	European	log odds	318553	1672	816	856
ieu-a-1059	Celiac disease	Effect allele frequencies are missing	2010	Dubois	NA	Males and Females	20190752	European	log odds	292388	15283	4533	10750
ieu-a-996	Eczema	23andME excluded	2014	Paternoster	EAGLE	Males and Females	26482879	European	log odds	11059641	40835	10788	30047
ieu-a-834	Rheumatoid arthritis	Effect allele frequencies are missing	2010	Stahl EA	NA	Males and Females	20453842	European	log odds	2556272	25708	5539	20169
ukb-b-1386	Diagnoses - main ICD10: K21.9 Gastro-oesophageal reflux disease without oesophagitis	41202#K219: Output from GWAS pipeline using Phesant derived variables from UKBiobank	2018	Ben Elsworth	MRC-IEU	Males and Females	NA	European	SD	9851867	463010	4651	458359
