# Supplementary material for: Plasma Proteins as Occupational Hazard Risk Monitors for Populations Working in Harsh Environments: A Mendelian Randomization Study
Source: Front Public Health. 2022 May 6;10:852572. doi: 10.3389/fpubh.2022.852572 (PMC9120921; doi:10.3389/fpubh.2022.852572)
Supplement: Supplementary Data 2 — MR results between workplace environments and plasma proteins. [file Data_Sheet_2.XLSX]

## Sheet: Noisy
Primary MR results between workplace very noisy and plasma proteins level
id.exposure	id.outcome	exposure	outcome	Outcome Gene ID	method	nsnp	b	se	pval
ukb-d-22606_2	prot-a-766	Workplace very noisy	Discoidin, CUB and LCCL domain-containing protein 2	DCBLD2	Inverse variance weighted	18	-0.488875	0.102028	1.65495e-06
ukb-d-22606_2	prot-a-3228	Workplace very noisy	WAP, Kazal, immunoglobulin, Kunitz and NTR domain-containing protein 2	WFIKKN2	Inverse variance weighted	18	-0.421182	0.102051	3.67251e-05
ukb-d-22606_2	prot-a-1037	Workplace very noisy	Protein FAM177A1	FAM177A1	Inverse variance weighted	18	-0.38159	0.102051	0.000184597
ukb-d-22606_2	prot-a-2850	Workplace very noisy	Type 2 lactosamine alpha-2,3-sialyltransferase	ST3GAL6	Inverse variance weighted	18	-0.329031	0.102046	0.00126259
ukb-d-22606_2	prot-a-1046	Workplace very noisy	Glycosaminoglycan xylosylkinase	FAM20B	Inverse variance weighted	18	-0.323731	0.10204	0.00151096
ukb-d-22606_2	prot-a-822	Workplace very noisy	Dickkopf-related protein 3	DKK3	Inverse variance weighted	18	-0.319565	0.102051	0.00173956
ukb-d-22606_2	prot-a-909	Workplace very noisy	Epidermal growth factor receptor	EGFR	Inverse variance weighted	18	-0.317002	0.102043	0.00189272
ukb-d-22606_2	prot-a-1448	Workplace very noisy	Insulin-like growth factor-binding protein 2	IGFBP2	Inverse variance weighted	18	-0.350067	0.112916	0.00193367
ukb-d-22606_2	prot-a-2052	Workplace very noisy	Nischarin	NISCH	Inverse variance weighted	18	-0.312622	0.10204	0.00218611
ukb-d-22606_2	prot-a-1446	Workplace very noisy	Insulin-like growth factor-binding protein 1	IGFBP1	Inverse variance weighted	18	-0.308794	0.10204	0.00247658
ukb-d-22606_2	prot-a-1721	Workplace very noisy	Leptin	LEP	Inverse variance weighted	18	0.305441	0.10204	0.0027595
ukb-d-22606_2	prot-a-1882	Workplace very noisy	Hepatocyte growth factor receptor	MET	Inverse variance weighted	18	-0.301339	0.102043	0.00314634
ukb-d-22606_2	prot-a-72	Workplace very noisy	RAC-beta serine/threonine-protein kinase	AKT2	Inverse variance weighted	18	0.298346	0.102051	0.00346119
ukb-d-22606_2	prot-a-2067	Workplace very noisy	Neurogenic locus notch homolog protein 1	NOTCH1	Inverse variance weighted	18	-0.297547	0.102043	0.00354649
ukb-d-22606_2	prot-a-419	Workplace very noisy	Scavenger receptor cysteine-rich type 1 protein M130	CD163	Inverse variance weighted	18	0.297294	0.102026	0.00356946
ukb-d-22606_2	prot-a-215	Workplace very noisy	UDP-GlcNAc:betaGal beta-1,3-N-acetylglucosaminyltransferase 8	B3GNT8	Inverse variance weighted	18	-0.296391	0.102051	0.00368018
ukb-d-22606_2	prot-a-1548	Workplace very noisy	Inositol monophosphatase 3	BPNT2	Inverse variance weighted	18	-0.317523	0.109544	0.00374858
ukb-d-22606_2	prot-a-1449	Workplace very noisy	Insulin-like growth factor-binding protein 3	IGFBP3	Inverse variance weighted	18	-0.295396	0.10204	0.00379293
ukb-d-22606_2	prot-a-2908	Workplace very noisy	Switch-associated protein 70	SWAP70	Inverse variance weighted	18	-0.291119	0.102035	0.00432914
ukb-d-22606_2	prot-a-1103	Workplace very noisy	Fibroblast growth factor receptor 3	FGFR3	Inverse variance weighted	18	-0.322393	0.116396	0.00560905
ukb-d-22606_2	prot-a-284	Workplace very noisy	Uncharacterized protein C14orf93	C14orf93	Inverse variance weighted	18	0.282648	0.102051	0.00561115
ukb-d-22606_2	prot-a-523	Workplace very noisy	Complement factor I	CFI	Inverse variance weighted	18	0.27747	0.102052	0.00654987
ukb-d-22606_2	prot-a-2300	Workplace very noisy	Pleckstrin homology domain-containing family A member 7	PLEKHA7	Inverse variance weighted	18	0.273374	0.102029	0.00737579
ukb-d-22606_2	prot-a-399	Workplace very noisy	C-C motif chemokine 23	CCL23	Inverse variance weighted	18	-0.273187	0.102051	0.0074291
ukb-d-22606_2	prot-a-2701	Workplace very noisy	Plasma protease C1 inhibitor	SERPING1	Inverse variance weighted	18	-0.270848	0.102043	0.00794808
ukb-d-22606_2	prot-a-133	Workplace very noisy	Apolipoprotein F	APOF	Inverse variance weighted	18	-0.264474	0.102043	0.00954803
ukb-d-22606_2	prot-a-3263	Workplace very noisy	Zinc finger protein 180	ZNF180	Inverse variance weighted	18	0.26445	0.102051	0.0095599
ukb-d-22606_2	prot-a-2162	Workplace very noisy	Prolyl 4-hydroxylase subunit alpha-2	P4HA2	Inverse variance weighted	18	0.264231	0.102021	0.00959834
ukb-d-22606_2	prot-a-947	Workplace very noisy	Ectonucleotide pyrophosphatase/phosphodiesterase family member 5	ENPP5	Inverse variance weighted	18	-0.288334	0.11145	0.00967816
ukb-d-22606_2	prot-a-1690	Workplace very noisy	Neural cell adhesion molecule L1	L1CAM	Inverse variance weighted	18	-0.262398	0.102033	0.0101201
ukb-d-22606_2	prot-a-753	Workplace very noisy	NADH-cytochrome b5 reductase 3	CYB5R3	Inverse variance weighted	18	-0.311724	0.122118	0.0106907
ukb-d-22606_2	prot-a-1801	Workplace very noisy	Limbic system-associated membrane protein	LSAMP	Inverse variance weighted	18	-0.260428	0.102043	0.0107062
ukb-d-22606_2	prot-a-3169	Workplace very noisy	Netrin receptor UNC5D	UNC5D	Inverse variance weighted	18	-0.316297	0.124611	0.01114
ukb-d-22606_2	prot-a-1342	Workplace very noisy	Histone H2A type 3	H2AW	Inverse variance weighted	18	0.257966	0.102057	0.0114825
ukb-d-22606_2	prot-a-2513	Workplace very noisy	ATP-dependent DNA helicase Q1	RECQL	Inverse variance weighted	18	0.256948	0.102051	0.0118075
ukb-d-22606_2	prot-a-635	Workplace very noisy	COP9 signalosome complex subunit 2	COPS2	Inverse variance weighted	18	0.306897	0.12295	0.0125559
ukb-d-22606_2	prot-a-2099	Workplace very noisy	Neuropilin-1	NRP1	Inverse variance weighted	18	-0.254388	0.10204	0.0126664
ukb-d-22606_2	prot-a-2397	Workplace very noisy	Proactivator polypeptide-like 1	PSAPL1	Inverse variance weighted	18	-0.265995	0.106798	0.0127511
ukb-d-22606_2	prot-a-676	Workplace very noisy	Quinone oxidoreductase-like protein 1	CRYZL1	Inverse variance weighted	18	0.255837	0.102889	0.0128994
ukb-d-22606_2	prot-a-2619	Workplace very noisy	Protein S100-A5	S100A5	Inverse variance weighted	18	-0.253641	0.102037	0.0129268
ukb-d-22606_2	prot-a-47	Workplace very noisy	Alcohol dehydrogenase 4	ADH4	Inverse variance weighted	18	0.282777	0.113991	0.0131128
ukb-d-22606_2	prot-a-767	Workplace very noisy	Deoxycytidine kinase	DCK	Inverse variance weighted	18	0.26492	0.107057	0.0133395
ukb-d-22606_2	prot-a-2448	Workplace very noisy	Receptor-type tyrosine-protein phosphatase S	PTPRS	Inverse variance weighted	18	-0.25146	0.102046	0.0137321
ukb-d-22606_2	prot-a-220	Workplace very noisy	Beta-1,4-galactosyltransferase 6	B4GALT6	Inverse variance weighted	18	-0.255219	0.104025	0.0141499
ukb-d-22606_2	prot-a-756	Workplace very noisy	Cytochrome P450 3A4	CYP3A4	Inverse variance weighted	18	0.249369	0.102051	0.0145426
ukb-d-22606_2	prot-a-1109	Workplace very noisy	Polyphosphoinositide phosphatase	FIG4	Inverse variance weighted	18	-0.248811	0.102037	0.0147508
ukb-d-22606_2	prot-a-2036	Workplace very noisy	Neuropilin and tolloid-like protein 2	NETO2	Inverse variance weighted	18	-0.248553	0.10204	0.0148577
ukb-d-22606_2	prot-a-400	Workplace very noisy	Ck-beta-8-1	CCL23	Inverse variance weighted	18	-0.248459	0.102051	0.0149059
ukb-d-22606_2	prot-a-536	Workplace very noisy	Chromodomain-helicase-DNA-binding protein 7	CHD7	Inverse variance weighted	18	0.262027	0.107654	0.014934
ukb-d-22606_2	prot-a-3137	Workplace very noisy	Ubiquitin-conjugating enzyme E2 G2	UBE2G2	Inverse variance weighted	18	0.247935	0.102051	0.0151188
ukb-d-22606_2	prot-a-3209	Workplace very noisy	V-set and transmembrane domain-containing protein 2-like protein	VSTM2L	Inverse variance weighted	18	0.246804	0.102033	0.0155689
ukb-d-22606_2	prot-a-2934	Workplace very noisy	T-box transcription factor TBX22	TBX22	Inverse variance weighted	18	-0.244961	0.102241	0.0165784
ukb-d-22606_2	prot-a-2848	Workplace very noisy	CMP-N-acetylneuraminate-beta-galactosamide-alpha-2,3-sialyltransferase 1	ST3GAL1	Inverse variance weighted	18	-0.241126	0.102035	0.0181194
ukb-d-22606_2	prot-a-316	Workplace very noisy	Protein CEI	C5orf38	Inverse variance weighted	18	0.241054	0.102051	0.0181721
ukb-d-22606_2	prot-a-1018	Workplace very noisy	Fumarylacetoacetase	FAH	Inverse variance weighted	18	0.263597	0.111599	0.0181764
ukb-d-22606_2	prot-a-2266	Workplace very noisy	PILR alpha-associated neural protein	PIANP	Inverse variance weighted	18	-0.298758	0.126953	0.0186083
ukb-d-22606_2	prot-a-2917	Workplace very noisy	Synaptotagmin-8	SYT8	Inverse variance weighted	18	-0.239332	0.10204	0.0190036
ukb-d-22606_2	prot-a-1263	Workplace very noisy	G-protein coupled receptor 26	GPR26	Inverse variance weighted	18	0.303377	0.129699	0.0193314
ukb-d-22606_2	prot-a-3027	Workplace very noisy	Transmembrane and ubiquitin-like domain-containing protein 2	TMUB2	Inverse variance weighted	18	0.23795	0.102051	0.0197174
ukb-d-22606_2	prot-a-1728	Workplace very noisy	Galectin-4	LGALS4	Inverse variance weighted	18	0.237657	0.102032	0.019846
ukb-d-22606_2	prot-a-933	Workplace very noisy	RNA polymerase II elongation factor ELL2	ELL2	Inverse variance weighted	18	-0.246558	0.106256	0.020319
ukb-d-22606_2	prot-a-2997	Workplace very noisy	Transmembrane protein 132A	TMEM132A	Inverse variance weighted	18	-0.236538	0.102043	0.0204476
ukb-d-22606_2	prot-a-2822	Workplace very noisy	Serine protease inhibitor Kazal-type 9	SPINK9	Inverse variance weighted	18	-0.23591	0.102023	0.0207592
ukb-d-22606_2	prot-a-2576	Workplace very noisy	RNA-binding protein 40	RNPC3	Inverse variance weighted	18	0.311386	0.134935	0.0210173
ukb-d-22606_2	prot-a-1445	Workplace very noisy	Cation-independent mannose-6-phosphate receptor	IGF2R	Inverse variance weighted	18	-0.234738	0.102038	0.0214202
ukb-d-22606_2	prot-a-2778	Workplace very noisy	Small integral membrane protein 9	SMIM9	Inverse variance weighted	18	-0.234222	0.10204	0.0217111
ukb-d-22606_2	prot-a-1874	Workplace very noisy	Mediator of RNA polymerase II transcription subunit 1	MED1	Inverse variance weighted	18	0.233384	0.102043	0.0221898
ukb-d-22606_2	prot-a-3093	Workplace very noisy	Protein-tyrosine sulfotransferase 2	TPST2	Inverse variance weighted	18	-0.25035	0.109544	0.0222903
ukb-d-22606_2	prot-a-1975	Workplace very noisy	Matrix-remodeling-associated protein 8	MXRA8	Inverse variance weighted	18	-0.258387	0.113478	0.0227876
ukb-d-22606_2	prot-a-217	Workplace very noisy	Beta-1,4-galactosyltransferase 2	B4GALT2	Inverse variance weighted	18	-0.274304	0.121016	0.0234099
ukb-d-22606_2	prot-a-755	Workplace very noisy	Cytoglobin	CYGB	Inverse variance weighted	18	-0.231227	0.102055	0.0234691
ukb-d-22606_2	prot-a-787	Workplace very noisy	Beta-defensin 110	DEFB110	Inverse variance weighted	18	0.231125	0.102052	0.0235266
ukb-d-22606_2	prot-a-28	Workplace very noisy	Disintegrin and metalloproteinase domain-containing protein 23	ADAM23	Inverse variance weighted	18	-0.230476	0.102011	0.0238628
ukb-d-22606_2	prot-a-2400	Workplace very noisy	Pregnancy-specific beta-1-glycoprotein 11	PSG11	Inverse variance weighted	18	0.23023	0.102051	0.0240687
ukb-d-22606_2	prot-a-1683	Workplace very noisy	Keratin, type I cytoskeletal 18	KRT18	Inverse variance weighted	18	0.230035	0.102025	0.0241523
ukb-d-22606_2	prot-a-2078	Workplace very noisy	N-terminal pro-BNP	NPPB	Inverse variance weighted	18	-0.228945	0.102044	0.0248584
ukb-d-22606_2	prot-a-174	Workplace very noisy	Ecto-ADP-ribosyltransferase 3	ART3	Inverse variance weighted	18	-0.243643	0.108607	0.0248746
ukb-d-22606_2	prot-a-2446	Workplace very noisy	Receptor-type tyrosine-protein phosphatase eta	PTPRJ	Inverse variance weighted	18	-0.227629	0.102026	0.0256754
ukb-d-22606_2	prot-a-2653	Workplace very noisy	Protein SCO1 homolog, mitochondrial	SCO1	Inverse variance weighted	18	-0.227616	0.10204	0.0257047
ukb-d-22606_2	prot-a-1410	Workplace very noisy	Indoleamine 2,3-dioxygenase 1	IDO1	Inverse variance weighted	18	-0.227387	0.102023	0.0258275
ukb-d-22606_2	prot-a-1316	Workplace very noisy	Hemoglobin subunit theta-1	HBQ1	Inverse variance weighted	18	0.247232	0.110952	0.0258625
ukb-d-22606_2	prot-a-2645	Workplace very noisy	Secretogranin-3	SCG3	Inverse variance weighted	18	-0.285065	0.127968	0.0259055
ukb-d-22606_2	prot-a-643	Workplace very noisy	Carboxypeptidase A4	CPA4	Inverse variance weighted	18	-0.235733	0.106195	0.0264318
ukb-d-22606_2	prot-a-296	Workplace very noisy	Uncharacterized protein C1orf185	C1orf185	Inverse variance weighted	18	0.230743	0.103992	0.0264972
ukb-d-22606_2	prot-a-498	Workplace very noisy	Cerebral dopamine neurotrophic factor	CDNF	Inverse variance weighted	18	-0.256375	0.115933	0.0270079
ukb-d-22606_2	prot-a-2530	Workplace very noisy	Beta-1,3-N-acetylglucosaminyltransferase radical fringe	RFNG	Inverse variance weighted	18	0.225401	0.102051	0.0271947
ukb-d-22606_2	prot-a-69	Workplace very noisy	Aldo-keto reductase family 1 member C1	AKR1C1	Inverse variance weighted	18	-0.224845	0.102037	0.0275548
ukb-d-22606_2	prot-a-1102	Workplace very noisy	Fibroblast growth factor receptor 2	FGFR2	Inverse variance weighted	18	0.26052	0.118288	0.0276352
ukb-d-22606_2	prot-a-2819	Workplace very noisy	Serine protease inhibitor Kazal-type 5	SPINK5	Inverse variance weighted	18	-0.223924	0.102025	0.0281774
ukb-d-22606_2	prot-a-1806	Workplace very noisy	Latent-transforming growth factor beta-binding protein 4	LTBP4	Inverse variance weighted	18	-0.222871	0.10201	0.0289038
ukb-d-22606_2	prot-a-866	Workplace very noisy	Desmocollin-2	DSC2	Inverse variance weighted	18	-0.234291	0.107887	0.029884
ukb-d-22606_2	prot-a-2755	Workplace very noisy	Adenosine 3'-phospho 5'-phosphosulfate transporter 2	SLC35B3	Inverse variance weighted	18	-0.221106	0.10203	0.0302299
ukb-d-22606_2	prot-a-1036	Workplace very noisy	BRISC complex subunit Abro1	ABRAXAS2	Inverse variance weighted	18	0.220631	0.102034	0.030593
ukb-d-22606_2	prot-a-2033	Workplace very noisy	Neogenin	NEO1	Inverse variance weighted	18	-0.220565	0.102043	0.0306571
ukb-d-22606_2	prot-a-1001	Workplace very noisy	Exosome complex component CSL4	EXOSC1	Inverse variance weighted	18	0.229934	0.106644	0.031077
ukb-d-22606_2	prot-a-1674	Workplace very noisy	NKG2-D type II integral membrane protein	KLRK1	Inverse variance weighted	18	0.219843	0.102055	0.0312278
ukb-d-22606_2	prot-a-1712	Workplace very noisy	Plastin-2	LCP1	Inverse variance weighted	18	-0.218915	0.10204	0.0319231
ukb-d-22606_2	prot-a-3081	Workplace very noisy	Tumor protein p53-inducible protein 11	TP53I11	Inverse variance weighted	18	0.23448	0.10935	0.0320088
ukb-d-22606_2	prot-a-1384	Workplace very noisy	Heat shock protein HSP 90-alpha/beta	HSP90AA1	Inverse variance weighted	18	0.218003	0.102043	0.032649
ukb-d-22606_2	prot-a-1941	Workplace very noisy	39S ribosomal protein L32, mitochondrial	MRPL32	Inverse variance weighted	18	0.217469	0.102051	0.0330902
ukb-d-22606_2	prot-a-2933	Workplace very noisy	TATA-box-binding protein	TBP	Inverse variance weighted	18	0.217287	0.10204	0.0332198
ukb-d-22606_2	prot-a-2849	Workplace very noisy	CMP-N-acetylneuraminate-beta-galactosamide-alpha-2,3-sialyltransferase 2	ST3GAL2	Inverse variance weighted	18	0.229044	0.10782	0.0336443
ukb-d-22606_2	prot-a-1826	Workplace very noisy	Mucosal addressin cell adhesion molecule 1	MADCAM1	Inverse variance weighted	18	0.216743	0.102051	0.0336808
ukb-d-22606_2	prot-a-772	Workplace very noisy	dCTP pyrophosphatase 1	DCTPP1	Inverse variance weighted	18	-0.236058	0.111208	0.0337824
ukb-d-22606_2	prot-a-2935	Workplace very noisy	T-box transcription factor TBX3	TBX3	Inverse variance weighted	18	0.227654	0.107314	0.0338897
ukb-d-22606_2	prot-a-539	Workplace very noisy	Secretogranin-1	CHGB	Inverse variance weighted	18	-0.232428	0.109876	0.0343983
ukb-d-22606_2	prot-a-2274	Workplace very noisy	Serine/threonine-protein kinase pim-1	PIM1	Inverse variance weighted	18	-0.215825	0.102043	0.0344262
ukb-d-22606_2	prot-a-3162	Workplace very noisy	NKG2D ligand 3	ULBP3	Inverse variance weighted	18	0.215676	0.102018	0.0345064
ukb-d-22606_2	prot-a-1918	Workplace very noisy	72 kDa type IV collagenase	MMP2	Inverse variance weighted	18	-0.215071	0.102051	0.0350758
ukb-d-22606_2	prot-a-616	Workplace very noisy	Collagen alpha-1(XV) chain	COL15A1	Inverse variance weighted	18	-0.271344	0.128761	0.0350875
ukb-d-22606_2	prot-a-2085	Workplace very noisy	Nuclear receptor subfamily 1 group D member 1	NR1D1	Inverse variance weighted	18	0.255898	0.121871	0.0357519
ukb-d-22606_2	prot-a-1085	Workplace very noisy	Flap endonuclease 1	FEN1	Inverse variance weighted	18	0.214171	0.10204	0.0358271
ukb-d-22606_2	prot-a-1648	Workplace very noisy	Killer cell immunoglobulin-like receptor 3DS1	KIR3DS1	Inverse variance weighted	18	0.21415	0.102051	0.0358646
ukb-d-22606_2	prot-a-3187	Workplace very noisy	Vesicle-associated membrane protein 5	VAMP5	Inverse variance weighted	18	0.213612	0.102063	0.0363538
ukb-d-22606_2	prot-a-380	Workplace very noisy	Coiled-coil domain-containing protein 126	CCDC126	Inverse variance weighted	18	-0.232258	0.111095	0.0365619
ukb-d-22606_2	prot-a-661	Workplace very noisy	Cysteine-rich secretory protein 2	CRISP2	Inverse variance weighted	18	-0.21169	0.102053	0.0380508
ukb-d-22606_2	prot-a-1713	Workplace very noisy	Lactase-phlorizin hydrolase	LCT	Inverse variance weighted	18	-0.210541	0.102045	0.0390915
ukb-d-22606_2	prot-a-2622	Workplace very noisy	Protein S100-A9	S100A9	Inverse variance weighted	18	-0.210474	0.102035	0.0391358
ukb-d-22606_2	prot-a-2209	Workplace very noisy	Procollagen C-endopeptidase enhancer 1	PCOLCE	Inverse variance weighted	18	-0.213562	0.104034	0.0400908
ukb-d-22606_2	prot-a-2730	Workplace very noisy	Sialic acid-binding Ig-like lectin 8	SIGLEC8	Inverse variance weighted	18	-0.208684	0.102037	0.0408367
ukb-d-22606_2	prot-a-3096	Workplace very noisy	TNF receptor-associated factor 4	TRAF4	Inverse variance weighted	18	-0.239748	0.117326	0.0410091
ukb-d-22606_2	prot-a-2169	Workplace very noisy	Serine/threonine-protein kinase PAK 3	PAK3	Inverse variance weighted	18	-0.207863	0.102033	0.0416291
ukb-d-22606_2	prot-a-2015	Workplace very noisy	Natural cytotoxicity triggering receptor 2	NCR2	Inverse variance weighted	18	0.207379	0.102052	0.0421448
ukb-d-22606_2	prot-a-3179	Workplace very noisy	Ubiquitin carboxyl-terminal hydrolase 21	USP21	Inverse variance weighted	18	0.207225	0.102037	0.0422681
ukb-d-22606_2	prot-a-1061	Workplace very noisy	Fatty acid hydroxylase domain-containing protein 2	FAXDC2	Inverse variance weighted	18	-0.206875	0.102026	0.0425945
ukb-d-22606_2	prot-a-2782	Workplace very noisy	Submaxillary gland androgen-regulated protein 3A	SMR3A	Inverse variance weighted	18	0.212356	0.104752	0.0426388
ukb-d-22606_2	prot-a-2764	Workplace very noisy	Mitochondrial sodium/hydrogen exchanger 9B2	SLC9B2	Inverse variance weighted	18	-0.206043	0.102051	0.0434853
ukb-d-22606_2	prot-a-2311	Workplace very noisy	Protein TMEPAI	PMEPA1	Inverse variance weighted	18	-0.205897	0.10204	0.0436124
ukb-d-22606_2	prot-a-829	Workplace very noisy	Protein delta homolog 2	DLK2	Inverse variance weighted	18	-0.232228	0.115253	0.0439104
ukb-d-22606_2	prot-a-3270	Workplace very noisy	Zinc finger protein 358	ZNF358	Inverse variance weighted	18	0.257045	0.127929	0.044508
ukb-d-22606_2	prot-a-1996	Workplace very noisy	N-acetylglucosamine-1-phosphodiester alpha-N-acetylglucosaminidase	NAGPA	Inverse variance weighted	18	-0.204851	0.102028	0.0446665
ukb-d-22606_2	prot-a-233	Workplace very noisy	B-cell receptor-associated protein 29	BCAP29	Inverse variance weighted	18	0.204261	0.10204	0.0453097
ukb-d-22606_2	prot-a-2429	Workplace very noisy	Parathyroid hormone/parathyroid hormone-related peptide receptor	PTH1R	Inverse variance weighted	18	0.204199	0.102037	0.0453674
ukb-d-22606_2	prot-a-492	Workplace very noisy	Cyclin-dependent kinase 2:Cyclin-A2 complex	CDK2	Inverse variance weighted	18	0.204157	0.102026	0.0453903
ukb-d-22606_2	prot-a-3249	Workplace very noisy	14-3-3 protein epsilon	YWHAE	Inverse variance weighted	18	-0.204074	0.102051	0.0455293
ukb-d-22606_2	prot-a-2157	Workplace very noisy	Osteocrin	OSTN	Inverse variance weighted	18	0.204051	0.10204	0.0455319
ukb-d-22606_2	prot-a-184	Workplace very noisy	Histone-lysine N-methyltransferase ASH1L	ASH1L	Inverse variance weighted	18	0.203462	0.102027	0.0461311
ukb-d-22606_2	prot-a-1225	Workplace very noisy	Glia maturation factor gamma	GMFG	Inverse variance weighted	18	-0.203428	0.102035	0.0461847
ukb-d-22606_2	prot-a-1208	Workplace very noisy	Inactive gamma-glutamyltranspeptidase 2	GGT2	Inverse variance weighted	18	0.2034	0.102051	0.0462482
ukb-d-22606_2	prot-a-2059	Workplace very noisy	Nucleoside diphosphate kinase A	NME1	Inverse variance weighted	18	0.225863	0.113378	0.0463583
ukb-d-22606_2	prot-a-33	Workplace very noisy	A disintegrin and metalloproteinase with thrombospondin motifs 15	ADAMTS15	Inverse variance weighted	18	0.212749	0.106879	0.04653
ukb-d-22606_2	prot-a-1324	Workplace very noisy	E3 ubiquitin-protein ligase HECW1	HECW1	Inverse variance weighted	18	0.206743	0.103927	0.046667
ukb-d-22606_2	prot-a-1475	Workplace very noisy	Interleukin-13	IL13	Inverse variance weighted	18	0.206822	0.104081	0.0469089
ukb-d-22606_2	prot-a-2662	Workplace very noisy	Protein transport protein Sec61 subunit gamma	SEC61G	Inverse variance weighted	18	0.202568	0.102051	0.0471478
ukb-d-22606_2	prot-a-517	Workplace very noisy	Cilia- and flagella-associated protein 45	CFAP45	Inverse variance weighted	18	-0.201939	0.102051	0.047838
ukb-d-22606_2	prot-a-957	Workplace very noisy	Ephrin type-A receptor 2	EPHA2	Inverse variance weighted	18	-0.201917	0.102043	0.0478436
ukb-d-22606_2	prot-a-1157	Workplace very noisy	Tyrosine-protein kinase Fyn	FYN	Inverse variance weighted	18	0.201304	0.10204	0.04852
ukb-d-22606_2	prot-a-2134	Workplace very noisy	NTF2-related export protein 1	NXT1	Inverse variance weighted	18	-0.222599	0.113017	0.0488845
ukb-d-22606_2	prot-a-1	Workplace very noisy	APOBEC1 complementation factor	A1CF	Inverse variance weighted	18	-0.200559	0.102063	0.0494079
ukb-d-22606_2	prot-a-402	Workplace very noisy	C-C motif chemokine 25	CCL25	Inverse variance weighted	18	0.227457	0.115815	0.0495349
ukb-d-22606_2	prot-a-2282	Workplace very noisy	Pyruvate kinase PKLR	PKLR	Inverse variance weighted	18	0.218914	0.111898	0.0504215
ukb-d-22606_2	prot-a-3032	Workplace very noisy	Tumor necrosis factor receptor superfamily member 10A	TNFRSF10A	Inverse variance weighted	18	0.199655	0.102063	0.0504412
ukb-d-22606_2	prot-a-93	Workplace very noisy	Angiopoietin-2	ANGPT2	Inverse variance weighted	18	-0.19932	0.102051	0.0508025
ukb-d-22606_2	prot-a-1317	Workplace very noisy	Hemoglobin subunit zeta	HBZ	Inverse variance weighted	18	0.202318	0.103691	0.051038
ukb-d-22606_2	prot-a-2674	Workplace very noisy	Semaphorin-4C	SEMA4C	Inverse variance weighted	18	-0.199953	0.102593	0.051296
ukb-d-22606_2	prot-a-216	Workplace very noisy	Beta-1,4-galactosyltransferase 1	B4GALT1	Inverse variance weighted	18	-0.239963	0.123259	0.0515556
ukb-d-22606_2	prot-a-213	Workplace very noisy	N-acetyllactosaminide beta-1,3-N-acetylglucosaminyltransferase 2	B3GNT2	Inverse variance weighted	18	-0.197844	0.10204	0.0525163
ukb-d-22606_2	prot-a-1055	Workplace very noisy	Phenylalanine--tRNA ligase, mitochondrial	FARS2	Inverse variance weighted	18	-0.212161	0.109485	0.0526454
ukb-d-22606_2	prot-a-2006	Workplace very noisy	Neural cell adhesion molecule 1, 120 kDa isoform	NCAM1	Inverse variance weighted	18	-0.197683	0.102043	0.0527138
ukb-d-22606_2	prot-a-1043	Workplace very noisy	Protein FAM19A5	TAFA5	Inverse variance weighted	18	-0.197616	0.102051	0.0528135
ukb-d-22606_2	prot-a-2844	Workplace very noisy	Translocon-associated protein subunit alpha	SSR1	Inverse variance weighted	18	0.219307	0.113455	0.0532383
ukb-d-22606_2	prot-a-3192	Workplace very noisy	Guanine nucleotide exchange factor VAV3	VAV3	Inverse variance weighted	18	0.197173	0.102051	0.0533469
ukb-d-22606_2	prot-a-108	Workplace very noisy	Annexin A2	ANXA2	Inverse variance weighted	18	-0.196799	0.10204	0.0537758
ukb-d-22606_2	prot-a-2382	Workplace very noisy	Prokineticin-1	PROK1	Inverse variance weighted	18	0.196759	0.102052	0.0538524
ukb-d-22606_2	prot-a-193	Workplace very noisy	Retroviral-like aspartic protease 1	ASPRV1	Inverse variance weighted	18	0.196613	0.102033	0.0539844
ukb-d-22606_2	prot-a-2968	Workplace very noisy	Transforming growth factor beta receptor type 3	TGFBR3	Inverse variance weighted	18	-0.196169	0.102051	0.0545722
ukb-d-22606_2	prot-a-758	Workplace very noisy	Protein CYR61	CCN1	Inverse variance weighted	18	0.203676	0.106298	0.0553554
ukb-d-22606_2	prot-a-3200	Workplace very noisy	Selenoprotein S	SELENOS	Inverse variance weighted	18	0.198761	0.103977	0.0559282
ukb-d-22606_2	prot-a-2188	Workplace very noisy	Paired box protein Pax-4	PAX4	Inverse variance weighted	18	0.194895	0.102033	0.056118
ukb-d-22606_2	prot-a-107	Workplace very noisy	Annexin A1	ANXA1	Inverse variance weighted	18	-0.195965	0.102716	0.0564136
ukb-d-22606_2	prot-a-2182	Workplace very noisy	Poly [ADP-ribose] polymerase 1	PARP1	Inverse variance weighted	18	0.194416	0.10204	0.0567429
ukb-d-22606_2	prot-a-3113	Workplace very noisy	Tetratricopeptide repeat protein 9B	TTC9B	Inverse variance weighted	18	0.206623	0.108673	0.0572586
ukb-d-22606_2	prot-a-2171	Workplace very noisy	Serine/threonine-protein kinase PAK 7	PAK5	Inverse variance weighted	18	0.193463	0.102037	0.0579577
ukb-d-22606_2	prot-a-1210	Workplace very noisy	GH3 domain-containing protein	GHDC	Inverse variance weighted	18	-0.1931	0.102023	0.0583958
ukb-d-22606_2	prot-a-3071	Workplace very noisy	Tenascin-X	TNXB	Inverse variance weighted	18	-0.192703	0.102043	0.0589646
ukb-d-22606_2	prot-a-1198	Workplace very noisy	Glial cell line-derived neurotrophic factor	GDNF	Inverse variance weighted	18	0.202508	0.107253	0.0590084
ukb-d-22606_2	prot-a-2227	Workplace very noisy	Platelet-derived growth factor C	PDGFC	Inverse variance weighted	18	0.192526	0.102024	0.0591501
ukb-d-22606_2	prot-a-2248	Workplace very noisy	Pescadillo homolog	PES1	Inverse variance weighted	18	0.192487	0.102026	0.0592083
ukb-d-22606_2	prot-a-1426	Workplace very noisy	Interferon alpha/beta receptor 1	IFNAR1	Inverse variance weighted	18	-0.22658	0.120151	0.0593235
ukb-d-22606_2	prot-a-2223	Workplace very noisy	High affinity cAMP-specific 3',5'-cyclic phosphodiesterase 7A	PDE7A	Inverse variance weighted	18	0.21856	0.115971	0.0594817
ukb-d-22606_2	prot-a-2943	Workplace very noisy	Transcriptional enhancer factor TEF-3	TEAD4	Inverse variance weighted	18	-0.192206	0.10204	0.0596164
ukb-d-22606_2	prot-a-1060	Workplace very noisy	Fetal and adult testis-expressed transcript protein	FATE1	Inverse variance weighted	18	0.196647	0.104577	0.0600536
ukb-d-22606_2	prot-a-1906	Workplace very noisy	Promotilin	MLN	Inverse variance weighted	18	0.191862	0.102033	0.0600546
ukb-d-22606_2	prot-a-2925	Workplace very noisy	Transgelin	TAGLN	Inverse variance weighted	18	-0.191619	0.102044	0.0604073
ukb-d-22606_2	prot-a-2409	Workplace very noisy	Proteasome subunit alpha type-1	PSMA1	Inverse variance weighted	18	0.19148	0.102024	0.060544
ukb-d-22606_2	prot-a-842	Workplace very noisy	DnaJ homolog subfamily B member 9	DNAJB9	Inverse variance weighted	18	0.191497	0.102037	0.0605533
ukb-d-22606_2	prot-a-1501	Workplace very noisy	X-linked interleukin-1 receptor accessory protein-like 2	IL1RAPL2	Inverse variance weighted	18	-0.245643	0.130918	0.0606134
ukb-d-22606_2	prot-a-2190	Workplace very noisy	Pyruvate carboxylase, mitochondrial	PC	Inverse variance weighted	18	0.19145	0.10204	0.0606253
ukb-d-22606_2	prot-a-2488	Workplace very noisy	Ran-binding protein 3	RANBP3	Inverse variance weighted	18	-0.210713	0.112407	0.0608532
ukb-d-22606_2	prot-a-3058	Workplace very noisy	Tumor necrosis factor ligand superfamily member 15	TNFSF15	Inverse variance weighted	18	-0.191204	0.102051	0.0609833
ukb-d-22606_2	prot-a-158	Workplace very noisy	Rho guanine nucleotide exchange factor 7	ARHGEF7	Inverse variance weighted	18	-0.19088	0.10204	0.0613958
ukb-d-22606_2	prot-a-2831	Workplace very noisy	Sepiapterin reductase	SPR	Inverse variance weighted	18	-0.190848	0.102063	0.0614969
ukb-d-22606_2	prot-a-185	Workplace very noisy	Set1/Ash2 histone methyltransferase complex subunit ASH2	ASH2L	Inverse variance weighted	18	0.210489	0.112633	0.0616495
ukb-d-22606_2	prot-a-3100	Workplace very noisy	Trem-like transcript 2 protein	TREML2	Inverse variance weighted	18	-0.232386	0.124386	0.0617256
ukb-d-22606_2	prot-a-631	Workplace very noisy	Procollagen galactosyltransferase 1	COLGALT1	Inverse variance weighted	18	0.190564	0.102057	0.0618695
ukb-d-22606_2	prot-a-1493	Workplace very noisy	Interleukin-19	IL19	Inverse variance weighted	18	-0.190467	0.102043	0.0619671
ukb-d-22606_2	prot-a-3146	Workplace very noisy	Ubiquitin-like protein 4A	UBL4A	Inverse variance weighted	18	-0.190127	0.102026	0.062391
ukb-d-22606_2	prot-a-735	Workplace very noisy	CUB and zona pellucida-like domain-containing protein 1	CUZD1	Inverse variance weighted	18	0.190056	0.102051	0.0625518
ukb-d-22606_2	prot-a-1780	Workplace very noisy	Low-density lipoprotein receptor-related protein 8	LRP8	Inverse variance weighted	18	-0.189783	0.102051	0.0629294
ukb-d-22606_2	prot-a-425	Workplace very noisy	C-type lectin domain family 4 member K	CD207	Inverse variance weighted	18	0.189739	0.102051	0.06299
ukb-d-22606_2	prot-a-483	Workplace very noisy	Cadherin-2	CDH2	Inverse variance weighted	18	0.227352	0.122312	0.063058
ukb-d-22606_2	prot-a-1171	Workplace very noisy	Polypeptide N-acetylgalactosaminyltransferase 2	GALNT2	Inverse variance weighted	18	0.205854	0.111171	0.0640701
ukb-d-22606_2	prot-a-1702	Workplace very noisy	Linker for activation of T-cells family member 2	LAT2	Inverse variance weighted	18	0.196843	0.106422	0.0643643
ukb-d-22606_2	prot-a-870	Workplace very noisy	Desmoglein-2	DSG2	Inverse variance weighted	18	-0.188637	0.102043	0.0645139
ukb-d-22606_2	prot-a-2202	Workplace very noisy	Protocadherin beta-10	PCDHB10	Inverse variance weighted	18	0.188005	0.10204	0.0654088
ukb-d-22606_2	prot-a-19	Workplace very noisy	Lysosomal acid phosphatase	ACP2	Inverse variance weighted	18	-0.187763	0.102051	0.065783
ukb-d-22606_2	prot-a-1304	Workplace very noisy	Histone H2A.z	H2AZ1	Inverse variance weighted	18	0.187607	0.102051	0.0660091
ukb-d-22606_2	prot-a-1184	Workplace very noisy	Glucokinase regulatory protein	GCKR	Inverse variance weighted	18	0.210081	0.114554	0.0666689
ukb-d-22606_2	prot-a-1074	Workplace very noisy	Low affinity immunoglobulin gamma Fc region receptor II-a	FCGR2A	Inverse variance weighted	18	0.187084	0.102051	0.0667665
ukb-d-22606_2	prot-a-1283	Workplace very noisy	Glutathione S-transferase A1	GSTA1	Inverse variance weighted	18	0.18694	0.102033	0.0669284
ukb-d-22606_2	prot-a-2866	Workplace very noisy	Steroidogenic acute regulatory protein, mitochondrial	STAR	Inverse variance weighted	18	0.186611	0.102051	0.0674583
ukb-d-22606_2	prot-a-57	Workplace very noisy	Protein argonaute-1	AGO1	Inverse variance weighted	18	-0.186583	0.102051	0.0674999
ukb-d-22606_2	prot-a-24	Workplace very noisy	Acylphosphatase-2	ACYP2	Inverse variance weighted	18	-0.228045	0.124881	0.0678344
ukb-d-22606_2	prot-a-373	Workplace very noisy	Carbonyl reductase [NADPH] 1	CBR1	Inverse variance weighted	18	-0.186021	0.102032	0.0682787
ukb-d-22606_2	prot-a-825	Workplace very noisy	Dihydrolipoyl dehydrogenase, mitochondrial	DLD	Inverse variance weighted	18	-0.185699	0.10204	0.0687804
ukb-d-22606_2	prot-a-1615	Workplace very noisy	Potassium voltage-gated channel subfamily G member 4	KCNG4	Inverse variance weighted	18	-0.185504	0.10204	0.0690725
ukb-d-22606_2	prot-a-695	Workplace very noisy	Casein kinase II subunit alpha	CSNK2A1	Inverse variance weighted	18	0.185446	0.102024	0.0691137
ukb-d-22606_2	prot-a-707	Workplace very noisy	Cancer/testis antigen 55	CT55	Inverse variance weighted	18	0.185344	0.102008	0.0692253
ukb-d-22606_2	prot-a-53	Workplace very noisy	alpha-Fetoprotein	AFP	Inverse variance weighted	18	-0.185362	0.102019	0.0692271
ukb-d-22606_2	prot-a-1599	Workplace very noisy	Janus kinase and microtubule-interacting protein 3	JAKMIP3	Inverse variance weighted	18	-0.201369	0.111085	0.0698701
ukb-d-22606_2	prot-a-1662	Workplace very noisy	Kallikrein-4	KLK4	Inverse variance weighted	18	0.184818	0.10204	0.0701068
ukb-d-22606_2	prot-a-770	Workplace very noisy	mRNA-decapping enzyme 1A	DCP1A	Inverse variance weighted	18	-0.213013	0.117663	0.0702382
ukb-d-22606_2	prot-a-2681	Workplace very noisy	Semenogelin-1	SEMG1	Inverse variance weighted	18	-0.201019	0.111041	0.0702472
ukb-d-22606_2	prot-a-2133	Workplace very noisy	Neurexophilin-3	NXPH3	Inverse variance weighted	18	0.184627	0.102039	0.0703941
ukb-d-22606_2	prot-a-351	Workplace very noisy	Cullin-associated NEDD8-dissociated protein 1	CAND1	Inverse variance weighted	18	0.184467	0.102037	0.07063
ukb-d-22606_2	prot-a-1863	Workplace very noisy	Mannose-binding protein C	MBL2	Inverse variance weighted	18	-0.184386	0.102046	0.0707775
ukb-d-22606_2	prot-a-2486	Workplace very noisy	DNA repair protein RAD51 homolog 4	RAD51D	Inverse variance weighted	18	-0.184258	0.102051	0.0709886
ukb-d-22606_2	prot-a-1123	Workplace very noisy	Leucine-rich repeat transmembrane protein FLRT2	FLRT2	Inverse variance weighted	18	-0.183983	0.102043	0.071388
ukb-d-22606_2	prot-a-2961	Workplace very noisy	Transforming growth factor alpha	TGFA	Inverse variance weighted	18	-0.205259	0.113967	0.071696
ukb-d-22606_2	prot-a-1789	Workplace very noisy	Leucine-rich repeat-containing protein 4C	LRRC4C	Inverse variance weighted	18	-0.183321	0.102032	0.0723829
ukb-d-22606_2	prot-a-785	Workplace very noisy	Beta-defensin 107	DEFB107A	Inverse variance weighted	18	0.195562	0.109016	0.0728322
ukb-d-22606_2	prot-a-692	Workplace very noisy	alpha-S1-casein	CSN1S1	Inverse variance weighted	18	0.195329	0.109127	0.0734667
ukb-d-22606_2	prot-a-857	Workplace very noisy	Dipeptidase 2	DPEP2	Inverse variance weighted	18	-0.182247	0.102051	0.0741244
ukb-d-22606_2	prot-a-2993	Workplace very noisy	Transmembrane emp24 domain-containing protein 10	TMED10	Inverse variance weighted	18	-0.221404	0.123991	0.0741558
ukb-d-22606_2	prot-a-2497	Workplace very noisy	Retinoblastoma-binding protein 5	RBBP5	Inverse variance weighted	18	0.182214	0.102051	0.0741768
ukb-d-22606_2	prot-a-1621	Workplace very noisy	KDEL motif-containing protein 2	POGLUT3	Inverse variance weighted	18	0.202718	0.113586	0.0743092
ukb-d-22606_2	prot-a-1902	Workplace very noisy	MICOS complex subunit MIC10	MICOS10	Inverse variance weighted	18	0.18205	0.10204	0.074408
ukb-d-22606_2	prot-a-1407	Workplace very noisy	DNA-binding protein inhibitor ID-1	ID1	Inverse variance weighted	18	0.181287	0.102051	0.0756604
ukb-d-22606_2	prot-a-914	Workplace very noisy	Histone-lysine N-methyltransferase EHMT2	EHMT2	Inverse variance weighted	18	-0.181244	0.102063	0.0757648
ukb-d-22606_2	prot-a-1661	Workplace very noisy	Prostate-specific antigen	KLK3	Inverse variance weighted	18	-0.181036	0.102063	0.0761013
ukb-d-22606_2	prot-a-1796	Workplace very noisy	Leucine-rich repeat transmembrane neuronal protein 2	LRRTM2	Inverse variance weighted	18	-0.230695	0.130161	0.0763324
ukb-d-22606_2	prot-a-2780	Workplace very noisy	Acid sphingomyelinase-like phosphodiesterase 3a	SMPDL3A	Inverse variance weighted	18	-0.180616	0.102037	0.0767095
ukb-d-22606_2	prot-a-2756	Workplace very noisy	Solute carrier family 35 member G2	SLC35G2	Inverse variance weighted	18	0.180014	0.102051	0.0777378
ukb-d-22606_2	prot-a-2345	Workplace very noisy	Protein phosphatase 1A	PPM1A	Inverse variance weighted	18	-0.179818	0.10204	0.0780321
ukb-d-22606_2	prot-a-1340	Workplace very noisy	Homeodomain-interacting protein kinase 3	HIPK3	Inverse variance weighted	18	0.179785	0.102032	0.0780618
ukb-d-22606_2	prot-a-1641	Workplace very noisy	Killer cell immunoglobulin-like receptor 2DL4	KIR2DL4	Inverse variance weighted	18	0.179705	0.102063	0.0782845
ukb-d-22606_2	prot-a-2048	Workplace very noisy	NHP2-like protein 1	SNU13	Inverse variance weighted	18	-0.196834	0.111887	0.07854
ukb-d-22606_2	prot-a-510	Workplace very noisy	CUGBP Elav-like family member 2	CELF2	Inverse variance weighted	18	0.179375	0.102051	0.0787991
ukb-d-22606_2	prot-a-618	Workplace very noisy	Collagen alpha-1(I) chain	COL1A1	Inverse variance weighted	18	-0.202804	0.115426	0.0789165
ukb-d-22606_2	prot-a-200	Workplace very noisy	Sodium/potassium-transporting ATPase subunit beta-2	ATP1B2	Inverse variance weighted	18	-0.181718	0.103673	0.0796351
ukb-d-22606_2	prot-a-986	Workplace very noisy	Endogenous retrovirus group V member 1 Env polyprotein	ERVV-1	Inverse variance weighted	18	-0.178856	0.102052	0.0796716
ukb-d-22606_2	prot-a-1994	Workplace very noisy	NAD kinase	NADK	Inverse variance weighted	18	-0.178761	0.102035	0.0797809
ukb-d-22606_2	prot-a-2135	Workplace very noisy	Out at first protein homolog	OAF	Inverse variance weighted	18	0.191123	0.109461	0.0808033
ukb-d-22606_2	prot-a-2695	Workplace very noisy	Antithrombin-III	SERPINC1	Inverse variance weighted	18	-0.178089	0.10204	0.0809359
ukb-d-22606_2	prot-a-555	Workplace very noisy	Carbohydrate sulfotransferase 2	CHST2	Inverse variance weighted	18	0.178082	0.102043	0.080956
ukb-d-22606_2	prot-a-2451	Workplace very noisy	Pentraxin-related protein PTX3	PTX3	Inverse variance weighted	18	-0.197576	0.113244	0.0810395
ukb-d-22606_2	prot-a-2243	Workplace very noisy	Platelet endothelial aggregation receptor 1	PEAR1	Inverse variance weighted	18	-0.177982	0.102235	0.0816997
ukb-d-22606_2	prot-a-2425	Workplace very noisy	Phosphatidylinositol 3,4,5-trisphosphate 3-phosphatase and dual-specificity protein phosphatase PTEN	PTEN	Inverse variance weighted	18	0.177383	0.102051	0.0821795
ukb-d-22606_2	prot-a-602	Workplace very noisy	CCR4-NOT transcription complex subunit 1	CNOT1	Inverse variance weighted	18	0.17736	0.10204	0.082188
ukb-d-22606_2	prot-a-1781	Workplace very noisy	alpha-2-macroglobulin receptor-associated protein	LRPAP1	Inverse variance weighted	18	0.211245	0.121879	0.0830554
ukb-d-22606_2	prot-a-2693	Workplace very noisy	Corticosteroid-binding globulin	SERPINA6	Inverse variance weighted	18	0.209662	0.121098	0.0833917
ukb-d-22606_2	prot-a-1459	Workplace very noisy	IgLON family member 5	IGLON5	Inverse variance weighted	18	-0.216966	0.125384	0.0835565
ukb-d-22606_2	prot-a-1672	Workplace very noisy	Killer cell lectin-like receptor subfamily F member 1	KLRF1	Inverse variance weighted	18	0.176124	0.102032	0.0843173
ukb-d-22606_2	prot-a-1496	Workplace very noisy	Interleukin-1 receptor type 1	IL1R1	Inverse variance weighted	18	-0.220004	0.127478	0.0843798
ukb-d-22606_2	prot-a-146	Workplace very noisy	Arfaptin-2	ARFIP2	Inverse variance weighted	18	-0.185364	0.107586	0.0849009
ukb-d-22606_2	prot-a-1688	Workplace very noisy	Keratinocyte differentiation-associated protein	KRTDAP	Inverse variance weighted	18	-0.175792	0.10204	0.0849312
ukb-d-22606_2	prot-a-318	Workplace very noisy	Complement component C6	C6	Inverse variance weighted	18	-0.175771	0.10204	0.0849673
ukb-d-22606_2	prot-a-1270	Workplace very noisy	Growth factor receptor-bound protein 14	GRB14	Inverse variance weighted	18	0.199707	0.115958	0.0850286
ukb-d-22606_2	prot-a-3028	Workplace very noisy	Tenascin	TNC	Inverse variance weighted	18	-0.176793	0.102661	0.0850515
ukb-d-22606_2	prot-a-16	Workplace very noisy	Angiotensin-converting enzyme 2	ACE2	Inverse variance weighted	18	0.221645	0.12887	0.085448
ukb-d-22606_2	prot-a-3152	Workplace very noisy	Unique cartilage matrix-associated protein	UCMA	Inverse variance weighted	18	-0.215248	0.125205	0.0855845
ukb-d-22606_2	prot-a-4	Workplace very noisy	Multidrug resistance-associated protein 6	ABCC6	Inverse variance weighted	18	-0.175167	0.102051	0.0860768
ukb-d-22606_2	prot-a-160	Workplace very noisy	ADP-ribosylation factor-like protein 11	ARL11	Inverse variance weighted	18	-0.174867	0.102051	0.086616
ukb-d-22606_2	prot-a-1814	Workplace very noisy	Lysozyme g-like protein 1	LYG1	Inverse variance weighted	18	0.223739	0.130671	0.0868522
ukb-d-22606_2	prot-a-1380	Workplace very noisy	3-hydroxyacyl-CoA dehydrogenase type-2	HSD17B10	Inverse variance weighted	18	0.174675	0.102037	0.0869185
ukb-d-22606_2	prot-a-2679	Workplace very noisy	Semaphorin-6C	SEMA6C	Inverse variance weighted	18	0.204103	0.119657	0.0880568
ukb-d-22606_2	prot-a-1002	Workplace very noisy	Exosome complex component RRP40	EXOSC3	Inverse variance weighted	18	-0.173871	0.102063	0.0884605
ukb-d-22606_2	prot-a-1199	Workplace very noisy	GTP-binding protein GEM	GEM	Inverse variance weighted	18	0.176234	0.103662	0.0891142
ukb-d-22606_2	prot-a-2846	Workplace very noisy	Somatostatin-28	SST	Inverse variance weighted	18	-0.209628	0.123335	0.0891933
ukb-d-22606_2	prot-a-3075	Workplace very noisy	DNA topoisomerase 2-binding protein 1	TOPBP1	Inverse variance weighted	18	-0.176422	0.103821	0.089264
ukb-d-22606_2	prot-a-1371	Workplace very noisy	Hematopoietic prostaglandin D synthase	HPGDS	Inverse variance weighted	18	-0.18605	0.109695	0.0898733
ukb-d-22606_2	prot-a-1825	Workplace very noisy	Mitotic spindle assembly checkpoint protein MAD1	MAD1L1	Inverse variance weighted	18	-0.183265	0.108142	0.0901382
ukb-d-22606_2	prot-a-1486	Workplace very noisy	Interleukin-17 receptor A	IL17RA	Inverse variance weighted	18	-0.172936	0.102051	0.0901501
ukb-d-22606_2	prot-a-3095	Workplace very noisy	Transformer-2 protein homolog beta	TRA2B	Inverse variance weighted	18	-0.172753	0.102023	0.0904008
ukb-d-22606_2	prot-a-1220	Workplace very noisy	Glutaredoxin-2, mitochondrial	GLRX2	Inverse variance weighted	18	-0.175248	0.10352	0.0904775
ukb-d-22606_2	prot-a-1861	Workplace very noisy	Myoglobin	MB	Inverse variance weighted	18	-0.237373	0.140449	0.0910097
ukb-d-22606_2	prot-a-98	Workplace very noisy	Angiopoietin-related protein 3	ANGPTL3	Inverse variance weighted	18	0.186563	0.110435	0.0911517
ukb-d-22606_2	prot-a-2825	Workplace very noisy	Kunitz-type protease inhibitor 3	SPINT3	Inverse variance weighted	18	-0.177192	0.104947	0.0913348
ukb-d-22606_2	prot-a-2275	Workplace very noisy	Peptidyl-prolyl cis-trans isomerase NIMA-interacting 4	PIN4	Inverse variance weighted	18	-0.1786	0.105792	0.0913695
ukb-d-22606_2	prot-a-1355	Workplace very noisy	Hydroxymethylglutaryl-CoA synthase, cytoplasmic	HMGCS1	Inverse variance weighted	18	0.172131	0.102046	0.0916411
ukb-d-22606_2	prot-a-2666	Workplace very noisy	L-Selectin	SELL	Inverse variance weighted	18	0.204138	0.121045	0.0917063
ukb-d-22606_2	prot-a-2365	Workplace very noisy	AMP Kinase (alpha1beta1gamma1)	PRKAA1	Inverse variance weighted	18	0.172072	0.102063	0.0918064
ukb-d-22606_2	prot-a-77	Workplace very noisy	Fructose-bisphosphate aldolase A	ALDOA	Inverse variance weighted	18	-0.172023	0.10204	0.0918288
ukb-d-22606_2	prot-a-2896	Workplace very noisy	Small ubiquitin-related modifier 3	SUMO3	Inverse variance weighted	18	-0.171809	0.102052	0.0922712
ukb-d-22606_2	prot-a-1027	Workplace very noisy	Protein FAM163A	FAM163A	Inverse variance weighted	18	-0.17394	0.103416	0.0925796
ukb-d-22606_2	prot-a-2081	Workplace very noisy	Neuronal pentraxin-2	NPTX2	Inverse variance weighted	18	0.191642	0.114357	0.0937724
ukb-d-22606_2	prot-a-736	Workplace very noisy	Fractalkine	CX3CL1	Inverse variance weighted	18	-0.176799	0.105601	0.0940895
ukb-d-22606_2	prot-a-3174	Workplace very noisy	Ubiquinol-cytochrome-c reductase complex assembly factor 3	UQCC3	Inverse variance weighted	18	-0.208472	0.124771	0.0947539
ukb-d-22606_2	prot-a-2238	Workplace very noisy	p53 and DNA damage-regulated protein 1	PDRG1	Inverse variance weighted	18	0.171653	0.102852	0.0951299
ukb-d-22606_2	prot-a-520	Workplace very noisy	Complement factor H	CFH	Inverse variance weighted	18	0.196536	0.117819	0.0952931
ukb-d-22606_2	prot-a-1992	Workplace very noisy	NGFI-A-binding protein 1	NAB1	Inverse variance weighted	18	0.175637	0.105321	0.0953873
ukb-d-22606_2	prot-a-1344	Workplace very noisy	Hexokinase-2	HK2	Inverse variance weighted	18	-0.185597	0.111488	0.0959664
ukb-d-22606_2	prot-a-1862	Workplace very noisy	Methyl-CpG-binding domain protein 4	MBD4	Inverse variance weighted	18	0.169605	0.102051	0.0965207
ukb-d-22606_2	prot-a-2786	Workplace very noisy	Synaptosomal-associated protein 25	SNAP25	Inverse variance weighted	18	-0.168966	0.102051	0.0977825
ukb-d-22606_2	prot-a-405	Workplace very noisy	C-C motif chemokine 27	CCL27	Inverse variance weighted	18	0.168915	0.102051	0.0978835
ukb-d-22606_2	prot-a-2696	Workplace very noisy	Plasminogen activator inhibitor 1	SERPINE1	Inverse variance weighted	18	0.174589	0.105629	0.0983618
ukb-d-22606_2	prot-a-455	Workplace very noisy	CD59 glycoprotein	CD59	Inverse variance weighted	18	-0.168597	0.102051	0.0985169
ukb-d-22606_2	prot-a-1572	Workplace very noisy	Iron-sulfur cluster assembly enzyme ISCU, mitochondrial	ISCU	Inverse variance weighted	18	0.16824	0.102026	0.0991504
ukb-d-22606_2	prot-a-1894	Workplace very noisy	Alpha-1,3-mannosyl-glycoprotein 4-beta-N-acetylglucosaminyltransferase B	MGAT4B	Inverse variance weighted	18	-0.167874	0.102033	0.0999088
ukb-d-22606_2	prot-a-2841	Workplace very noisy	Lupus La protein	SSB	Inverse variance weighted	18	0.187069	0.113714	0.0999535
ukb-d-22606_2	prot-a-2745	Workplace very noisy	SLAM family member 8	SLAMF8	Inverse variance weighted	18	-0.167639	0.102037	0.100399
ukb-d-22606_2	prot-a-1676	Workplace very noisy	Histone-lysine N-methyltransferase 2C	KMT2C	Inverse variance weighted	18	-0.167597	0.10204	0.100496
ukb-d-22606_2	prot-a-2551	Workplace very noisy	RecQ-mediated genome instability protein 1	RMI1	Inverse variance weighted	18	0.183258	0.111625	0.100646
ukb-d-22606_2	prot-a-2965	Workplace very noisy	Transforming growth factor beta-3	TGFB3	Inverse variance weighted	18	0.167449	0.102037	0.100784
ukb-d-22606_2	prot-a-1614	Workplace very noisy	Potassium voltage-gated channel subfamily F member 1	KCNF1	Inverse variance weighted	18	0.179854	0.10997	0.101947
ukb-d-22606_2	prot-a-2468	Workplace very noisy	Sulfhydryl oxidase 1	QSOX1	Inverse variance weighted	18	0.181725	0.111159	0.102088
ukb-d-22606_2	prot-a-881	Workplace very noisy	Dynein light chain Tctex-type 3	DYNLT3	Inverse variance weighted	18	0.166723	0.102026	0.102235
ukb-d-22606_2	prot-a-644	Workplace very noisy	Carboxypeptidase B	CPB1	Inverse variance weighted	18	0.18096	0.110744	0.102251
ukb-d-22606_2	prot-a-1532	Workplace very noisy	Interleukin-4	IL4	Inverse variance weighted	18	0.18817	0.115384	0.102928
ukb-d-22606_2	prot-a-3074	Workplace very noisy	DNA topoisomerase 1	TOP1	Inverse variance weighted	18	0.16587	0.102051	0.104084
ukb-d-22606_2	prot-a-1971	Workplace very noisy	Muscle, skeletal receptor tyrosine-protein kinase	MUSK	Inverse variance weighted	18	0.165768	0.102026	0.104214
ukb-d-22606_2	prot-a-1978	Workplace very noisy	Myc proto-oncogene protein	MYC	Inverse variance weighted	18	0.165792	0.102048	0.104239
ukb-d-22606_2	prot-a-703	Workplace very noisy	Cystatin-M	CST6	Inverse variance weighted	18	-0.165628	0.102021	0.10449
ukb-d-22606_2	prot-a-2126	Workplace very noisy	Peroxisomal NADH pyrophosphatase NUDT12	NUDT12	Inverse variance weighted	18	0.165539	0.102051	0.104777
ukb-d-22606_2	prot-a-2649	Workplace very noisy	Secretagogin	SCGN	Inverse variance weighted	18	0.186786	0.115194	0.104911
ukb-d-22606_2	prot-a-2499	Workplace very noisy	RNA binding protein fox-1 homolog 2	RBFOX2	Inverse variance weighted	18	-0.165151	0.102038	0.105549
ukb-d-22606_2	prot-a-2329	Workplace very noisy	Protein O-linked-mannose beta-1,4-N-acetylglucosaminyltransferase 2	POMGNT2	Inverse variance weighted	18	-0.16509	0.102032	0.105657
ukb-d-22606_2	prot-a-2153	Workplace very noisy	Osteoclast-associated immunoglobulin-like receptor	OSCAR	Inverse variance weighted	18	0.180269	0.111415	0.105664
ukb-d-22606_2	prot-a-559	Workplace very noisy	Carbohydrate sulfotransferase 9	CHST9	Inverse variance weighted	18	-0.165092	0.102051	0.105718
ukb-d-22606_2	prot-a-670	Workplace very noisy	C-reactive protein	CRP	Inverse variance weighted	18	0.164997	0.102035	0.105864
ukb-d-22606_2	prot-a-446	Workplace very noisy	T-cell surface glycoprotein CD3 gamma chain	CD3G	Inverse variance weighted	18	-0.188879	0.11684	0.105972
ukb-d-22606_2	prot-a-2664	Workplace very noisy	Protein sel-1 homolog 2	SEL1L2	Inverse variance weighted	18	-0.171331	0.106056	0.106208
ukb-d-22606_2	prot-a-1914	Workplace very noisy	Matrix metalloproteinase-14	MMP14	Inverse variance weighted	18	-0.204971	0.12693	0.106347
ukb-d-22606_2	prot-a-2808	Workplace very noisy	SPARC	SPARC	Inverse variance weighted	18	0.184421	0.114238	0.106447
ukb-d-22606_2	prot-a-480	Workplace very noisy	Cadherin-1	CDH1	Inverse variance weighted	18	-0.164623	0.102026	0.106629
ukb-d-22606_2	prot-a-1522	Workplace very noisy	Interleukin-31 receptor subunit alpha	IL31RA	Inverse variance weighted	18	0.164316	0.102035	0.107314
ukb-d-22606_2	prot-a-2743	Workplace very noisy	SLAM family member 7	SLAMF7	Inverse variance weighted	18	-0.175126	0.108785	0.107434
ukb-d-22606_2	prot-a-714	Workplace very noisy	Chymotrypsinogen B	CTRB1	Inverse variance weighted	18	0.178373	0.11091	0.107777
ukb-d-22606_2	prot-a-2122	Workplace very noisy	BDNF/NT-3 growth factors receptor	NTRK2	Inverse variance weighted	18	-0.163911	0.102028	0.108158
ukb-d-22606_2	prot-a-1326	Workplace very noisy	HEPACAM family member 2	HEPACAM2	Inverse variance weighted	18	0.172247	0.107259	0.108295
ukb-d-22606_2	prot-a-2007	Workplace very noisy	Neural cell adhesion molecule 1	NCAM1	Inverse variance weighted	18	-0.17323	0.107877	0.108314
ukb-d-22606_2	prot-a-2889	Workplace very noisy	Syntaxin-7	STX7	Inverse variance weighted	18	-0.163792	0.102026	0.108409
ukb-d-22606_2	prot-a-2053	Workplace very noisy	Neuroligin-1	NLGN1	Inverse variance weighted	18	-0.16374	0.102043	0.108578
ukb-d-22606_2	prot-a-2644	Workplace very noisy	Secretogranin-2	SCG2	Inverse variance weighted	18	0.163578	0.102051	0.108956
ukb-d-22606_2	prot-a-3082	Workplace very noisy	Tumor protein 63	TP63	Inverse variance weighted	18	-0.163562	0.102051	0.10899
ukb-d-22606_2	prot-a-1667	Workplace very noisy	Kallikrein-8	KLK8	Inverse variance weighted	18	-0.19748	0.123242	0.109074
ukb-d-22606_2	prot-a-1088	Workplace very noisy	Fibroblast growth factor 1	FGF1	Inverse variance weighted	18	0.163481	0.10204	0.109129
ukb-d-22606_2	prot-a-1392	Workplace very noisy	Serine protease HTRA2, mitochondrial	HTRA2	Inverse variance weighted	18	-0.163019	0.102051	0.11017
ukb-d-22606_2	prot-a-2494	Workplace very noisy	Retinoic acid receptor responder protein 3	PLAAT4	Inverse variance weighted	18	0.162984	0.10204	0.110211
ukb-d-22606_2	prot-a-2353	Workplace very noisy	Putative uncharacterized protein PQLC2L	SLC66A1L	Inverse variance weighted	18	0.211776	0.132607	0.11026
ukb-d-22606_2	prot-a-1334	Workplace very noisy	Hepatocyte growth factor	HGF	Inverse variance weighted	18	0.162954	0.102043	0.110285
ukb-d-22606_2	prot-a-3197	Workplace very noisy	Vascular endothelial growth factor A, isoform 121	VEGFA	Inverse variance weighted	18	0.162826	0.102051	0.110592
ukb-d-22606_2	prot-a-2604	Workplace very noisy	Retinoschisin	RS1	Inverse variance weighted	18	0.162774	0.102051	0.110705
ukb-d-22606_2	prot-a-3202	Workplace very noisy	Charged multivesicular body protein 3	CHMP3	Inverse variance weighted	18	-0.162718	0.102051	0.110829
ukb-d-22606_2	prot-a-1920	Workplace very noisy	Neutrophil collagenase	MMP8	Inverse variance weighted	18	-0.180985	0.113703	0.111443
ukb-d-22606_2	prot-a-1229	Workplace very noisy	Glycine N-methyltransferase	GNMT	Inverse variance weighted	18	0.16238	0.102051	0.111571
ukb-d-22606_2	prot-a-1025	Workplace very noisy	Protein FAM151A	FAM151A	Inverse variance weighted	18	0.162364	0.102043	0.111581
ukb-d-22606_2	prot-a-965	Workplace very noisy	Ephrin type-B receptor 6	EPHB6	Inverse variance weighted	18	-0.162176	0.102034	0.111963
ukb-d-22606_2	prot-a-2830	Workplace very noisy	Speckle-type POZ protein	SPOP	Inverse variance weighted	18	0.202601	0.127767	0.112805
ukb-d-22606_2	prot-a-1081	Workplace very noisy	Fc receptor-like protein 3	FCRL3	Inverse variance weighted	18	0.161798	0.102051	0.112862
ukb-d-22606_2	prot-a-508	Workplace very noisy	Chymotrypsin-like elastase family member 2A	CELA2A	Inverse variance weighted	18	0.161691	0.102037	0.11305
ukb-d-22606_2	prot-a-3212	Workplace very noisy	Vesicle transport through interaction with t-SNAREs homolog 1A	VTI1A	Inverse variance weighted	18	-0.179653	0.113705	0.114108
ukb-d-22606_2	prot-a-611	Workplace very noisy	Contactin-associated protein-like 2	CNTNAP2	Inverse variance weighted	18	-0.161188	0.102063	0.114267
ukb-d-22606_2	prot-a-49	Workplace very noisy	ADP-dependent glucokinase	ADPGK	Inverse variance weighted	18	-0.161085	0.102063	0.114498
ukb-d-22606_2	prot-a-2564	Workplace very noisy	RING finger protein 148	RNF148	Inverse variance weighted	18	0.161056	0.102051	0.114521
ukb-d-22606_2	prot-a-2660	Workplace very noisy	Vesicle-trafficking protein SEC22a	SEC22A	Inverse variance weighted	18	-0.160664	0.102063	0.115447
ukb-d-22606_2	prot-a-2508	Workplace very noisy	Retinoid-binding protein 7	RBP7	Inverse variance weighted	18	-0.174979	0.111273	0.115828
ukb-d-22606_2	prot-a-2768	Workplace very noisy	SLIT and NTRK-like protein 4	SLITRK4	Inverse variance weighted	18	-0.160278	0.102025	0.116188
ukb-d-22606_2	prot-a-3166	Workplace very noisy	Netrin receptor UNC5A	UNC5A	Inverse variance weighted	18	-0.182602	0.116278	0.116323
ukb-d-22606_2	prot-a-2556	Workplace very noisy	Ribonuclease 4	RNASE4	Inverse variance weighted	18	-0.160193	0.102043	0.116447
ukb-d-22606_2	prot-a-1341	Workplace very noisy	Histone H1.2	H1-2	Inverse variance weighted	18	0.160132	0.102051	0.116617
ukb-d-22606_2	prot-a-369	Workplace very noisy	Core-binding factor subunit beta	CBFB	Inverse variance weighted	18	-0.159948	0.102023	0.116934
ukb-d-22606_2	prot-a-2921	Workplace very noisy	Tachykinin-3	TAC3	Inverse variance weighted	18	0.159713	0.102051	0.117576
ukb-d-22606_2	prot-a-2096	Workplace very noisy	Pro-neuregulin-2, membrane-bound isoform	NRG2	Inverse variance weighted	18	-0.159602	0.10204	0.117793
ukb-d-22606_2	prot-a-2617	Workplace very noisy	Protein S100-A2	S100A2	Inverse variance weighted	18	-0.181826	0.116299	0.117949
ukb-d-22606_2	prot-a-2824	Workplace very noisy	Kunitz-type protease inhibitor 2	SPINT2	Inverse variance weighted	18	-0.159293	0.10204	0.118507
ukb-d-22606_2	prot-a-723	Workplace very noisy	Cathepsin G	CTSG	Inverse variance weighted	18	0.159126	0.102051	0.118929
ukb-d-22606_2	prot-a-2443	Workplace very noisy	Receptor-type tyrosine-protein phosphatase delta	PTPRD	Inverse variance weighted	18	-0.191701	0.122985	0.119059
ukb-d-22606_2	prot-a-3163	Workplace very noisy	Serine/threonine-protein kinase ULK3	ULK3	Inverse variance weighted	18	-0.158951	0.102048	0.119328
ukb-d-22606_2	prot-a-910	Workplace very noisy	Epidermal growth factor receptor variant III	EGFR	Inverse variance weighted	18	0.205009	0.131676	0.11949
ukb-d-22606_2	prot-a-1051	Workplace very noisy	Protein FAM3D	FAM3D	Inverse variance weighted	18	0.171196	0.11008	0.119897
ukb-d-22606_2	prot-a-1603	Workplace very noisy	Junctophilin-3	JPH3	Inverse variance weighted	18	0.158557	0.102051	0.120254
ukb-d-22606_2	prot-a-147	Workplace very noisy	Rho GTPase-activating protein 1	ARHGAP1	Inverse variance weighted	18	-0.158357	0.102034	0.120664
ukb-d-22606_2	prot-a-1956	Workplace very noisy	Growth/differentiation factor 8	MSTN	Inverse variance weighted	18	0.192935	0.124327	0.120704
ukb-d-22606_2	prot-a-2561	Workplace very noisy	RING finger protein 122	RNF122	Inverse variance weighted	18	0.158242	0.102037	0.120941
ukb-d-22606_2	prot-a-2441	Workplace very noisy	Tyrosine-protein phosphatase non-receptor type 7	PTPN7	Inverse variance weighted	18	-0.158229	0.102052	0.121027
ukb-d-22606_2	prot-a-2669	Workplace very noisy	Semaphorin-3A	SEMA3A	Inverse variance weighted	18	0.158089	0.102051	0.121352
ukb-d-22606_2	prot-a-2027	Workplace very noisy	Neurofilament heavy polypeptide	NEFH	Inverse variance weighted	18	0.158063	0.102241	0.122109
ukb-d-22606_2	prot-a-764	Workplace very noisy	Drebrin-like protein	DBNL	Inverse variance weighted	18	0.157427	0.10204	0.122882
ukb-d-22606_2	prot-a-2449	Workplace very noisy	Receptor-type tyrosine-protein phosphatase U	PTPRU	Inverse variance weighted	18	0.157404	0.102052	0.12298
ukb-d-22606_2	prot-a-2760	Workplace very noisy	Sodium-coupled monocarboxylate transporter 1	SLC5A8	Inverse variance weighted	18	0.168831	0.109612	0.123498
ukb-d-22606_2	prot-a-2677	Workplace very noisy	Semaphorin-6A	SEMA6A	Inverse variance weighted	18	-0.191116	0.12414	0.123677
ukb-d-22606_2	prot-a-1758	Workplace very noisy	Lamin-B1	LMNB1	Inverse variance weighted	18	0.157099	0.102051	0.123703
ukb-d-22606_2	prot-a-290	Workplace very noisy	UPF0729 protein C18orf32	C18orf32	Inverse variance weighted	18	-0.213828	0.139078	0.124178
ukb-d-22606_2	prot-a-1211	Workplace very noisy	Growth hormone receptor	GHR	Inverse variance weighted	18	0.15893	0.103493	0.124623
ukb-d-22606_2	prot-a-2435	Workplace very noisy	Pleiotrophin	PTN	Inverse variance weighted	18	0.156561	0.102031	0.124921
ukb-d-22606_2	prot-a-2691	Workplace very noisy	Kallistatin	SERPINA4	Inverse variance weighted	18	-0.15884	0.103522	0.124942
ukb-d-22606_2	prot-a-120	Workplace very noisy	Serum amyloid P-component	APCS	Inverse variance weighted	18	0.168607	0.110069	0.125566
ukb-d-22606_2	prot-a-731	Workplace very noisy	cubilin	CUBN	Inverse variance weighted	18	0.155241	0.10204	0.128168
ukb-d-22606_2	prot-a-904	Workplace very noisy	Ephrin-B2	EFNB2	Inverse variance weighted	18	-0.178299	0.117202	0.128185
ukb-d-22606_2	prot-a-1551	Workplace very noisy	Alpha-internexin	INA	Inverse variance weighted	18	-0.154925	0.102051	0.128986
ukb-d-22606_2	prot-a-1143	Workplace very noisy	Follistatin-related protein 1	FSTL1	Inverse variance weighted	18	-0.154645	0.102043	0.129648
ukb-d-22606_2	prot-a-136	Workplace very noisy	Apolipoprotein M	APOM	Inverse variance weighted	18	-0.154669	0.102063	0.129664
ukb-d-22606_2	prot-a-2237	Workplace very noisy	PDZ and LIM domain protein 4	PDLIM4	Inverse variance weighted	18	-0.154602	0.102037	0.129731
ukb-d-22606_2	prot-a-80	Workplace very noisy	Arachidonate 15-lipoxygenase B	ALOX15B	Inverse variance weighted	18	-0.1546	0.102063	0.129835
ukb-d-22606_2	prot-a-1068	Workplace very noisy	F-box/LRR-repeat protein 5	FBXL5	Inverse variance weighted	18	0.17868	0.11808	0.130226
ukb-d-22606_2	prot-a-1288	Workplace very noisy	Glutathione S-transferase omega-1	GSTO1	Inverse variance weighted	18	0.154211	0.102052	0.130763
ukb-d-22606_2	prot-a-228	Workplace very noisy	B melanoma antigen 3	BAGE3	Inverse variance weighted	18	-0.177862	0.117954	0.131582
ukb-d-22606_2	prot-a-2376	Workplace very noisy	Prolactin-releasing peptide	PRLH	Inverse variance weighted	18	-0.153741	0.102026	0.131843
ukb-d-22606_2	prot-a-83	Workplace very noisy	Amelogenin, X isoform	AMELX	Inverse variance weighted	18	-0.165561	0.110038	0.132431
ukb-d-22606_2	prot-a-1232	Workplace very noisy	N-acetylglucosamine-1-phosphotransferase subunit gamma	GNPTG	Inverse variance weighted	18	-0.153218	0.102033	0.133188
ukb-d-22606_2	prot-a-1442	Workplace very noisy	Immunoglobulin superfamily DCC subclass member 4	IGDCC4	Inverse variance weighted	18	-0.153172	0.102043	0.133339
ukb-d-22606_2	prot-a-1899	Workplace very noisy	Probable E3 ubiquitin-protein ligase MID2	MID2	Inverse variance weighted	18	0.153075	0.10204	0.133578
ukb-d-22606_2	prot-a-883	Workplace very noisy	Endothelin-converting enzyme 1	ECE1	Inverse variance weighted	18	0.154508	0.103086	0.133916
ukb-d-22606_2	prot-a-2310	Workplace very noisy	Melanocyte protein PMEL	PMEL	Inverse variance weighted	18	-0.152842	0.102025	0.134111
ukb-d-22606_2	prot-a-357	Workplace very noisy	Calcium-regulated heat stable protein 1	CARHSP1	Inverse variance weighted	18	-0.152817	0.102063	0.134319
ukb-d-22606_2	prot-a-104	Workplace very noisy	Acidic leucine-rich nuclear phosphoprotein 32 family member A	ANP32A	Inverse variance weighted	18	-0.175776	0.11747	0.134563
ukb-d-22606_2	prot-a-452	Workplace very noisy	T-cell surface glycoprotein CD5	CD5	Inverse variance weighted	18	-0.173454	0.115923	0.134578
ukb-d-22606_2	prot-a-3134	Workplace very noisy	PolyUbiquitin K63-linked	UBC	Inverse variance weighted	18	-0.185736	0.124255	0.134967
ukb-d-22606_2	prot-a-2303	Workplace very noisy	Serine/threonine-protein kinase PLK1	PLK1	Inverse variance weighted	18	0.152476	0.102026	0.135051
ukb-d-22606_2	prot-a-2147	Workplace very noisy	Osteomodulin	OMD	Inverse variance weighted	18	-0.152384	0.102043	0.135349
ukb-d-22606_2	prot-a-1736	Workplace very noisy	Leukemia inhibitory factor	LIF	Inverse variance weighted	18	0.152257	0.102052	0.135711
ukb-d-22606_2	prot-a-865	Workplace very noisy	Dorsal root ganglia homeobox protein	DRGX	Inverse variance weighted	18	-0.153848	0.103205	0.136038
ukb-d-22606_2	prot-a-887	Workplace very noisy	Tumor necrosis factor receptor superfamily member 27	EDA2R	Inverse variance weighted	18	-0.152116	0.102053	0.136078
ukb-d-22606_2	prot-a-1885	Workplace very noisy	Microfibrillar-associated protein 2	MFAP2	Inverse variance weighted	18	0.15183	0.102051	0.136808
ukb-d-22606_2	prot-a-3257	Workplace very noisy	Protrudin	ZFYVE27	Inverse variance weighted	18	-0.175354	0.117947	0.137091
ukb-d-22606_2	prot-a-1411	Workplace very noisy	Alpha-L-iduronidase	IDUA	Inverse variance weighted	18	0.151471	0.102008	0.137574
ukb-d-22606_2	prot-a-2851	Workplace very noisy	Beta-galactoside alpha-2,6-sialyltransferase 1	ST6GAL1	Inverse variance weighted	18	0.152241	0.102631	0.137973
ukb-d-22606_2	prot-a-453	Workplace very noisy	Complement decay-accelerating factor	CD55	Inverse variance weighted	18	-0.160797	0.108544	0.138502
ukb-d-22606_2	prot-a-942	Workplace very noisy	Poly(U)-specific endoribonuclease	ENDOU	Inverse variance weighted	18	-0.155291	0.104984	0.139089
ukb-d-22606_2	prot-a-2090	Workplace very noisy	Nuclear receptor subfamily 4 group A member 1	NR4A1	Inverse variance weighted	18	0.150829	0.102048	0.139404
ukb-d-22606_2	prot-a-1734	Workplace very noisy	Legumain	LGMN	Inverse variance weighted	18	0.15825	0.107282	0.14019
ukb-d-22606_2	prot-a-2938	Workplace very noisy	Transcobalamin-1	TCN1	Inverse variance weighted	18	-0.150415	0.10204	0.140461
ukb-d-22606_2	prot-a-1685	Workplace very noisy	Keratin, type II cytoskeletal 5	KRT5	Inverse variance weighted	18	-0.170978	0.116006	0.140515
ukb-d-22606_2	prot-a-994	Workplace very noisy	Protein C-ets-2	ETS2	Inverse variance weighted	18	-0.150268	0.102023	0.140781
ukb-d-22606_2	prot-a-1430	Workplace very noisy	Interferon gamma receptor 1	IFNGR1	Inverse variance weighted	18	-0.150245	0.102063	0.140997
ukb-d-22606_2	prot-a-1891	Workplace very noisy	MAX gene-associated protein	MGA	Inverse variance weighted	18	0.150069	0.102051	0.141417
ukb-d-22606_2	prot-a-1799	Workplace very noisy	Leucine-rich repeat and transmembrane domain-containing protein 1	LRTM1	Inverse variance weighted	18	-0.149509	0.102063	0.142955
ukb-d-22606_2	prot-a-1124	Workplace very noisy	Leucine-rich repeat transmembrane protein FLRT3	FLRT3	Inverse variance weighted	18	-0.161428	0.110443	0.14384
ukb-d-22606_2	prot-a-148	Workplace very noisy	Rho GTPase-activating protein 25	ARHGAP25	Inverse variance weighted	18	-0.164194	0.112473	0.144331
ukb-d-22606_2	prot-a-832	Workplace very noisy	Delta-like protein 4	DLL4	Inverse variance weighted	18	-0.161426	0.110607	0.144439
ukb-d-22606_2	prot-a-3009	Workplace very noisy	Transmembrane protein 2	CEMIP2	Inverse variance weighted	18	-0.148939	0.102063	0.144485
ukb-d-22606_2	prot-a-1100	Workplace very noisy	Fibroblast growth factor 8 isoform A	FGF8	Inverse variance weighted	18	0.148826	0.102026	0.144648
ukb-d-22606_2	prot-a-1951	Workplace very noisy	Macrophage scavenger receptor types I and II	MSR1	Inverse variance weighted	18	-0.148813	0.10203	0.144699
ukb-d-22606_2	prot-a-1294	Workplace very noisy	Guanylate cyclase activator 2B	GUCA2B	Inverse variance weighted	18	-0.152348	0.10457	0.145144
ukb-d-22606_2	prot-a-1582	Workplace very noisy	Integrin alpha-5	ITGA5	Inverse variance weighted	18	-0.148433	0.102051	0.145809
ukb-d-22606_2	prot-a-838	Workplace very noisy	DnaJ homolog subfamily B member 1	DNAJB1	Inverse variance weighted	18	0.148316	0.102051	0.146127
ukb-d-22606_2	prot-a-1832	Workplace very noisy	Mannosyl-oligosaccharide 1,2-alpha-mannosidase IA	MAN1A1	Inverse variance weighted	18	0.148183	0.102023	0.146376
ukb-d-22606_2	prot-a-1652	Workplace very noisy	Mast/stem cell growth factor receptor Kit	KIT	Inverse variance weighted	18	-0.15562	0.10715	0.146402
ukb-d-22606_2	prot-a-1174	Workplace very noisy	Galanin-like peptide	GALP	Inverse variance weighted	18	0.148145	0.102037	0.146536
ukb-d-22606_2	prot-a-273	Workplace very noisy	Peregrin	BRPF1	Inverse variance weighted	18	0.157141	0.108255	0.146615
ukb-d-22606_2	prot-a-2140	Workplace very noisy	OCIA domain-containing protein 1	OCIAD1	Inverse variance weighted	18	0.148106	0.102044	0.14667
ukb-d-22606_2	prot-a-2900	Workplace very noisy	Surfeit locus protein 1	SURF1	Inverse variance weighted	18	0.160124	0.110341	0.146733
ukb-d-22606_2	prot-a-1630	Workplace very noisy	UPF0577 protein KIAA1324	ELAPOR1	Inverse variance weighted	18	-0.199348	0.137406	0.146838
ukb-d-22606_2	prot-a-1131	Workplace very noisy	Fibronectin Fragment 4	FN1	Inverse variance weighted	18	-0.161839	0.111583	0.146952
ukb-d-22606_2	prot-a-1654	Workplace very noisy	Kelch-like protein 12	KLHL12	Inverse variance weighted	18	0.147992	0.102042	0.146974
ukb-d-22606_2	prot-a-410	Workplace very noisy	C-C motif chemokine 7	CCL7	Inverse variance weighted	18	-0.160514	0.110847	0.147597
ukb-d-22606_2	prot-a-2839	Workplace very noisy	Serine/arginine-rich splicing factor 7	SRSF7	Inverse variance weighted	18	-0.147706	0.102035	0.147728
ukb-d-22606_2	prot-a-2581	Workplace very noisy	Tyrosine-protein kinase transmembrane receptor ROR1	ROR1	Inverse variance weighted	18	-0.171694	0.118804	0.148406
ukb-d-22606_2	prot-a-666	Workplace very noisy	Cytokine receptor-like factor 1:Cardiotrophin-like cytokine factor 1 Complex	CRLF1	Inverse variance weighted	18	0.147454	0.10204	0.148442
ukb-d-22606_2	prot-a-118	Workplace very noisy	Amyloid beta A4 precursor protein-binding family B member 3	APBB3	Inverse variance weighted	18	-0.147294	0.102052	0.148932
ukb-d-22606_2	prot-a-1218	Workplace very noisy	Lactoylglutathione lyase	GLO1	Inverse variance weighted	18	0.147248	0.102051	0.149053
ukb-d-22606_2	prot-a-1591	Workplace very noisy	Integral membrane protein 2C	ITM2C	Inverse variance weighted	18	0.173328	0.120219	0.149366
ukb-d-22606_2	prot-a-1255	Workplace very noisy	Transmembrane glycoprotein NMB	GPNMB	Inverse variance weighted	18	-0.146938	0.10204	0.149869
ukb-d-22606_2	prot-a-554	Workplace very noisy	Carbohydrate sulfotransferase 1	CHST1	Inverse variance weighted	18	0.14686	0.102051	0.150126
ukb-d-22606_2	prot-a-1096	Workplace very noisy	Fibroblast growth factor 6	FGF6	Inverse variance weighted	18	0.146733	0.102029	0.150392
ukb-d-22606_2	prot-a-2582	Workplace very noisy	Tyrosine-protein kinase transmembrane receptor ROR2	ROR2	Inverse variance weighted	18	-0.160843	0.112008	0.151001
ukb-d-22606_2	prot-a-2767	Workplace very noisy	SLIT and NTRK-like protein 3	SLITRK3	Inverse variance weighted	18	-0.145985	0.102052	0.152574
ukb-d-22606_2	prot-a-1573	Workplace very noisy	Ubiquitin-like protein ISG15	ISG15	Inverse variance weighted	18	-0.184606	0.129107	0.152755
ukb-d-22606_2	prot-a-943	Workplace very noisy	Endoglin	ENG	Inverse variance weighted	18	-0.186888	0.131062	0.153883
ukb-d-22606_2	prot-a-2009	Workplace very noisy	Neutrophil cytosol factor 2	NCF2	Inverse variance weighted	18	-0.145473	0.10204	0.153972
ukb-d-22606_2	prot-a-1207	Workplace very noisy	Gamma-glutamyl hydrolase	GGH	Inverse variance weighted	18	0.179578	0.125967	0.153984
ukb-d-22606_2	prot-a-2962	Workplace very noisy	Transforming growth factor beta-1	TGFB1	Inverse variance weighted	18	0.162485	0.114028	0.154169
ukb-d-22606_2	prot-a-241	Workplace very noisy	B-cell lymphoma 6 protein	BCL6	Inverse variance weighted	18	-0.145287	0.102051	0.154543
ukb-d-22606_2	prot-a-615	Workplace very noisy	Collagen alpha-2(XI) chain	COL11A2	Inverse variance weighted	18	-0.145246	0.102043	0.154624
ukb-d-22606_2	prot-a-2328	Workplace very noisy	Protein O-linked-mannose beta-1,2-N-acetylglucosaminyltransferase 1	POMGNT1	Inverse variance weighted	18	-0.145035	0.102015	0.155111
ukb-d-22606_2	prot-a-1633	Workplace very noisy	Uncharacterized protein KIAA1467	FAM234B	Inverse variance weighted	18	0.206124	0.14499	0.15513
ukb-d-22606_2	prot-a-1608	Workplace very noisy	Potassium voltage-gated channel subfamily A member 10	KCNA10	Inverse variance weighted	18	-0.145035	0.10204	0.155214
ukb-d-22606_2	prot-a-2887	Workplace very noisy	Syntaxin-2	STX2	Inverse variance weighted	18	-0.145274	0.102323	0.155676
ukb-d-22606_2	prot-a-337	Workplace very noisy	Cell adhesion molecule 1	CADM1	Inverse variance weighted	18	-0.147642	0.104013	0.155765
ukb-d-22606_2	prot-a-1819	Workplace very noisy	LysM and putative peptidoglycan-binding domain-containing protein 3	LYSMD3	Inverse variance weighted	18	-0.144817	0.102051	0.15588
ukb-d-22606_2	prot-a-575	Workplace very noisy	C-type lectin domain family 2 member L	CLEC2L	Inverse variance weighted	18	0.144756	0.102026	0.155954
ukb-d-22606_2	prot-a-2946	Workplace very noisy	Teneurin-4	TENM4	Inverse variance weighted	18	0.144752	0.102051	0.156067
ukb-d-22606_2	prot-a-1698	Workplace very noisy	Lysosome-associated membrane glycoprotein 3	LAMP3	Inverse variance weighted	18	0.152903	0.107902	0.156468
ukb-d-22606_2	prot-a-2688	Workplace very noisy	Protein Z-dependent protease inhibitor	SERPINA10	Inverse variance weighted	18	-0.144575	0.102051	0.156573
ukb-d-22606_2	prot-a-2740	Workplace very noisy	S-phase kinase-associated protein 1	SKP1	Inverse variance weighted	18	0.154366	0.108979	0.156636
ukb-d-22606_2	prot-a-2547	Workplace very noisy	Protein ripply1	RIPPLY1	Inverse variance weighted	18	-0.155006	0.109461	0.156752
ukb-d-22606_2	prot-a-2292	Workplace very noisy	Urokinase-type plasminogen activator	PLAU	Inverse variance weighted	18	0.176294	0.124626	0.15719
ukb-d-22606_2	prot-a-2362	Workplace very noisy	Proteoglycan 3	PRG3	Inverse variance weighted	18	-0.157017	0.111039	0.157342
ukb-d-22606_2	prot-a-2208	Workplace very noisy	Proliferating cell nuclear antigen	PCNA	Inverse variance weighted	18	0.144181	0.10204	0.157663
ukb-d-22606_2	prot-a-1080	Workplace very noisy	Fc receptor-like protein 2	FCRL2	Inverse variance weighted	18	0.157485	0.11154	0.157973
ukb-d-22606_2	prot-a-622	Workplace very noisy	Collagen alpha-1(VI) chain	COL6A1	Inverse variance weighted	18	-0.149886	0.106325	0.158629
ukb-d-22606_2	prot-a-2039	Workplace very noisy	Neurofascin	NFASC	Inverse variance weighted	18	0.143729	0.102037	0.158952
ukb-d-22606_2	prot-a-438	Workplace very noisy	CMRF35-like molecule 9	CD300LG	Inverse variance weighted	18	-0.143684	0.102037	0.159085
ukb-d-22606_2	prot-a-2127	Workplace very noisy	Protein syndesmos	NUDT16L1	Inverse variance weighted	18	0.143667	0.102046	0.15917
ukb-d-22606_2	prot-a-323	Workplace very noisy	UPF0488 protein C8orf33	C8orf33	Inverse variance weighted	18	0.143644	0.10204	0.159215
ukb-d-22606_2	prot-a-2975	Workplace very noisy	Thrombospondin type-1 domain-containing protein 1	THSD1	Inverse variance weighted	18	0.143579	0.102051	0.159446
ukb-d-22606_2	prot-a-395	Workplace very noisy	C-C motif chemokine 19	CCL19	Inverse variance weighted	18	0.147431	0.104833	0.159621
ukb-d-22606_2	prot-a-196	Workplace very noisy	ATPase family AAA domain-containing protein 2	ATAD2	Inverse variance weighted	18	0.15165	0.108073	0.160551
ukb-d-22606_2	prot-a-2253	Workplace very noisy	Profilin-2	PFN2	Inverse variance weighted	18	-0.142858	0.102019	0.16142
ukb-d-22606_2	prot-a-1680	Workplace very noisy	Kremen protein 1	KREMEN1	Inverse variance weighted	18	-0.146879	0.104974	0.161755
ukb-d-22606_2	prot-a-625	Workplace very noisy	Collagen alpha-1(VIII) chain	COL8A1	Inverse variance weighted	18	-0.142743	0.102024	0.161778
ukb-d-22606_2	prot-a-1584	Workplace very noisy	Integrin alpha-V: beta-5 complex	ITGAV	Inverse variance weighted	18	-0.142439	0.10204	0.162743
ukb-d-22606_2	prot-a-1523	Workplace very noisy	Interleukin-32	IL32	Inverse variance weighted	18	-0.163839	0.117434	0.162969
ukb-d-22606_2	prot-a-1093	Workplace very noisy	Fibroblast growth factor 23	FGF23	Inverse variance weighted	18	0.142315	0.102052	0.163157
ukb-d-22606_2	prot-a-3230	Workplace very noisy	Wnt inhibitory factor 1	WIF1	Inverse variance weighted	18	-0.142118	0.102051	0.163734
ukb-d-22606_2	prot-a-495	Workplace very noisy	Cyclin-dependent kinase inhibitor 1B	CDKN1B	Inverse variance weighted	18	0.141632	0.102037	0.165121
ukb-d-22606_2	prot-a-1307	Workplace very noisy	Hepcidin	HAMP	Inverse variance weighted	18	-0.141612	0.102046	0.165217
ukb-d-22606_2	prot-a-3153	Workplace very noisy	Ubiquitin-fold modifier-conjugating enzyme 1	UFC1	Inverse variance weighted	18	-0.141505	0.102051	0.165562
ukb-d-22606_2	prot-a-3049	Workplace very noisy	Tumor necrosis factor receptor superfamily member 21	TNFRSF21	Inverse variance weighted	18	-0.158112	0.114063	0.16569
ukb-d-22606_2	prot-a-2535	Workplace very noisy	Regulator of G-protein signaling 18	RGS18	Inverse variance weighted	18	-0.141386	0.102008	0.165741
ukb-d-22606_2	prot-a-2766	Workplace very noisy	SLIT and NTRK-like protein 1	SLITRK1	Inverse variance weighted	18	0.141399	0.10204	0.165834
ukb-d-22606_2	prot-a-2123	Workplace very noisy	NT-3 growth factor receptor	NTRK3	Inverse variance weighted	18	-0.141373	0.102025	0.165848
ukb-d-22606_2	prot-a-2290	Workplace very noisy	Calcium-dependent phospholipase A2	PLA2G5	Inverse variance weighted	18	0.141407	0.102051	0.165853
ukb-d-22606_2	prot-a-1883	Workplace very noisy	tRNA (guanine-N(7)-)-methyltransferase	METTL1	Inverse variance weighted	18	0.18101	0.130708	0.166102
ukb-d-22606_2	prot-a-2103	Workplace very noisy	Neurexin-1	NRXN1	Inverse variance weighted	18	-0.170721	0.123389	0.166484
ukb-d-22606_2	prot-a-3195	Workplace very noisy	Vinculin	VCL	Inverse variance weighted	18	0.162304	0.117412	0.166864
ukb-d-22606_2	prot-a-1936	Workplace very noisy	Melanocortin-2 receptor accessory protein	MRAP	Inverse variance weighted	18	0.14465	0.104705	0.167127
ukb-d-22606_2	prot-a-2521	Workplace very noisy	Renin	REN	Inverse variance weighted	18	0.140817	0.102019	0.167495
ukb-d-22606_2	prot-a-1420	Workplace very noisy	Interferon alpha-14	IFNA14	Inverse variance weighted	18	0.140787	0.102037	0.167657
ukb-d-22606_2	prot-a-627	Workplace very noisy	Collectin-10	COLEC10	Inverse variance weighted	18	-0.153145	0.110996	0.167669
ukb-d-22606_2	prot-a-2936	Workplace very noisy	T-box transcription factor TBX5	TBX5	Inverse variance weighted	18	-0.140706	0.102052	0.167966
ukb-d-22606_2	prot-a-801	Workplace very noisy	Beta-defensin 134	DEFB134	Inverse variance weighted	18	-0.140658	0.102045	0.168081
ukb-d-22606_2	prot-a-2941	Workplace very noisy	Tyrosyl-DNA phosphodiesterase 1	TDP1	Inverse variance weighted	18	0.146585	0.106515	0.168763
ukb-d-22606_2	prot-a-3269	Workplace very noisy	Zinc finger protein 334	ZNF334	Inverse variance weighted	18	-0.145409	0.105677	0.168828
ukb-d-22606_2	prot-a-1594	Workplace very noisy	Inositol 1,4,5-trisphosphate receptor-interacting protein-like 1	ITPRIPL1	Inverse variance weighted	18	-0.140344	0.102047	0.169042
ukb-d-22606_2	prot-a-44	Workplace very noisy	Adhesion G protein-coupled receptor F5	ADGRF5	Inverse variance weighted	18	0.140146	0.102052	0.169665
ukb-d-22606_2	prot-a-561	Workplace very noisy	Cold-inducible RNA-binding protein	CIRBP	Inverse variance weighted	18	-0.140057	0.10204	0.16989
ukb-d-22606_2	prot-a-1563	Workplace very noisy	Insulin-like peptide INSL6	INSL6	Inverse variance weighted	18	0.140872	0.102858	0.17082
ukb-d-22606_2	prot-a-1379	Workplace very noisy	Heparan-sulfate 6-O-sulfotransferase 2	HS6ST2	Inverse variance weighted	18	-0.150217	0.109684	0.170827
ukb-d-22606_2	prot-a-1689	Workplace very noisy	Kynureninase	KYNU	Inverse variance weighted	18	0.139738	0.102037	0.170848
ukb-d-22606_2	prot-a-1075	Workplace very noisy	Low affinity immunoglobulin gamma Fc region receptor II-b	FCGR2B	Inverse variance weighted	18	0.144207	0.105395	0.171233
ukb-d-22606_2	prot-a-775	Workplace very noisy	Aromatic-L-amino-acid decarboxylase	DDC	Inverse variance weighted	18	0.139458	0.10204	0.171722
ukb-d-22606_2	prot-a-653	Workplace very noisy	Cyclic AMP-responsive element-binding protein 3-like protein 1	CREB3L1	Inverse variance weighted	18	0.139332	0.102038	0.172096
ukb-d-22606_2	prot-a-2717	Workplace very noisy	SHC-transforming protein 1	SHC1	Inverse variance weighted	18	-0.139339	0.102085	0.172274
ukb-d-22606_2	prot-a-2857	Workplace very noisy	Alpha-N-acetylgalactosaminide alpha-2,6-sialyltransferase 6	ST6GALNAC6	Inverse variance weighted	18	-0.166479	0.122141	0.17288
ukb-d-22606_2	prot-a-1984	Workplace very noisy	Myocardial zonula adherens protein	MYZAP	Inverse variance weighted	18	0.139091	0.102051	0.172897
ukb-d-22606_2	prot-a-1450	Workplace very noisy	Insulin-like growth factor-binding protein 6	IGFBP6	Inverse variance weighted	18	-0.139024	0.102051	0.173103
ukb-d-22606_2	prot-a-414	Workplace very noisy	E3 ubiquitin-protein ligase CCNB1IP1	CCNB1IP1	Inverse variance weighted	18	0.154871	0.113706	0.17319
ukb-d-22606_2	prot-a-1785	Workplace very noisy	Leucine-rich repeat-containing protein 19	LRRC19	Inverse variance weighted	18	0.138966	0.102039	0.173232
ukb-d-22606_2	prot-a-1427	Workplace very noisy	Interferon beta	IFNB1	Inverse variance weighted	18	0.138851	0.102063	0.173689
ukb-d-22606_2	prot-a-1974	Workplace very noisy	Matrix-remodeling-associated protein 7	MXRA7	Inverse variance weighted	18	-0.144457	0.106403	0.174576
ukb-d-22606_2	prot-a-2010	Workplace very noisy	Nucleolin	NCL	Inverse variance weighted	18	0.151275	0.111439	0.174632
ukb-d-22606_2	prot-a-359	Workplace very noisy	Cocaine- and amphetamine-regulated transcript protein	CARTPT	Inverse variance weighted	18	0.141792	0.104502	0.174831
ukb-d-22606_2	prot-a-662	Workplace very noisy	Cysteine-rich secretory protein 3	CRISP3	Inverse variance weighted	18	0.153312	0.113038	0.175007
ukb-d-22606_2	prot-a-2402	Workplace very noisy	Pregnancy-specific beta-1-glycoprotein 3	PSG3	Inverse variance weighted	18	-0.16123	0.118943	0.175253
ukb-d-22606_2	prot-a-856	Workplace very noisy	Dipeptidase 1	DPEP1	Inverse variance weighted	18	0.144211	0.10655	0.175907
ukb-d-22606_2	prot-a-581	Workplace very noisy	C-type lectin domain family 7 member A	CLEC7A	Inverse variance weighted	18	0.137947	0.102032	0.176374
ukb-d-22606_2	prot-a-3148	Workplace very noisy	Ubiquitin domain-containing protein 2	UBTD2	Inverse variance weighted	18	-0.137553	0.102051	0.177696
ukb-d-22606_2	prot-a-1508	Workplace very noisy	Interleukin-22 receptor subunit alpha-1	IL22RA1	Inverse variance weighted	18	0.13739	0.102033	0.178135
ukb-d-22606_2	prot-a-698	Workplace very noisy	Casein kinase II 2-alpha':2-beta heterotetramer	CSNK2A2	Inverse variance weighted	18	0.137265	0.102051	0.178604
ukb-d-22606_2	prot-a-1585	Workplace very noisy	Integrin beta-7	ITGB7	Inverse variance weighted	18	0.14875	0.110617	0.178711
ukb-d-22606_2	prot-a-366	Workplace very noisy	Calpastatin	CAST	Inverse variance weighted	18	-0.137125	0.102055	0.179065
ukb-d-22606_2	prot-a-3238	Workplace very noisy	Xanthine dehydrogenase/oxidase	XDH	Inverse variance weighted	18	0.137024	0.10204	0.179325
ukb-d-22606_2	prot-a-1013	Workplace very noisy	Fatty acid-binding protein, adipocyte	FABP4	Inverse variance weighted	18	0.136896	0.102045	0.17975
ukb-d-22606_2	prot-a-172	Workplace very noisy	Arylsulfatase B	ARSB	Inverse variance weighted	18	-0.136823	0.102043	0.179973
ukb-d-22606_2	prot-a-43	Workplace very noisy	Adhesion G-protein coupled receptor F1	ADGRF1	Inverse variance weighted	18	0.18143	0.135401	0.180262
ukb-d-22606_2	prot-a-1646	Workplace very noisy	Killer cell immunoglobulin-like receptor 3DL2	KIR3DL2	Inverse variance weighted	18	0.144503	0.107863	0.180345
ukb-d-22606_2	prot-a-1754	Workplace very noisy	Vesicular integral-membrane protein VIP36	LMAN2	Inverse variance weighted	18	0.16226	0.121121	0.180356
ukb-d-22606_2	prot-a-1276	Workplace very noisy	Glutamate receptor ionotropic, delta-2	GRID2	Inverse variance weighted	18	-0.150658	0.112479	0.180431
ukb-d-22606_2	prot-a-225	Workplace very noisy	BAG family molecular chaperone regulator 3	BAG3	Inverse variance weighted	18	-0.144931	0.108321	0.180905
ukb-d-22606_2	prot-a-1212	Workplace very noisy	Appetite-regulating hormone	GHRL	Inverse variance weighted	18	-0.162425	0.121559	0.181489
ukb-d-22606_2	prot-a-2336	Workplace very noisy	Peroxisome proliferator-activated receptor alpha	PPARA	Inverse variance weighted	18	0.136239	0.10204	0.181829
ukb-d-22606_2	prot-a-2901	Workplace very noisy	Sushi domain-containing protein 1	SUSD1	Inverse variance weighted	18	0.13615	0.102019	0.18202
ukb-d-22606_2	prot-a-1115	Workplace very noisy	Inactive peptidyl-prolyl cis-trans isomerase FKBP6	FKBP6	Inverse variance weighted	18	0.144898	0.108703	0.18254
ukb-d-22606_2	prot-a-406	Workplace very noisy	C-C motif chemokine 28	CCL28	Inverse variance weighted	18	0.13595	0.10204	0.182757
ukb-d-22606_2	prot-a-2682	Workplace very noisy	Semenogelin-2	SEMG2	Inverse variance weighted	18	0.164012	0.123218	0.183166
ukb-d-22606_2	prot-a-2395	Workplace very noisy	Myeloblastin	PRTN3	Inverse variance weighted	18	0.169143	0.127076	0.183175
ukb-d-22606_2	prot-a-2873	Workplace very noisy	Stanniocalcin-1	STC1	Inverse variance weighted	18	0.135831	0.102051	0.183186
ukb-d-22606_2	prot-a-1663	Workplace very noisy	Kallikrein-5	KLK5	Inverse variance weighted	18	0.135763	0.102051	0.183406
ukb-d-22606_2	prot-a-1833	Workplace very noisy	Mannosyl-oligosaccharide 1,2-alpha-mannosidase IB	MAN1A2	Inverse variance weighted	18	-0.164087	0.123378	0.183533
ukb-d-22606_2	prot-a-1209	Workplace very noisy	Somatotropin	GH1	Inverse variance weighted	18	-0.135655	0.102051	0.183754
ukb-d-22606_2	prot-a-572	Workplace very noisy	C-type lectin domain family 2 member A	CLEC2A	Inverse variance weighted	18	0.135568	0.10204	0.18399
ukb-d-22606_2	prot-a-1215	Workplace very noisy	Gap junction delta-2 protein	GJD2	Inverse variance weighted	18	0.135414	0.102051	0.184534
ukb-d-22606_2	prot-a-2634	Workplace very noisy	Secretory carrier-associated membrane protein 5	SCAMP5	Inverse variance weighted	18	-0.166562	0.125614	0.184845
ukb-d-22606_2	prot-a-2477	Workplace very noisy	Ras-related protein Rab-39B	RAB39B	Inverse variance weighted	18	-0.152223	0.114882	0.185159
ukb-d-22606_2	prot-a-1456	Workplace very noisy	Immunoglobulin E	IGHE	Inverse variance weighted	18	-0.135136	0.102037	0.185376
ukb-d-22606_2	prot-a-3154	Workplace very noisy	Ubiquitin-fold modifier 1	UFM1	Inverse variance weighted	18	-0.138223	0.104408	0.185547
ukb-d-22606_2	prot-a-1745	Workplace very noisy	Leukocyte immunoglobulin-like receptor subfamily B member 3	LILRB3	Inverse variance weighted	18	-0.158547	0.119842	0.185844
ukb-d-22606_2	prot-a-2349	Workplace very noisy	Serine/threonine-protein phosphatase 2A regulatory subunit B'' subunit alpha	PPP2R3A	Inverse variance weighted	18	0.134953	0.10203	0.185941
ukb-d-22606_2	prot-a-593	Workplace very noisy	Colipase-like protein 2	CLPSL2	Inverse variance weighted	18	0.134934	0.102019	0.185955
ukb-d-22606_2	prot-a-2769	Workplace very noisy	SLIT and NTRK-like protein 5	SLITRK5	Inverse variance weighted	18	-0.138488	0.104733	0.186072
ukb-d-22606_2	prot-a-533	Workplace very noisy	Chondroadherin	CHAD	Inverse variance weighted	18	-0.1448	0.109602	0.186455
ukb-d-22606_2	prot-a-1727	Workplace very noisy	Galectin-2	LGALS2	Inverse variance weighted	18	-0.134774	0.10204	0.186573
ukb-d-22606_2	prot-a-1008	Workplace very noisy	Tissue Factor	F3	Inverse variance weighted	18	-0.141484	0.107155	0.186715
ukb-d-22606_2	prot-a-2963	Workplace very noisy	Transforming growth factor beta-1-induced transcript 1 protein	TGFB1I1	Inverse variance weighted	18	0.141944	0.107623	0.187204
ukb-d-22606_2	prot-a-2347	Workplace very noisy	Protein phosphatase 1 regulatory subunit 3B	PPP1R3B	Inverse variance weighted	18	-0.140176	0.106343	0.187453
ukb-d-22606_2	prot-a-752	Workplace very noisy	Cytochrome b5	CYB5A	Inverse variance weighted	18	-0.145341	0.110271	0.187493
ukb-d-22606_2	prot-a-2342	Workplace very noisy	Peptidyl-prolyl cis-trans isomerase H	PPIH	Inverse variance weighted	18	-0.134477	0.102037	0.187529
ukb-d-22606_2	prot-a-304	Workplace very noisy	Complement C1q tumor necrosis factor-related protein 3	C1QTNF3	Inverse variance weighted	18	-0.134464	0.102057	0.187658
ukb-d-22606_2	prot-a-2613	Workplace very noisy	Tyrosine-protein kinase RYK	RYK	Inverse variance weighted	18	-0.134383	0.102035	0.187831
ukb-d-22606_2	prot-a-2472	Workplace very noisy	Ras-related protein Rab-22A	RAB22A	Inverse variance weighted	18	-0.154549	0.117395	0.188011
ukb-d-22606_2	prot-a-827	Workplace very noisy	Protein delta homolog 1	DLK1	Inverse variance weighted	18	0.156008	0.118589	0.18833
ukb-d-22606_2	prot-a-1247	Workplace very noisy	Glypican-5	GPC5	Inverse variance weighted	18	-0.13424	0.102043	0.188335
ukb-d-22606_2	prot-a-1226	Workplace very noisy	Guanine nucleotide-binding protein G(k) subunit alpha	GNAI3	Inverse variance weighted	18	-0.139764	0.10626	0.18841
ukb-d-22606_2	prot-a-375	Workplace very noisy	Cystathionine beta-synthase	CBS	Inverse variance weighted	18	0.141381	0.107686	0.189218
ukb-d-22606_2	prot-a-319	Workplace very noisy	Uncharacterized protein C6orf226	C6orf226	Inverse variance weighted	18	0.133824	0.102046	0.189718
ukb-d-22606_2	prot-a-504	Workplace very noisy	Carcinoembryonic antigen-related cell adhesion molecule 4	CEACAM4	Inverse variance weighted	18	-0.149983	0.11443	0.189961
ukb-d-22606_2	prot-a-1295	Workplace very noisy	Glucoside xylosyltransferase 1	GXYLT1	Inverse variance weighted	18	-0.133735	0.102051	0.190037
ukb-d-22606_2	prot-a-3020	Workplace very noisy	Tropomodulin-1	TMOD1	Inverse variance weighted	18	-0.133424	0.102063	0.19112
ukb-d-22606_2	prot-a-401	Workplace very noisy	C-C motif chemokine 24	CCL24	Inverse variance weighted	18	0.166829	0.127674	0.191321
ukb-d-22606_2	prot-a-584	Workplace very noisy	Chloride intracellular channel protein 5	CLIC5	Inverse variance weighted	18	0.13727	0.105092	0.191486
ukb-d-22606_2	prot-a-2084	Workplace very noisy	Ribosyldihydronicotinamide dehydrogenase [quinone]	NQO2	Inverse variance weighted	18	-0.14234	0.109097	0.191992
ukb-d-22606_2	prot-a-1609	Workplace very noisy	Voltage-gated potassium channel subunit beta-2	KCNAB2	Inverse variance weighted	18	0.133158	0.102063	0.192006
ukb-d-22606_2	prot-a-1245	Workplace very noisy	Glypican-1	GPC1	Inverse variance weighted	18	0.132848	0.10204	0.192946
ukb-d-22606_2	prot-a-404	Workplace very noisy	C-C motif chemokine 26	CCL26	Inverse variance weighted	18	0.132793	0.102034	0.193102
ukb-d-22606_2	prot-a-1871	Workplace very noisy	Midkine	MDK	Inverse variance weighted	18	0.132649	0.10204	0.193612
ukb-d-22606_2	prot-a-1964	Workplace very noisy	Poly(A) RNA polymerase, mitochondrial	MTPAP	Inverse variance weighted	18	0.149747	0.115276	0.193934
ukb-d-22606_2	prot-a-1177	Workplace very noisy	Growth arrest-specific protein 1	GAS1	Inverse variance weighted	18	-0.132469	0.10204	0.194217
ukb-d-22606_2	prot-a-1850	Workplace very noisy	Mitogen-activated protein kinase 9	MAPK9	Inverse variance weighted	18	-0.154771	0.119238	0.194286
ukb-d-22606_2	prot-a-2711	Workplace very noisy	Pulmonary surfactant-associated protein C	SFTPC	Inverse variance weighted	18	-0.132192	0.102051	0.195197
ukb-d-22606_2	prot-a-1480	Workplace very noisy	Interleukin-17A	IL17A	Inverse variance weighted	18	-0.132138	0.102019	0.195241
ukb-d-22606_2	prot-a-2998	Workplace very noisy	Transmembrane protein 132B	TMEM132B	Inverse variance weighted	18	-0.134897	0.104209	0.195499
ukb-d-22606_2	prot-a-1513	Workplace very noisy	Interleukin-23 receptor	IL23R	Inverse variance weighted	18	0.142549	0.110282	0.196155
ukb-d-22606_2	prot-a-2750	Workplace very noisy	Sodium-independent sulfate anion transporter	SLC26A11	Inverse variance weighted	18	-0.131886	0.102051	0.196234
ukb-d-22606_2	prot-a-2926	Workplace very noisy	Tapasin	TAPBP	Inverse variance weighted	18	-0.149096	0.115415	0.196418
ukb-d-22606_2	prot-a-1361	Workplace very noisy	Heterogeneous nuclear ribonucleoproteins A2/B1	HNRNPA2B1	Inverse variance weighted	18	-0.143	0.110711	0.196479
ukb-d-22606_2	prot-a-911	Workplace very noisy	EH domain-binding protein 1	EHBP1	Inverse variance weighted	18	-0.143475	0.111163	0.196818
ukb-d-22606_2	prot-a-2812	Workplace very noisy	Spastin	SPAST	Inverse variance weighted	18	0.141927	0.109986	0.196907
ukb-d-22606_2	prot-a-2197	Workplace very noisy	Protocadherin-9	PCDH9	Inverse variance weighted	18	-0.131343	0.102033	0.198004
ukb-d-22606_2	prot-a-1477	Workplace very noisy	Interleukin-15 receptor subunit alpha	IL15RA	Inverse variance weighted	18	-0.13135	0.102051	0.198058
ukb-d-22606_2	prot-a-1626	Workplace very noisy	Dyslexia-associated protein KIAA0319-like protein	KIAA0319L	Inverse variance weighted	18	-0.131044	0.102051	0.199105
ukb-d-22606_2	prot-a-2952	Workplace very noisy	Trefoil factor 2	TFF2	Inverse variance weighted	18	-0.131407	0.102523	0.199938
ukb-d-22606_2	prot-a-1138	Workplace very noisy	Forkhead box protein L2	FOXL2	Inverse variance weighted	18	0.1425	0.111339	0.200591
ukb-d-22606_2	prot-a-2284	Workplace very noisy	Group XIIB secretory phospholipase A2-like protein	PLA2G12B	Inverse variance weighted	18	-0.172579	0.134877	0.200713
ukb-d-22606_2	prot-a-2898	Workplace very noisy	SUN domain-containing protein 3	SUN3	Inverse variance weighted	18	-0.130501	0.102033	0.200895
ukb-d-22606_2	prot-a-1878	Workplace very noisy	Multiple epidermal growth factor-like domains protein 10	MEGF10	Inverse variance weighted	18	-0.133076	0.104135	0.201281
ukb-d-22606_2	prot-a-1821	Workplace very noisy	Lysozyme C	LYZ	Inverse variance weighted	18	-0.140069	0.109668	0.201529
ukb-d-22606_2	prot-a-3003	Workplace very noisy	Protein kish-B	TMEM167B	Inverse variance weighted	18	-0.144782	0.113403	0.201707
ukb-d-22606_2	prot-a-1464	Workplace very noisy	Interleukin-10	IL10	Inverse variance weighted	18	0.13025	0.102051	0.201842
ukb-d-22606_2	prot-a-31	Workplace very noisy	A disintegrin and metalloproteinase with thrombospondin motifs 1	ADAMTS1	Inverse variance weighted	18	0.141939	0.111289	0.202164
ukb-d-22606_2	prot-a-1660	Workplace very noisy	Kallikrein-15	KLK15	Inverse variance weighted	18	0.14347	0.112584	0.202542
ukb-d-22606_2	prot-a-1558	Workplace very noisy	Insulin	INS	Inverse variance weighted	18	0.133163	0.104543	0.202749
ukb-d-22606_2	prot-a-2231	Workplace very noisy	Platelet-derived growth factor receptor-like protein	PDGFRL	Inverse variance weighted	18	0.12977	0.102035	0.203437
ukb-d-22606_2	prot-a-1808	Workplace very noisy	Lactotransferrin	LTF	Inverse variance weighted	18	0.129622	0.10204	0.203979
ukb-d-22606_2	prot-a-849	Workplace very noisy	DnaJ homolog subfamily C member 30	DNAJC30	Inverse variance weighted	18	-0.12953	0.102051	0.204345
ukb-d-22606_2	prot-a-1759	Workplace very noisy	Leiomodin-1	LMOD1	Inverse variance weighted	18	-0.129484	0.102063	0.204559
ukb-d-22606_2	prot-a-2470	Workplace very noisy	Sulfhydryl oxidase 2	QSOX2	Inverse variance weighted	18	-0.153975	0.121477	0.204966
ukb-d-22606_2	prot-a-1708	Workplace very noisy	Lipocalin-1	LCN1	Inverse variance weighted	18	-0.132686	0.104685	0.204985
ukb-d-22606_2	prot-a-873	Workplace very noisy	Dual specificity protein phosphatase 13 isoform A	DUSP13	Inverse variance weighted	18	-0.151845	0.119845	0.205149
ukb-d-22606_2	prot-a-2828	Workplace very noisy	Testican-3	SPOCK3	Inverse variance weighted	18	0.129274	0.102051	0.20524
ukb-d-22606_2	prot-a-2346	Workplace very noisy	Protein phosphatase 1L	PPM1L	Inverse variance weighted	18	0.142093	0.112263	0.205616
ukb-d-22606_2	prot-a-938	Workplace very noisy	EMILIN-3	EMILIN3	Inverse variance weighted	18	-0.140132	0.110743	0.205734
ukb-d-22606_2	prot-a-2419	Workplace very noisy	26S proteasome non-ATPase regulatory subunit 7	PSMD7	Inverse variance weighted	18	-0.129079	0.102038	0.205866
ukb-d-22606_2	prot-a-2861	Workplace very noisy	Alpha-2,8-sialyltransferase 8F	ST8SIA6	Inverse variance weighted	18	0.129055	0.102048	0.205999
ukb-d-22606_2	prot-a-1094	Workplace very noisy	Fibroblast growth factor 4	FGF4	Inverse variance weighted	18	0.129039	0.10204	0.206019
ukb-d-22606_2	prot-a-2186	Workplace very noisy	Prostate and testis expressed protein 1	PATE1	Inverse variance weighted	18	0.128859	0.102043	0.206664
ukb-d-22606_2	prot-a-1704	Workplace very noisy	Tyrosine-protein kinase Lck	LCK	Inverse variance weighted	18	0.128829	0.102043	0.206771
ukb-d-22606_2	prot-a-908	Workplace very noisy	Epidermal growth factor	EGF	Inverse variance weighted	18	-0.128804	0.10204	0.206849
ukb-d-22606_2	prot-a-2308	Workplace very noisy	Plexin-B2	PLXNB2	Inverse variance weighted	18	-0.128768	0.102033	0.20694
ukb-d-22606_2	prot-a-1841	Workplace very noisy	Dual specificity mitogen-activated protein kinase kinase 3	MAP2K3	Inverse variance weighted	18	-0.128673	0.102008	0.207168
ukb-d-22606_2	prot-a-3256	Workplace very noisy	E3 ubiquitin-protein ligase ZFP91	ZFP91	Inverse variance weighted	18	-0.128652	0.10204	0.207383
ukb-d-22606_2	prot-a-2011	Workplace very noisy	Noncompact myelin-associated protein	NCMAP	Inverse variance weighted	18	-0.134353	0.106679	0.207882
ukb-d-22606_2	prot-a-2001	Workplace very noisy	Arylamine N-acetyltransferase 1	NAT1	Inverse variance weighted	18	0.128732	0.102336	0.208412
ukb-d-22606_2	prot-a-1557	Workplace very noisy	72 kDa inositol polyphosphate 5-phosphatase	INPP5E	Inverse variance weighted	18	0.128341	0.10203	0.208436
ukb-d-22606_2	prot-a-1182	Workplace very noisy	GTP cyclohydrolase 1	GCH1	Inverse variance weighted	18	0.12835	0.102051	0.208499
ukb-d-22606_2	prot-a-383	Workplace very noisy	Coiled-coil domain-containing protein 51	CCDC51	Inverse variance weighted	18	0.128293	0.102043	0.208667
ukb-d-22606_2	prot-a-993	Workplace very noisy	Ethanolamine kinase 1	ETNK1	Inverse variance weighted	18	0.128235	0.10204	0.20886
ukb-d-22606_2	prot-a-59	Workplace very noisy	Agouti-related protein	AGRP	Inverse variance weighted	18	-0.133907	0.106634	0.209203
ukb-d-22606_2	prot-a-1040	Workplace very noisy	Protein FAM19A2	TAFA2	Inverse variance weighted	18	0.146368	0.116765	0.210013
ukb-d-22606_2	prot-a-530	Workplace very noisy	Thyroid Stimulating Hormone	CGA	Inverse variance weighted	18	0.12789	0.102051	0.210134
ukb-d-22606_2	prot-a-430	Workplace very noisy	T-cell surface antigen CD2	CD2	Inverse variance weighted	18	-0.127746	0.10204	0.210603
ukb-d-22606_2	prot-a-1962	Workplace very noisy	5-formyltetrahydrofolate cyclo-ligase	MTHFS	Inverse variance weighted	18	-0.127728	0.10204	0.210665
ukb-d-22606_2	prot-a-2464	Workplace very noisy	Dihydropteridine reductase	QDPR	Inverse variance weighted	18	0.127714	0.102052	0.210766
ukb-d-22606_2	prot-a-2100	Workplace very noisy	Neuropilin-2	NRP2	Inverse variance weighted	18	-0.141825	0.113367	0.210925
ukb-d-22606_2	prot-a-1879	Workplace very noisy	Protein MENT	MENT	Inverse variance weighted	18	-0.173193	0.138606	0.21147
ukb-d-22606_2	prot-a-3104	Workplace very noisy	Thymic stromal lymphopoietin	TSLP	Inverse variance weighted	18	0.140695	0.112795	0.212269
ukb-d-22606_2	prot-a-3088	Workplace very noisy	Thyroid peroxidase	TPO	Inverse variance weighted	18	0.154877	0.124285	0.212714
ukb-d-22606_2	prot-a-3038	Workplace very noisy	Tumor necrosis factor receptor superfamily member 11B	TNFRSF11B	Inverse variance weighted	18	-0.138288	0.111017	0.212895
ukb-d-22606_2	prot-a-608	Workplace very noisy	Contactin-4	CNTN4	Inverse variance weighted	18	-0.127058	0.102038	0.213057
ukb-d-22606_2	prot-a-2056	Workplace very noisy	NACHT, LRR and PYD domains-containing protein 1	NLRP1	Inverse variance weighted	18	-0.127026	0.10204	0.213182
ukb-d-22606_2	prot-a-418	Workplace very noisy	CD109 antigen	CD109	Inverse variance weighted	18	-0.127025	0.102063	0.213287
ukb-d-22606_2	prot-a-34	Workplace very noisy	A disintegrin and metalloproteinase with thrombospondin motifs 3	ADAMTS3	Inverse variance weighted	18	-0.130433	0.104833	0.213427
ukb-d-22606_2	prot-a-212	Workplace very noisy	Beta-1,4-glucuronyltransferase 1	B4GAT1	Inverse variance weighted	18	0.126712	0.102051	0.214366
ukb-d-22606_2	prot-a-180	Workplace very noisy	Arf-GAP with SH3 domain, ANK repeat and PH domain-containing protein 2	ASAP2	Inverse variance weighted	18	0.13207	0.106377	0.214413
ukb-d-22606_2	prot-a-534	Workplace very noisy	Coiled-coil-helix-coiled-coil-helix domain-containing protein 10, mitochondrial	CHCHD10	Inverse variance weighted	18	-0.126538	0.102052	0.214998
ukb-d-22606_2	prot-a-596	Workplace very noisy	Clusterin	CLU	Inverse variance weighted	18	-0.126298	0.102051	0.215864
ukb-d-22606_2	prot-a-3127	Workplace very noisy	Non-receptor tyrosine-protein kinase TYK2	TYK2	Inverse variance weighted	18	0.128313	0.103781	0.216316
ukb-d-22606_2	prot-a-2671	Workplace very noisy	Semaphorin-3C	SEMA3C	Inverse variance weighted	18	0.142368	0.115167	0.21639
ukb-d-22606_2	prot-a-532	Workplace very noisy	Cell growth regulator with EF hand domain protein 1	CGREF1	Inverse variance weighted	18	-0.13124	0.106166	0.216395
ukb-d-22606_2	prot-a-13	Workplace very noisy	Arf-GAP with coiled-coil, ANK repeat and PH domain-containing protein 2	ACAP2	Inverse variance weighted	18	0.126055	0.102063	0.216803
ukb-d-22606_2	prot-a-2953	Workplace very noisy	Trefoil factor 3	TFF3	Inverse variance weighted	18	-0.130998	0.106093	0.216923
ukb-d-22606_2	prot-a-2599	Workplace very noisy	Cell differentiation protein RCD1 homolog	CNOT9	Inverse variance weighted	18	0.12591	0.102051	0.217278
ukb-d-22606_2	prot-a-2879	Workplace very noisy	Stathmin-2	STMN2	Inverse variance weighted	18	-0.142772	0.115781	0.217529
ukb-d-22606_2	prot-a-2230	Workplace very noisy	Platelet-derived growth factor receptor beta	PDGFRB	Inverse variance weighted	18	-0.125804	0.10204	0.21762
ukb-d-22606_2	prot-a-56	Workplace very noisy	Angiogenic factor with G patch and FHA domains 1	AGGF1	Inverse variance weighted	18	-0.125774	0.10204	0.217728
ukb-d-22606_2	prot-a-512	Workplace very noisy	Centrosomal protein of 57 kDa	CEP57	Inverse variance weighted	18	-0.125715	0.102051	0.217991
ukb-d-22606_2	prot-a-614	Workplace very noisy	Conserved oligomeric Golgi complex subunit 8	COG8	Inverse variance weighted	18	-0.127616	0.103633	0.218164
ukb-d-22606_2	prot-a-699	Workplace very noisy	Chondroitin sulfate proteoglycan 4	CSPG4	Inverse variance weighted	18	0.126609	0.102871	0.218414
ukb-d-22606_2	prot-a-1358	Workplace very noisy	Heme oxygenase 2	HMOX2	Inverse variance weighted	18	0.12549	0.102063	0.218869
ukb-d-22606_2	prot-a-1476	Workplace very noisy	Interleukin-13 receptor subunit alpha-1	IL13RA1	Inverse variance weighted	18	-0.158999	0.129332	0.218928
ukb-d-22606_2	prot-a-547	Workplace very noisy	Chordin	CHRD	Inverse variance weighted	18	0.125352	0.10204	0.219276
ukb-d-22606_2	prot-a-282	Workplace very noisy	UPF0696 protein C11orf68	C11orf68	Inverse variance weighted	18	-0.125303	0.102026	0.219392
ukb-d-22606_2	prot-a-960	Workplace very noisy	Ephrin type-B receptor 2	EPHB2	Inverse variance weighted	18	-0.126621	0.103137	0.21956
ukb-d-22606_2	prot-a-1784	Workplace very noisy	Leucine-rich repeat-containing protein 15	LRRC15	Inverse variance weighted	18	-0.12517	0.102028	0.219893
ukb-d-22606_2	prot-a-651	Workplace very noisy	Cellular retinoic acid-binding protein 2	CRABP2	Inverse variance weighted	18	0.152221	0.124109	0.22001
ukb-d-22606_2	prot-a-2729	Workplace very noisy	Sialic acid-binding Ig-like lectin 7	SIGLEC7	Inverse variance weighted	18	0.130467	0.106438	0.220289
ukb-d-22606_2	prot-a-1903	Workplace very noisy	Multiple inositol polyphosphate phosphatase 1	MINPP1	Inverse variance weighted	18	-0.125045	0.10204	0.220406
ukb-d-22606_2	prot-a-2177	Workplace very noisy	Pappalysin-1	PAPPA	Inverse variance weighted	18	-0.134412	0.109807	0.220921
ukb-d-22606_2	prot-a-759	Workplace very noisy	Cytohesin-2	CYTH2	Inverse variance weighted	18	-0.13115	0.107162	0.221008
ukb-d-22606_2	prot-a-745	Workplace very noisy	C-X-C motif chemokine 16	CXCL16	Inverse variance weighted	18	-0.148562	0.121428	0.221158
ukb-d-22606_2	prot-a-264	Workplace very noisy	BolA-like protein 2	BOLA2	Inverse variance weighted	18	0.124831	0.102046	0.221223
ukb-d-22606_2	prot-a-3242	Workplace very noisy	DNA repair protein XRCC4	XRCC4	Inverse variance weighted	18	0.12462	0.102052	0.222032
ukb-d-22606_2	prot-a-188	Workplace very noisy	Argininosuccinate lyase	ASL	Inverse variance weighted	18	0.124583	0.102048	0.222153
ukb-d-22606_2	prot-a-2250	Workplace very noisy	Peroxisomal targeting signal 1 receptor	PEX5	Inverse variance weighted	18	0.124513	0.102042	0.222382
ukb-d-22606_2	prot-a-1347	Workplace very noisy	HLA class II histocompatibility antigen, DQ alpha 2 chain	HLA-DQA2	Inverse variance weighted	18	0.14504	0.118889	0.222478
ukb-d-22606_2	prot-a-3259	Workplace very noisy	Zinc finger protein 10	ZNF10	Inverse variance weighted	18	0.124296	0.10204	0.223185
ukb-d-22606_2	prot-a-199	Workplace very noisy	Sodium/potassium-transporting ATPase subunit alpha-1	ATP1A1	Inverse variance weighted	18	-0.124232	0.10204	0.223422
ukb-d-22606_2	prot-a-3052	Workplace very noisy	Tumor necrosis factor receptor superfamily member 6B	TNFRSF6B	Inverse variance weighted	18	0.124144	0.102043	0.223762
ukb-d-22606_2	prot-a-432	Workplace very noisy	CMRF35-like molecule 8	CD300A	Inverse variance weighted	18	-0.124101	0.102033	0.223877
ukb-d-22606_2	prot-a-2466	Workplace very noisy	Glutaminyl-peptide cyclotransferase-like protein	QPCTL	Inverse variance weighted	18	-0.123899	0.102018	0.224564
ukb-d-22606_2	prot-a-3220	Workplace very noisy	WD repeat-containing protein 1	WDR1	Inverse variance weighted	18	-0.131506	0.108287	0.224589
ukb-d-22606_2	prot-a-1864	Workplace very noisy	Methylmalonyl-CoA epimerase, mitochondrial	MCEE	Inverse variance weighted	18	-0.143943	0.118579	0.224785
ukb-d-22606_2	prot-a-2916	Workplace very noisy	Synaptotagmin-7	SYT7	Inverse variance weighted	18	0.123791	0.102051	0.225117
ukb-d-22606_2	prot-a-2315	Workplace very noisy	Inactive pancreatic lipase-related protein 1	PNLIPRP1	Inverse variance weighted	18	0.148757	0.122718	0.225442
ukb-d-22606_2	prot-a-2373	Workplace very noisy	Protein kinase C zeta type	PRKCZ	Inverse variance weighted	18	0.123647	0.102051	0.225659
ukb-d-22606_2	prot-a-562	Workplace very noisy	CDGSH iron-sulfur domain-containing protein 1	CISD1	Inverse variance weighted	18	-0.129716	0.107095	0.225809
ukb-d-22606_2	prot-a-1735	Workplace very noisy	Lutropin subunit beta	LHB	Inverse variance weighted	18	-0.123586	0.102051	0.225886
ukb-d-22606_2	prot-a-1252	Workplace very noisy	Glucose-6-phosphate isomerase	GPI	Inverse variance weighted	18	-0.123479	0.102035	0.226215
ukb-d-22606_2	prot-a-2021	Workplace very noisy	Bifunctional heparan sulfate N-deacetylase/N-sulfotransferase 1	NDST1	Inverse variance weighted	18	-0.158706	0.131328	0.226868
ukb-d-22606_2	prot-a-2440	Workplace very noisy	Tyrosine-protein phosphatase non-receptor type 4	PTPN4	Inverse variance weighted	18	0.12322	0.102051	0.227265
ukb-d-22606_2	prot-a-2019	Workplace very noisy	Protein NDNF	NDNF	Inverse variance weighted	18	0.124301	0.103016	0.22758
ukb-d-22606_2	prot-a-1154	Workplace very noisy	Alpha-(1,6)-fucosyltransferase	FUT8	Inverse variance weighted	18	0.123465	0.102595	0.228812
ukb-d-22606_2	prot-a-95	Workplace very noisy	Angiopoietin-4	ANGPT4	Inverse variance weighted	18	0.122789	0.102037	0.228831
ukb-d-22606_2	prot-a-2892	Workplace very noisy	Estrogen sulfotransferase	SULT1E1	Inverse variance weighted	18	0.12277	0.10204	0.22892
ukb-d-22606_2	prot-a-3129	Workplace very noisy	Tyrosine-protein kinase receptor TYRO3	TYRO3	Inverse variance weighted	18	0.122644	0.10204	0.229395
ukb-d-22606_2	prot-a-1794	Workplace very noisy	Leucine-rich repeat neuronal protein 3	LRRN3	Inverse variance weighted	18	0.122643	0.10204	0.2294
ukb-d-22606_2	prot-a-1378	Workplace very noisy	Heparan-sulfate 6-O-sulfotransferase 1	HS6ST1	Inverse variance weighted	18	-0.138071	0.114958	0.229732
ukb-d-22606_2	prot-a-2558	Workplace very noisy	Ribonuclease H1	RNASEH1	Inverse variance weighted	18	-0.146344	0.121882	0.229867
ukb-d-22606_2	prot-a-2956	Workplace very noisy	Tissue factor pathway inhibitor 2	TFPI2	Inverse variance weighted	18	-0.16243	0.135293	0.229915
ukb-d-22606_2	prot-a-633	Workplace very noisy	COMM domain-containing protein 1	COMMD1	Inverse variance weighted	18	0.135942	0.1133	0.230202
ukb-d-22606_2	prot-a-3011	Workplace very noisy	Transmembrane protein 41B	TMEM41B	Inverse variance weighted	18	0.124536	0.103958	0.230938
ukb-d-22606_2	prot-a-1056	Workplace very noisy	Tumor necrosis factor receptor superfamily member 6	FAS	Inverse variance weighted	18	-0.122025	0.102051	0.231803
ukb-d-22606_2	prot-a-1382	Workplace very noisy	Estradiol 17-beta-dehydrogenase 1	HSD17B1	Inverse variance weighted	18	0.122001	0.10204	0.231847
ukb-d-22606_2	prot-a-2479	Workplace very noisy	Rab9 effector protein with kelch motifs	RABEPK	Inverse variance weighted	18	-0.131118	0.109687	0.231936
ukb-d-22606_2	prot-a-2137	Workplace very noisy	Ornithine decarboxylase antizyme 1	OAZ1	Inverse variance weighted	18	-0.121909	0.102051	0.232248
ukb-d-22606_2	prot-a-2287	Workplace very noisy	Putative inactive group IIC secretory phospholipase A2	PLA2G2C	Inverse variance weighted	18	0.144768	0.12122	0.232377
ukb-d-22606_2	prot-a-925	Workplace very noisy	Eukaryotic translation initiation factor 4 gamma 3	EIF4G3	Inverse variance weighted	18	0.121841	0.10204	0.232461
ukb-d-22606_2	prot-a-2302	Workplace very noisy	Plasmin	PLG	Inverse variance weighted	18	0.129863	0.108767	0.232498
ukb-d-22606_2	prot-a-2526	Workplace very noisy	Oligoribonuclease, mitochondrial	REXO2	Inverse variance weighted	18	0.121767	0.102063	0.232845
ukb-d-22606_2	prot-a-1163	Workplace very noisy	Gamma-aminobutyric acid type B receptor subunit 2	GABBR2	Inverse variance weighted	18	-0.151167	0.126736	0.232962
ukb-d-22606_2	prot-a-2602	Workplace very noisy	Ribonucleoside-diphosphate reductase subunit M2 B	RRM2B	Inverse variance weighted	18	0.141826	0.119228	0.234228
ukb-d-22606_2	prot-a-1369	Workplace very noisy	Haptoglobin	HP	Inverse variance weighted	18	0.121231	0.10204	0.234807
ukb-d-22606_2	prot-a-74	Workplace very noisy	CD166 antigen	ALCAM	Inverse variance weighted	18	-0.123974	0.104466	0.235331
ukb-d-22606_2	prot-a-2532	Workplace very noisy	Repulsive guidance molecule A	RGMA	Inverse variance weighted	18	-0.121033	0.102051	0.23562
ukb-d-22606_2	prot-a-417	Workplace very noisy	Cell cycle progression protein 1	CCPG1	Inverse variance weighted	18	-0.12078	0.102051	0.236601
ukb-d-22606_2	prot-a-527	Workplace very noisy	Human Chorionic Gonadotropin	CGA	Inverse variance weighted	18	-0.12508	0.10577	0.236981
ukb-d-22606_2	prot-a-1570	Workplace very noisy	Interferon regulatory factor 6	IRF6	Inverse variance weighted	18	-0.130304	0.110274	0.237349
ukb-d-22606_2	prot-a-2592	Workplace very noisy	Ubiquitin	RPS27A	Inverse variance weighted	18	0.12264	0.103843	0.237598
ukb-d-22606_2	prot-a-3182	Workplace very noisy	Uronyl 2-sulfotransferase	UST	Inverse variance weighted	18	-0.130873	0.111097	0.238792
ukb-d-22606_2	prot-a-1846	Workplace very noisy	Mitogen-activated protein kinase 13	MAPK13	Inverse variance weighted	18	-0.120147	0.102035	0.238995
ukb-d-22606_2	prot-a-3159	Workplace very noisy	NKG2D ligand 1	ULBP1	Inverse variance weighted	18	0.121163	0.102999	0.239455
ukb-d-22606_2	prot-a-1905	Workplace very noisy	Histone-lysine N-methyltransferase 2D	KMT2D	Inverse variance weighted	18	0.119872	0.102038	0.240082
ukb-d-22606_2	prot-a-854	Workplace very noisy	Dedicator of cytokinesis protein 9	DOCK9	Inverse variance weighted	18	0.146046	0.124443	0.240557
ukb-d-22606_2	prot-a-82	Workplace very noisy	Ameloblastin	AMBN	Inverse variance weighted	18	0.143294	0.122138	0.24071
ukb-d-22606_2	prot-a-2732	Workplace very noisy	Tyrosine-protein phosphatase non-receptor type substrate 1	SIRPA	Inverse variance weighted	18	-0.119682	0.102063	0.240944
ukb-d-22606_2	prot-a-2615	Workplace very noisy	Protein S100-A12	S100A12	Inverse variance weighted	18	-0.129253	0.110291	0.241227
ukb-d-22606_2	prot-a-1321	Workplace very noisy	Hepatoma-derived growth factor-related protein 2	HDGFL2	Inverse variance weighted	18	0.119524	0.102051	0.24151
ukb-d-22606_2	prot-a-987	Workplace very noisy	Endothelial cell-selective adhesion molecule	ESAM	Inverse variance weighted	18	-0.136241	0.116425	0.24192
ukb-d-22606_2	prot-a-153	Workplace very noisy	Rho GDP-dissociation inhibitor 2	ARHGDIB	Inverse variance weighted	18	-0.119338	0.102052	0.242248
ukb-d-22606_2	prot-a-1519	Workplace very noisy	Interleukin-2 receptor subunit beta	IL2RB	Inverse variance weighted	18	-0.128369	0.109827	0.242473
ukb-d-22606_2	prot-a-2095	Workplace very noisy	Neuregulin-1	NRG1	Inverse variance weighted	18	0.154315	0.132066	0.242617
ukb-d-22606_2	prot-a-1485	Workplace very noisy	Interleukin-17F	IL17F	Inverse variance weighted	18	0.119198	0.102037	0.242733
ukb-d-22606_2	prot-a-2557	Workplace very noisy	Ribonuclease K6	RNASE6	Inverse variance weighted	18	-0.120626	0.103269	0.242777
ukb-d-22606_2	prot-a-814	Workplace very noisy	Pre-mRNA-splicing factor ATP-dependent RNA helicase PRP16	DHX38	Inverse variance weighted	18	-0.119091	0.102033	0.243136
ukb-d-22606_2	prot-a-3167	Workplace very noisy	Netrin receptor UNC5B	UNC5B	Inverse variance weighted	18	-0.135811	0.116484	0.243646
ukb-d-22606_2	prot-a-3033	Workplace very noisy	Tumor necrosis factor receptor superfamily member 10B	TNFRSF10B	Inverse variance weighted	18	-0.118887	0.102051	0.24403
ukb-d-22606_2	prot-a-2255	Workplace very noisy	Phosphoglycerate kinase 1	PGK1	Inverse variance weighted	18	-0.136991	0.117622	0.244151
ukb-d-22606_2	prot-a-958	Workplace very noisy	Ephrin type-A receptor 5	EPHA5	Inverse variance weighted	18	0.118807	0.102051	0.244344
ukb-d-22606_2	prot-a-1491	Workplace very noisy	Interleukin-18 receptor 1	IL18R1	Inverse variance weighted	18	-0.11877	0.102051	0.244492
ukb-d-22606_2	prot-a-1550	Workplace very noisy	Inosine-5'-monophosphate dehydrogenase 2	IMPDH2	Inverse variance weighted	18	0.118708	0.102032	0.24465
ukb-d-22606_2	prot-a-1873	Workplace very noisy	E3 ubiquitin-protein ligase Mdm2	MDM2	Inverse variance weighted	18	0.118643	0.10204	0.244948
ukb-d-22606_2	prot-a-2654	Workplace very noisy	SCP2 sterol-binding domain-containing protein 1	SCP2D1	Inverse variance weighted	18	0.118644	0.102051	0.244993
ukb-d-22606_2	prot-a-1234	Workplace very noisy	Progonadoliberin-2	GNRH2	Inverse variance weighted	18	0.118537	0.102051	0.245419
ukb-d-22606_2	prot-a-299	Workplace very noisy	Uncharacterized protein C1orf226	C1orf226	Inverse variance weighted	18	-0.118451	0.102032	0.245676
ukb-d-22606_2	prot-a-2327	Workplace very noisy	Pro-opiomelanocortin	POMC	Inverse variance weighted	18	-0.133101	0.114724	0.245976
ukb-d-22606_2	prot-a-2377	Workplace very noisy	Prolactin receptor	PRLR	Inverse variance weighted	18	0.11838	0.102052	0.246051
ukb-d-22606_2	prot-a-2533	Workplace very noisy	RGM domain family member B	RGMB	Inverse variance weighted	18	-0.125666	0.108472	0.246654
ukb-d-22606_2	prot-a-1287	Workplace very noisy	Glutathione S-transferase Mu 1	GSTM1	Inverse variance weighted	18	-0.121781	0.105119	0.246658
ukb-d-22606_2	prot-a-3002	Workplace very noisy	Protein kish-A	TMEM167A	Inverse variance weighted	18	0.118107	0.102037	0.24707
ukb-d-22606_2	prot-a-1444	Workplace very noisy	Insulin-like growth factor 1 receptor	IGF1R	Inverse variance weighted	18	-0.118051	0.102051	0.24736
ukb-d-22606_2	prot-a-792	Workplace very noisy	Beta-defensin 118	DEFB118	Inverse variance weighted	18	0.12776	0.110567	0.247886
ukb-d-22606_2	prot-a-3168	Workplace very noisy	Netrin receptor UNC5C	UNC5C	Inverse variance weighted	18	-0.126531	0.109548	0.248076
ukb-d-22606_2	prot-a-1246	Workplace very noisy	Glypican-3	GPC3	Inverse variance weighted	18	-0.118752	0.102882	0.248399
ukb-d-22606_2	prot-a-2093	Workplace very noisy	Nuclear receptor-binding protein	NRBP1	Inverse variance weighted	18	0.13968	0.121042	0.248507
ukb-d-22606_2	prot-a-1521	Workplace very noisy	Interleukin-31	IL31	Inverse variance weighted	18	0.126927	0.11005	0.248767
ukb-d-22606_2	prot-a-2293	Workplace very noisy	Urokinase plasminogen activator surface receptor	PLAUR	Inverse variance weighted	18	-0.117671	0.102051	0.248883
ukb-d-22606_2	prot-a-2030	Workplace very noisy	Protein kinase C-binding protein NELL1	NELL1	Inverse variance weighted	18	0.127811	0.110854	0.248927
ukb-d-22606_2	prot-a-1699	Workplace very noisy	Ragulator complex protein LAMTOR3	LAMTOR3	Inverse variance weighted	18	-0.117616	0.10204	0.249057
ukb-d-22606_2	prot-a-1357	Workplace very noisy	Non-histone chromosomal protein HMG-14	HMGN1	Inverse variance weighted	18	0.142164	0.123374	0.249199
ukb-d-22606_2	prot-a-671	Workplace very noisy	Cytotoxic and regulatory T-cell molecule	CRTAM	Inverse variance weighted	18	0.117545	0.102063	0.249449
ukb-d-22606_2	prot-a-817	Workplace very noisy	ATP-dependent RNA helicase A	DHX9	Inverse variance weighted	18	-0.119404	0.103768	0.249863
ukb-d-22606_2	prot-a-1243	Workplace very noisy	Platelet glycoprotein V	GP5	Inverse variance weighted	18	-0.11739	0.102026	0.249903
ukb-d-22606_2	prot-a-1190	Workplace very noisy	Growth/differentiation factor 11	GDF11	Inverse variance weighted	18	-0.117368	0.102051	0.250105
ukb-d-22606_2	prot-a-342	Workplace very noisy	Calcium-binding and coiled-coil domain-containing protein 2	CALCOCO2	Inverse variance weighted	18	-0.120852	0.105105	0.25022
ukb-d-22606_2	prot-a-782	Workplace very noisy	Beta-defensin 104	DEFB104A	Inverse variance weighted	18	-0.117224	0.10204	0.25064
ukb-d-22606_2	prot-a-3051	Workplace very noisy	Tumor necrosis factor receptor superfamily member 4	TNFRSF4	Inverse variance weighted	18	0.122172	0.106368	0.25073
ukb-d-22606_2	prot-a-2670	Workplace very noisy	Semaphorin-3B	SEMA3B	Inverse variance weighted	18	0.117222	0.102063	0.250748
ukb-d-22606_2	prot-a-1000	Workplace very noisy	RNA-binding protein EWS	EWSR1	Inverse variance weighted	18	-0.118085	0.102851	0.250919
ukb-d-22606_2	prot-a-1769	Workplace very noisy	Leucine-rich repeat and fibronectin type-III domain-containing protein 2	LRFN2	Inverse variance weighted	18	-0.142094	0.123832	0.251185
ukb-d-22606_2	prot-a-1738	Workplace very noisy	Leukocyte immunoglobulin-like receptor subfamily A member 4	LILRA4	Inverse variance weighted	18	0.117073	0.102051	0.251299
ukb-d-22606_2	prot-a-2417	Workplace very noisy	26S proteasome non-ATPase regulatory subunit 4	PSMD4	Inverse variance weighted	18	-0.117041	0.102051	0.251429
ukb-d-22606_2	prot-a-2108	Workplace very noisy	Sterol-4-alpha-carboxylate 3-dehydrogenase, decarboxylating	NSDHL	Inverse variance weighted	18	-0.154684	0.134943	0.251675
ukb-d-22606_2	prot-a-720	Workplace very noisy	Cathepsin E	CTSE	Inverse variance weighted	18	0.116784	0.10204	0.25242
ukb-d-22606_2	prot-a-1251	Workplace very noisy	Glycoprotein hormone alpha-2	GPHA2	Inverse variance weighted	18	-0.123561	0.107965	0.252435
ukb-d-22606_2	prot-a-2834	Workplace very noisy	SPRY domain-containing SOCS box protein 1	SPSB1	Inverse variance weighted	18	0.162421	0.142016	0.252755
ukb-d-22606_2	prot-a-1196	Workplace very noisy	Growth/differentiation factor 5	GDF5	Inverse variance weighted	18	0.116631	0.102063	0.253145
ukb-d-22606_2	prot-a-1750	Workplace very noisy	Leucine-rich repeat and immunoglobulin-like domain-containing nogo receptor-interacting protein 3	LINGO3	Inverse variance weighted	18	0.129737	0.113886	0.254626
ukb-d-22606_2	prot-a-2919	Workplace very noisy	Synaptotagmin-like protein 4	SYTL4	Inverse variance weighted	18	0.139172	0.122207	0.254776
ukb-d-22606_2	prot-a-2436	Workplace very noisy	Protein tyrosine phosphatase type IVA 2	PTP4A2	Inverse variance weighted	18	-0.120168	0.105534	0.254839
ukb-d-22606_2	prot-a-96	Workplace very noisy	Angiopoietin-related protein 1	ANGPTL1	Inverse variance weighted	18	-0.118077	0.103723	0.254956
ukb-d-22606_2	prot-a-1856	Workplace very noisy	Megakaryocyte-associated tyrosine-protein kinase	MATK	Inverse variance weighted	18	0.115956	0.102051	0.255851
ukb-d-22606_2	prot-a-2723	Workplace very noisy	Sialic acid-binding Ig-like lectin 10	SIGLEC10	Inverse variance weighted	18	0.127218	0.112047	0.25621
ukb-d-22606_2	prot-a-1113	Workplace very noisy	Peptidyl-prolyl cis-trans isomerase FKBP14	FKBP14	Inverse variance weighted	18	0.115754	0.102051	0.256677
ukb-d-22606_2	prot-a-447	Workplace very noisy	CD40 ligand	CD40LG	Inverse variance weighted	18	0.115685	0.102026	0.256846
ukb-d-22606_2	prot-a-1980	Workplace very noisy	Unconventional myosin-VI	MYO6	Inverse variance weighted	18	-0.115625	0.102048	0.257198
ukb-d-22606_2	prot-a-2000	Workplace very noisy	Beta-soluble NSF attachment protein	NAPB	Inverse variance weighted	18	-0.115576	0.10203	0.257313
ukb-d-22606_2	prot-a-2600	Workplace very noisy	Ribosome-binding protein 1	RRBP1	Inverse variance weighted	18	0.122235	0.10793	0.257408
ukb-d-22606_2	prot-a-3217	Workplace very noisy	von Willebrand factor C domain-containing protein 2-like	VWC2L	Inverse variance weighted	18	0.140216	0.124204	0.258932
ukb-d-22606_2	prot-a-48	Workplace very noisy	Adrenomedullin	ADM	Inverse variance weighted	18	-0.115194	0.10204	0.258936
ukb-d-22606_2	prot-a-1612	Workplace very noisy	Potassium voltage-gated channel subfamily E regulatory beta subunit 5	KCNE5	Inverse variance weighted	18	-0.132767	0.11762	0.258993
ukb-d-22606_2	prot-a-285	Workplace very noisy	Transmembrane protein C16orf54	C16orf54	Inverse variance weighted	18	0.115157	0.102051	0.259139
ukb-d-22606_2	prot-a-468	Workplace very noisy	Complement component C1q receptor	CD93	Inverse variance weighted	18	-0.12359	0.109556	0.259279
ukb-d-22606_2	prot-a-2986	Workplace very noisy	Tolloid-like protein 1	TLL1	Inverse variance weighted	18	0.115098	0.102051	0.259385
ukb-d-22606_2	prot-a-2492	Workplace very noisy	Rap guanine nucleotide exchange factor 5	RAPGEF5	Inverse variance weighted	18	-0.115089	0.102051	0.259422
ukb-d-22606_2	prot-a-885	Workplace very noisy	Ectodysplasin-A, secreted form	EDA	Inverse variance weighted	18	-0.116081	0.103023	0.259848
ukb-d-22606_2	prot-a-1634	Workplace very noisy	Uncharacterized protein KIAA2013	KIAA2013	Inverse variance weighted	18	-0.114919	0.102043	0.260088
ukb-d-22606_2	prot-a-2077	Workplace very noisy	Brain natriuretic peptide 32	NPPB	Inverse variance weighted	18	0.114911	0.102063	0.260213
ukb-d-22606_2	prot-a-3231	Workplace very noisy	WNT1-inducible-signaling pathway protein 1	CCN4	Inverse variance weighted	18	-0.15929	0.141625	0.260703
ukb-d-22606_2	prot-a-2269	Workplace very noisy	Phosphatidylinositol 4-phosphate 3-kinase C2 domain-containing subunit alpha	PIK3C2A	Inverse variance weighted	18	0.138679	0.123376	0.260999
ukb-d-22606_2	prot-a-421	Workplace very noisy	Antigen-presenting glycoprotein CD1d	CD1D	Inverse variance weighted	18	-0.117726	0.104807	0.261326
ukb-d-22606_2	prot-a-387	Workplace very noisy	Eotaxin	CCL11	Inverse variance weighted	18	0.153359	0.136569	0.261465
ukb-d-22606_2	prot-a-105	Workplace very noisy	Acidic leucine-rich nuclear phosphoprotein 32 family member B	ANP32B	Inverse variance weighted	18	0.115766	0.103097	0.261485
ukb-d-22606_2	prot-a-91	Workplace very noisy	Anaphase-promoting complex subunit 7	ANAPC7	Inverse variance weighted	18	0.127582	0.113718	0.261898
ukb-d-22606_2	prot-a-2594	Workplace very noisy	40S ribosomal protein S3a	RPS3A	Inverse variance weighted	18	0.114474	0.102043	0.261939
ukb-d-22606_2	prot-a-3204	Workplace very noisy	Vacuolar protein sorting-associated protein 4A	VPS4A	Inverse variance weighted	18	-0.1144	0.102051	0.262284
ukb-d-22606_2	prot-a-2823	Workplace very noisy	Kunitz-type protease inhibitor 1	SPINT1	Inverse variance weighted	18	-0.121229	0.108177	0.262436
ukb-d-22606_2	prot-a-201	Workplace very noisy	Sarcoplasmic/endoplasmic reticulum calcium ATPase 3	ATP2A3	Inverse variance weighted	18	-0.121428	0.108643	0.263703
ukb-d-22606_2	prot-a-2770	Workplace very noisy	Secreted Ly-6/uPAR-related protein 1	SLURP1	Inverse variance weighted	18	0.145683	0.130728	0.265107
ukb-d-22606_2	prot-a-448	Workplace very noisy	T-cell surface glycoprotein CD4	CD4	Inverse variance weighted	18	0.113512	0.102051	0.266005
ukb-d-22606_2	prot-a-2270	Workplace very noisy	PIK3CA/PIK3R1	PIK3CA	Inverse variance weighted	18	0.11347	0.10204	0.266133
ukb-d-22606_2	prot-a-763	Workplace very noisy	Death-associated protein kinase 2	DAPK2	Inverse variance weighted	18	-0.123424	0.111019	0.266249
ukb-d-22606_2	prot-a-2378	Workplace very noisy	Protein arginine N-methyltransferase 3	PRMT3	Inverse variance weighted	18	-0.113426	0.102063	0.266423
ukb-d-22606_2	prot-a-820	Workplace very noisy	GTP-binding protein Di-Ras3	DIRAS3	Inverse variance weighted	18	-0.139769	0.125863	0.266789
ukb-d-22606_2	prot-a-1711	Workplace very noisy	Ligand-dependent nuclear receptor corepressor-like protein	LCORL	Inverse variance weighted	18	0.122452	0.1104	0.26736
ukb-d-22606_2	prot-a-1783	Workplace very noisy	Leucine-rich PPR motif-containing protein, mitochondrial	LRPPRC	Inverse variance weighted	18	0.114386	0.103353	0.268405
ukb-d-22606_2	prot-a-968	Workplace very noisy	Erythropoietin receptor	EPOR	Inverse variance weighted	18	0.11276	0.10204	0.269136
ukb-d-22606_2	prot-a-3280	Workplace very noisy	Zinc/RING finger protein 4	ZNRF4	Inverse variance weighted	18	0.122165	0.110627	0.269463
ukb-d-22606_2	prot-a-1242	Workplace very noisy	Platelet glycoprotein Ib alpha chain	GP1BA	Inverse variance weighted	18	-0.112501	0.102051	0.270289
ukb-d-22606_2	prot-a-275	Workplace very noisy	Basigin	BSG	Inverse variance weighted	18	0.112419	0.102051	0.270638
ukb-d-22606_2	prot-a-2749	Workplace very noisy	Mitochondrial glutamate carrier 2	SLC25A18	Inverse variance weighted	18	0.125529	0.113984	0.270775
ukb-d-22606_2	prot-a-2596	Workplace very noisy	Ribosomal protein S6 kinase alpha-6	RPS6KA6	Inverse variance weighted	18	-0.116463	0.105828	0.271117
ukb-d-22606_2	prot-a-1937	Workplace very noisy	Macrophage mannose receptor 1	MRC1	Inverse variance weighted	18	0.112089	0.102023	0.271913
ukb-d-22606_2	prot-a-423	Workplace very noisy	Cell surface glycoprotein CD200 receptor 1	CD200R1	Inverse variance weighted	18	0.111904	0.102063	0.272894
ukb-d-22606_2	prot-a-991	Workplace very noisy	Estrogen receptor	ESR1	Inverse variance weighted	18	0.124642	0.113697	0.272964
ukb-d-22606_2	prot-a-2424	Workplace very noisy	Patched domain-containing protein 3	PTCHD3	Inverse variance weighted	18	0.120868	0.110278	0.273066
ukb-d-22606_2	prot-a-858	Workplace very noisy	Inactive dipeptidyl peptidase 10	DPP10	Inverse variance weighted	18	0.112641	0.102781	0.27311
ukb-d-22606_2	prot-a-1374	Workplace very noisy	Ribonuclease UK114	RIDA	Inverse variance weighted	18	0.136073	0.124294	0.273616
ukb-d-22606_2	prot-a-192	Workplace very noisy	Asporin	ASPN	Inverse variance weighted	18	0.111666	0.102051	0.273861
ukb-d-22606_2	prot-a-2071	Workplace very noisy	Epididymal secretory protein E1	NPC2	Inverse variance weighted	18	-0.11165	0.10204	0.273879
ukb-d-22606_2	prot-a-597	Workplace very noisy	Chymase	CMA1	Inverse variance weighted	18	0.11151	0.102051	0.27453
ukb-d-22606_2	prot-a-283	Workplace very noisy	UPF0454 protein C12orf49	SPRING1	Inverse variance weighted	18	0.111455	0.102051	0.274769
ukb-d-22606_2	prot-a-610	Workplace very noisy	Contactin-associated protein 1	CNTNAP1	Inverse variance weighted	18	0.120354	0.110298	0.275195
ukb-d-22606_2	prot-a-1813	Workplace very noisy	T-lymphocyte surface antigen Ly-9	LY9	Inverse variance weighted	18	-0.120854	0.11082	0.275476
ukb-d-22606_2	prot-a-3080	Workplace very noisy	Cellular tumor antigen p53	TP53	Inverse variance weighted	18	0.114113	0.104682	0.275673
ukb-d-22606_2	prot-a-3070	Workplace very noisy	Tensin-4	TNS4	Inverse variance weighted	18	0.111206	0.10204	0.27579
ukb-d-22606_2	prot-a-3044	Workplace very noisy	Tumor necrosis factor receptor superfamily member 18	TNFRSF18	Inverse variance weighted	18	-0.111197	0.102033	0.275793
ukb-d-22606_2	prot-a-634	Workplace very noisy	COMM domain-containing protein 7	COMMD7	Inverse variance weighted	18	-0.151891	0.139461	0.276099
ukb-d-22606_2	prot-a-1886	Workplace very noisy	Microfibril-associated glycoprotein 4	MFAP4	Inverse variance weighted	18	-0.111131	0.102051	0.276163
ukb-d-22606_2	prot-a-1189	Workplace very noisy	Guanine deaminase	GDA	Inverse variance weighted	18	-0.111142	0.102063	0.276172
ukb-d-22606_2	prot-a-2325	Workplace very noisy	Beta-endorphin	POMC	Inverse variance weighted	18	-0.146172	0.134325	0.276508
ukb-d-22606_2	prot-a-2367	Workplace very noisy	cAMP-dependent protein kinase catalytic subunit alpha	PRKACA	Inverse variance weighted	18	-0.112313	0.103213	0.276524
ukb-d-22606_2	prot-a-2013	Workplace very noisy	Natural cytotoxicity triggering receptor 1	NCR1	Inverse variance weighted	18	-0.11076	0.10204	0.277721
ukb-d-22606_2	prot-a-1917	Workplace very noisy	Matrix metalloproteinase-17	MMP17	Inverse variance weighted	18	0.110709	0.102051	0.277994
ukb-d-22606_2	prot-a-545	Workplace very noisy	Neural cell adhesion molecule L1-like protein	CHL1	Inverse variance weighted	18	-0.110698	0.102051	0.278039
ukb-d-22606_2	prot-a-308	Workplace very noisy	ES1 protein homolog, mitochondrial	GATD3	Inverse variance weighted	18	-0.112461	0.103763	0.27844
ukb-d-22606_2	prot-a-2035	Workplace very noisy	Neuropilin and tolloid-like protein 1	NETO1	Inverse variance weighted	18	0.11048	0.102052	0.278991
ukb-d-22606_2	prot-a-930	Workplace very noisy	ETS domain-containing protein Elk-1	ELK1	Inverse variance weighted	18	-0.110699	0.102288	0.279151
ukb-d-22606_2	prot-a-2025	Workplace very noisy	NADH dehydrogenase [ubiquinone] iron-sulfur protein 4, mitochondrial	NDUFS4	Inverse variance weighted	18	0.110366	0.102051	0.279483
ukb-d-22606_2	prot-a-1726	Workplace very noisy	Galectin-1	LGALS1	Inverse variance weighted	18	-0.110352	0.102051	0.279546
ukb-d-22606_2	prot-a-2297	Workplace very noisy	Phospholipase D3	PLD3	Inverse variance weighted	18	-0.111358	0.103027	0.27976
ukb-d-22606_2	prot-a-3271	Workplace very noisy	Zinc finger protein 382	ZNF382	Inverse variance weighted	18	0.138049	0.127798	0.280046
ukb-d-22606_2	prot-a-2119	Workplace very noisy	Netrin-4	NTN4	Inverse variance weighted	18	0.132715	0.122984	0.28053
ukb-d-22606_2	prot-a-2706	Workplace very noisy	Splicing factor 1	SF1	Inverse variance weighted	18	0.13476	0.124917	0.280678
ukb-d-22606_2	prot-a-1908	Workplace very noisy	Membrane metallo-endopeptidase-like 1	MMEL1	Inverse variance weighted	18	0.109951	0.102051	0.281295
ukb-d-22606_2	prot-a-793	Workplace very noisy	Beta-defensin 119	DEFB119	Inverse variance weighted	18	0.109942	0.102051	0.281336
ukb-d-22606_2	prot-a-739	Workplace very noisy	C-X-C motif chemokine 11	CXCL11	Inverse variance weighted	18	0.120937	0.112411	0.281997
ukb-d-22606_2	prot-a-2398	Workplace very noisy	PH and SEC7 domain-containing protein 1	PSD	Inverse variance weighted	18	0.109614	0.102033	0.282691
ukb-d-22606_2	prot-a-3114	Workplace very noisy	Tubulin--tyrosine ligase	TTL	Inverse variance weighted	18	0.109634	0.102063	0.28274
ukb-d-22606_2	prot-a-354	Workplace very noisy	Calpain-2 catalytic subunit	CAPN2	Inverse variance weighted	18	-0.109496	0.10204	0.283243
ukb-d-22606_2	prot-a-428	Workplace very noisy	CD226 antigen	CD226	Inverse variance weighted	18	0.121872	0.113743	0.28396
ukb-d-22606_2	prot-a-975	Workplace very noisy	DNA excision repair protein ERCC-1	ERCC1	Inverse variance weighted	18	0.120196	0.112288	0.284429
ukb-d-22606_2	prot-a-574	Workplace very noisy	C-type lectin domain family 2 member D	CLEC2D	Inverse variance weighted	18	0.133514	0.124784	0.284637
ukb-d-22606_2	prot-a-1765	Workplace very noisy	Lactoperoxidase	LPO	Inverse variance weighted	18	-0.114008	0.106598	0.284835
ukb-d-22606_2	prot-a-1114	Workplace very noisy	Peptidyl-prolyl cis-trans isomerase FKBP2	FKBP2	Inverse variance weighted	18	0.10913	0.102063	0.284961
ukb-d-22606_2	prot-a-2120	Workplace very noisy	Netrin-G1	NTNG1	Inverse variance weighted	18	0.117505	0.110206	0.286323
ukb-d-22606_2	prot-a-2174	Workplace very noisy	Papilin	PAPLN	Inverse variance weighted	18	0.108686	0.102051	0.286867
ukb-d-22606_2	prot-a-195	Workplace very noisy	ATPase family AAA domain-containing protein 1	ATAD1	Inverse variance weighted	18	0.108454	0.102037	0.287832
ukb-d-22606_2	prot-a-397	Workplace very noisy	C-C motif chemokine 21	CCL21	Inverse variance weighted	18	0.136304	0.128348	0.288241
ukb-d-22606_2	prot-a-2621	Workplace very noisy	Protein S100-A7	S100A7	Inverse variance weighted	18	-0.163031	0.153538	0.288315
ukb-d-22606_2	prot-a-102	Workplace very noisy	Ankyrin repeat domain-containing protein 27	ANKRD27	Inverse variance weighted	18	-0.133094	0.125349	0.288332
ukb-d-22606_2	prot-a-3224	Workplace very noisy	WAP four-disulfide core domain protein 2	WFDC2	Inverse variance weighted	18	-0.127809	0.12047	0.288728
ukb-d-22606_2	prot-a-1593	Workplace very noisy	Inositol-trisphosphate 3-kinase A	ITPKA	Inverse variance weighted	18	-0.108156	0.102051	0.289223
ukb-d-22606_2	prot-a-2198	Workplace very noisy	Protocadherin alpha-4	PCDHA4	Inverse variance weighted	18	0.109011	0.102884	0.289344
ukb-d-22606_2	prot-a-509	Workplace very noisy	Chymotrypsin-like elastase family member 3B	CELA3B	Inverse variance weighted	18	-0.108695	0.102696	0.289863
ukb-d-22606_2	prot-a-2939	Workplace very noisy	Holo-Transcobalamin-2	TCN2	Inverse variance weighted	18	-0.107797	0.102051	0.29083
ukb-d-22606_2	prot-a-2698	Workplace very noisy	Pigment epithelium-derived factor	SERPINF1	Inverse variance weighted	18	-0.136161	0.128929	0.290925
ukb-d-22606_2	prot-a-2026	Workplace very noisy	NADH dehydrogenase [ubiquinone] flavoprotein 2, mitochondrial	NDUFV2	Inverse variance weighted	18	-0.107727	0.102034	0.291062
ukb-d-22606_2	prot-a-2229	Workplace very noisy	Platelet-derived growth factor receptor alpha	PDGFRA	Inverse variance weighted	18	-0.11674	0.110589	0.29114
ukb-d-22606_2	prot-a-582	Workplace very noisy	C-type lectin-like domain family 1	CLECL1	Inverse variance weighted	18	0.114664	0.108657	0.291295
ukb-d-22606_2	prot-a-1202	Workplace very noisy	GDNF family receptor alpha-2	GFRA2	Inverse variance weighted	18	-0.110203	0.104738	0.292718
ukb-d-22606_2	prot-a-2031	Workplace very noisy	Protein kinase C-binding protein NELL2	NELL2	Inverse variance weighted	18	-0.107371	0.102054	0.292754
ukb-d-22606_2	prot-a-3018	Workplace very noisy	Transmembrane protein 9	TMEM9	Inverse variance weighted	18	0.108092	0.102759	0.292849
ukb-d-22606_2	prot-a-2577	Workplace very noisy	Roundabout homolog 1	ROBO1	Inverse variance weighted	18	-0.132612	0.126496	0.294479
ukb-d-22606_2	prot-a-589	Workplace very noisy	Ceroid-lipofuscinosis neuronal protein 5	CLN5	Inverse variance weighted	18	-0.113769	0.108535	0.294537
ukb-d-22606_2	prot-a-1657	Workplace very noisy	Kallikrein-12	KLK12	Inverse variance weighted	18	-0.106946	0.102033	0.294571
ukb-d-22606_2	prot-a-242	Workplace very noisy	Brain-derived neurotrophic factor	BDNF	Inverse variance weighted	18	0.112582	0.107461	0.294798
ukb-d-22606_2	prot-a-2942	Workplace very noisy	Transcriptional enhancer factor TEF-5	TEAD3	Inverse variance weighted	18	0.106839	0.10204	0.295089
ukb-d-22606_2	prot-a-2628	Workplace very noisy	Diamine acetyltransferase 1	SAT1	Inverse variance weighted	18	-0.133823	0.127938	0.295562
ukb-d-22606_2	prot-a-1397	Workplace very noisy	Intercellular adhesion molecule 1	ICAM1	Inverse variance weighted	18	-0.106705	0.102051	0.295743
ukb-d-22606_2	prot-a-1364	Workplace very noisy	Heterogeneous nuclear ribonucleoproteins C1/C2	HNRNPC	Inverse variance weighted	18	-0.106633	0.102045	0.296038
ukb-d-22606_2	prot-a-982	Workplace very noisy	ERO1-like protein alpha	ERO1A	Inverse variance weighted	18	0.121747	0.116553	0.296225
ukb-d-22606_2	prot-a-2401	Workplace very noisy	Pregnancy-specific beta-1-glycoprotein 2	PSG2	Inverse variance weighted	18	-0.106353	0.102033	0.297256
ukb-d-22606_2	prot-a-1752	Workplace very noisy	Lipase member K	LIPK	Inverse variance weighted	18	0.125061	0.120026	0.297435
ukb-d-22606_2	prot-a-972	Workplace very noisy	Endoplasmic reticulum aminopeptidase 2	ERAP2	Inverse variance weighted	18	-0.115998	0.111442	0.297931
ukb-d-22606_2	prot-a-2883	Workplace very noisy	Syntaxin-10	STX10	Inverse variance weighted	18	0.121522	0.11678	0.298056
ukb-d-22606_2	prot-a-2779	Workplace very noisy	SPARC-related modular calcium-binding protein 1	SMOC1	Inverse variance weighted	18	-0.130539	0.125728	0.299145
ukb-d-22606_2	prot-a-2131	Workplace very noisy	Nuclear RNA export factor 1	NXF1	Inverse variance weighted	18	-0.105857	0.102063	0.299652
ukb-d-22606_2	prot-a-1219	Workplace very noisy	Glucagon-like peptide 1 receptor	GLP1R	Inverse variance weighted	18	0.105792	0.102051	0.299897
ukb-d-22606_2	prot-a-3246	Workplace very noisy	Protein YIPF6	YIPF6	Inverse variance weighted	18	0.108818	0.105081	0.300406
ukb-d-22606_2	prot-a-364	Workplace very noisy	Caspase-3	CASP3	Inverse variance weighted	18	-0.105564	0.102051	0.300939
ukb-d-22606_2	prot-a-237	Workplace very noisy	Bcl-2-related protein A1	BCL2A1	Inverse variance weighted	18	-0.105445	0.102051	0.301484
ukb-d-22606_2	prot-a-896	Workplace very noisy	Calcium uptake protein 3, mitochondrial	MICU3	Inverse variance weighted	18	0.105402	0.102051	0.30168
ukb-d-22606_2	prot-a-1655	Workplace very noisy	Kelch-like protein 13	KLHL13	Inverse variance weighted	18	0.111517	0.108002	0.301818
ukb-d-22606_2	prot-a-329	Workplace very noisy	Carbonic anhydrase 2	CA2	Inverse variance weighted	18	0.105116	0.102043	0.302958
ukb-d-22606_2	prot-a-2845	Workplace very noisy	FACT complex subunit SSRP1	SSRP1	Inverse variance weighted	18	0.109366	0.106182	0.303014
ukb-d-22606_2	prot-a-790	Workplace very noisy	Beta-defensin 115	DEFB115	Inverse variance weighted	18	0.105873	0.102814	0.303126
ukb-d-22606_2	prot-a-2685	Workplace very noisy	Septin-10	SEPTIN10	Inverse variance weighted	18	-0.107143	0.104158	0.303642
ukb-d-22606_2	prot-a-1915	Workplace very noisy	Matrix metalloproteinase-16	MMP16	Inverse variance weighted	18	0.116306	0.113247	0.304417
ukb-d-22606_2	prot-a-1129	Workplace very noisy	Vascular endothelial growth factor receptor 3	FLT4	Inverse variance weighted	18	-0.109929	0.107049	0.304466
ukb-d-22606_2	prot-a-2629	Workplace very noisy	Diamine acetyltransferase 2	SAT2	Inverse variance weighted	18	-0.128077	0.124848	0.304956
ukb-d-22606_2	prot-a-2008	Workplace very noisy	Neural cell adhesion molecule 2	NCAM2	Inverse variance weighted	18	-0.104656	0.102063	0.30517
ukb-d-22606_2	prot-a-2523	Workplace very noisy	Proto-oncogene tyrosine-protein kinase receptor Ret	RET	Inverse variance weighted	18	0.104631	0.102051	0.305229
ukb-d-22606_2	prot-a-2330	Workplace very noisy	NADPH--cytochrome P450 reductase	POR	Inverse variance weighted	18	0.108501	0.105866	0.305415
ukb-d-22606_2	prot-a-1300	Workplace very noisy	Granzyme H	GZMH	Inverse variance weighted	18	0.104566	0.102043	0.305495
ukb-d-22606_2	prot-a-2121	Workplace very noisy	High affinity nerve growth factor receptor	NTRK1	Inverse variance weighted	18	0.120672	0.117808	0.305687
ukb-d-22606_2	prot-a-1762	Workplace very noisy	Lysyl oxidase homolog 2	LOXL2	Inverse variance weighted	18	0.10449	0.102033	0.305797
ukb-d-22606_2	prot-a-1261	Workplace very noisy	Protein GPR107	GPR107	Inverse variance weighted	18	0.104475	0.102063	0.306007
ukb-d-22606_2	prot-a-1466	Workplace very noisy	Interleukin-11	IL11	Inverse variance weighted	18	0.125224	0.122413	0.306325
ukb-d-22606_2	prot-a-779	Workplace very noisy	Probable ATP-dependent RNA helicase DDX58	DDX58	Inverse variance weighted	18	-0.123824	0.121681	0.308863
ukb-d-22606_2	prot-a-2423	Workplace very noisy	Persephin	PSPN	Inverse variance weighted	18	0.104334	0.102538	0.308906
ukb-d-22606_2	prot-a-439	Workplace very noisy	Myeloid cell surface antigen CD33	CD33	Inverse variance weighted	18	-0.103817	0.102051	0.309008
ukb-d-22606_2	prot-a-1912	Workplace very noisy	Macrophage metalloelastase	MMP12	Inverse variance weighted	18	-0.136071	0.133831	0.309279
ukb-d-22606_2	prot-a-1843	Workplace very noisy	Mitogen-activated protein kinase kinase kinase 3	MAP3K3	Inverse variance weighted	18	-0.103735	0.102035	0.309316
ukb-d-22606_2	prot-a-2519	Workplace very noisy	Tumor necrosis factor receptor superfamily member 19L	RELT	Inverse variance weighted	18	0.103735	0.102051	0.309392
ukb-d-22606_2	prot-a-3262	Workplace very noisy	Zinc finger protein 175	ZNF175	Inverse variance weighted	18	-0.103642	0.102051	0.309823
ukb-d-22606_2	prot-a-710	Workplace very noisy	Cardiotrophin-1	CTF1	Inverse variance weighted	18	-0.106608	0.104981	0.30987
ukb-d-22606_2	prot-a-2929	Workplace very noisy	Tax1-binding protein 3	TAX1BP3	Inverse variance weighted	18	-0.116456	0.114794	0.310353
ukb-d-22606_2	prot-a-40	Workplace very noisy	Pituitary adenylate cyclase-activating polypeptide 27	ADCYAP1	Inverse variance weighted	18	0.103465	0.102051	0.310651
ukb-d-22606_2	prot-a-1021	Workplace very noisy	Protein FAM107B	FAM107B	Inverse variance weighted	18	-0.10338	0.102063	0.311105
ukb-d-22606_2	prot-a-1468	Workplace very noisy	Interleukin-12	IL12A	Inverse variance weighted	18	-0.103221	0.102052	0.311799
ukb-d-22606_2	prot-a-1647	Workplace very noisy	Killer cell immunoglobulin-like receptor 3DL3	KIR3DL3	Inverse variance weighted	18	0.107167	0.10598	0.311922
ukb-d-22606_2	prot-a-754	Workplace very noisy	Cytochrome c	CYCS	Inverse variance weighted	18	-0.109988	0.108794	0.31203
ukb-d-22606_2	prot-a-1437	Workplace very noisy	Interferon lambda receptor 1	IFNLR1	Inverse variance weighted	18	0.122749	0.121645	0.312939
ukb-d-22606_2	prot-a-3025	Workplace very noisy	Enteropeptidase	TMPRSS15	Inverse variance weighted	18	0.102861	0.102052	0.31349
ukb-d-22606_2	prot-a-420	Workplace very noisy	CD177 antigen	CD177	Inverse variance weighted	18	-0.119477	0.118583	0.313678
ukb-d-22606_2	prot-a-1896	Workplace very noisy	Melanoma-derived growth regulatory protein	MIA	Inverse variance weighted	18	-0.10266	0.102051	0.314432
ukb-d-22606_2	prot-a-2593	Workplace very noisy	40S ribosomal protein S3	RPS3	Inverse variance weighted	18	0.104696	0.104105	0.314571
ukb-d-22606_2	prot-a-2413	Workplace very noisy	Proteasome subunit alpha type-6	PSMA6	Inverse variance weighted	18	0.102574	0.102051	0.314838
ukb-d-22606_2	prot-a-206	Workplace very noisy	Axin-2	AXIN2	Inverse variance weighted	18	0.102323	0.102045	0.315993
ukb-d-22606_2	prot-a-1194	Workplace very noisy	Growth/differentiation factor 11/8	GDF11	Inverse variance weighted	18	0.107737	0.107483	0.316167
ukb-d-22606_2	prot-a-112	Workplace very noisy	AP-4 complex subunit mu-1	AP4M1	Inverse variance weighted	18	-0.102138	0.102046	0.31687
ukb-d-22606_2	prot-a-151	Workplace very noisy	Rho GTPase-activating protein 5	ARHGAP5	Inverse variance weighted	18	0.102124	0.102037	0.316899
ukb-d-22606_2	prot-a-1596	Workplace very noisy	Protein jagged-1	JAG1	Inverse variance weighted	18	-0.10211	0.102043	0.316991
ukb-d-22606_2	prot-a-1934	Workplace very noisy	Myelin protein P0	MPZ	Inverse variance weighted	18	-0.105104	0.105077	0.317186
ukb-d-22606_2	prot-a-131	Workplace very noisy	Apolipoprotein E (isoform E3)	APOE	Inverse variance weighted	18	0.102048	0.10204	0.317274
ukb-d-22606_2	prot-a-1032	Workplace very noisy	Protein FAM172A	FAM172A	Inverse variance weighted	18	0.10204	0.102051	0.31736
ukb-d-22606_2	prot-a-2541	Workplace very noisy	Rho-related GTP-binding protein RhoG	RHOG	Inverse variance weighted	18	0.105616	0.105636	0.317403
ukb-d-22606_2	prot-a-1919	Workplace very noisy	Matrilysin	MMP7	Inverse variance weighted	18	-0.102021	0.102051	0.31745
ukb-d-22606_2	prot-a-744	Workplace very noisy	C-X-C motif chemokine 14	CXCL14	Inverse variance weighted	18	0.10175	0.102033	0.318653
ukb-d-22606_2	prot-a-1602	Workplace very noisy	Junctophilin-1	JPH1	Inverse variance weighted	18	-0.101665	0.102038	0.319082
ukb-d-22606_2	prot-a-3264	Workplace very noisy	Zinc finger protein 18	ZNF18	Inverse variance weighted	18	-0.114442	0.114904	0.319261
ukb-d-22606_2	prot-a-2051	Workplace very noisy	Magnesium transporter NIPA4	NIPAL4	Inverse variance weighted	18	0.115397	0.115959	0.319662
ukb-d-22606_2	prot-a-2094	Workplace very noisy	Neuronal cell adhesion molecule	NRCAM	Inverse variance weighted	18	-0.127582	0.128288	0.319982
ukb-d-22606_2	prot-a-2923	Workplace very noisy	Tumor-associated calcium signal transducer 2	TACSTD2	Inverse variance weighted	18	0.101484	0.102063	0.320064
ukb-d-22606_2	prot-a-9	Workplace very noisy	Actin-binding LIM protein 3	ABLIM3	Inverse variance weighted	18	0.105239	0.105858	0.320149
ukb-d-22606_2	prot-a-2074	Workplace very noisy	Nuclear pore complex-interacting protein family member B3	NPIPB3	Inverse variance weighted	18	-0.101426	0.102045	0.320252
ukb-d-22606_2	prot-a-879	Workplace very noisy	Dynactin-associated protein	DYNAP	Inverse variance weighted	18	0.116077	0.11684	0.320481
ukb-d-22606_2	prot-a-204	Workplace very noisy	Aurora kinase A	AURKA	Inverse variance weighted	18	0.11528	0.116141	0.32091
ukb-d-22606_2	prot-a-2957	Workplace very noisy	Tissue factor pathway inhibitor	TFPI	Inverse variance weighted	18	0.101208	0.102051	0.321324
ukb-d-22606_2	prot-a-1239	Workplace very noisy	RAB6-interacting golgin	GORAB	Inverse variance weighted	18	0.128776	0.12999	0.321852
ukb-d-22606_2	prot-a-2439	Workplace very noisy	Tyrosine-protein phosphatase non-receptor type 2	PTPN2	Inverse variance weighted	18	0.101025	0.102038	0.322138
ukb-d-22606_2	prot-a-1487	Workplace very noisy	Interleukin-17 receptor B	IL17RB	Inverse variance weighted	18	-0.107346	0.108439	0.322214
ukb-d-22606_2	prot-a-2179	Workplace very noisy	E3 ubiquitin-protein ligase parkin	PRKN	Inverse variance weighted	18	0.101695	0.10274	0.322257
ukb-d-22606_2	prot-a-1416	Workplace very noisy	Interferon-induced protein with tetratricopeptide repeats 2	IFIT2	Inverse variance weighted	18	0.100962	0.102051	0.3225
ukb-d-22606_2	prot-a-358	Workplace very noisy	Cysteine--tRNA ligase, cytoplasmic	CARS1	Inverse variance weighted	18	0.107832	0.109052	0.322755
ukb-d-22606_2	prot-a-1436	Workplace very noisy	Interferon lambda-2	IFNL2	Inverse variance weighted	18	0.100879	0.102063	0.322958
ukb-d-22606_2	prot-a-2979	Workplace very noisy	Fructose-2,6-bisphosphatase TIGAR	TIGAR	Inverse variance weighted	18	-0.10087	0.102063	0.322997
ukb-d-22606_2	prot-a-1323	Workplace very noisy	Vigilin	HDLBP	Inverse variance weighted	18	0.1241	0.125598	0.323118
ukb-d-22606_2	prot-a-726	Workplace very noisy	Cathepsin O	CTSO	Inverse variance weighted	18	-0.118992	0.120438	0.323156
ukb-d-22606_2	prot-a-435	Workplace very noisy	CMRF35-like molecule 2	CD300E	Inverse variance weighted	18	-0.100805	0.10204	0.323206
ukb-d-22606_2	prot-a-1707	Workplace very noisy	Epididymal-specific lipocalin-10	LCN10	Inverse variance weighted	18	-0.100699	0.102034	0.323685
ukb-d-22606_2	prot-a-1632	Workplace very noisy	UPF0577 protein KIAA1324-like	ELAPOR2	Inverse variance weighted	18	-0.101119	0.102473	0.323745
ukb-d-22606_2	prot-a-2453	Workplace very noisy	Transcriptional activator protein Pur-alpha	PURA	Inverse variance weighted	18	-0.100561	0.10204	0.32438
ukb-d-22606_2	prot-a-464	Workplace very noisy	SLAM family member 5	CD84	Inverse variance weighted	18	-0.11144	0.113095	0.324441
ukb-d-22606_2	prot-a-816	Workplace very noisy	ATP-dependent RNA helicase DHX8	DHX8	Inverse variance weighted	18	0.124759	0.126644	0.324565
ukb-d-22606_2	prot-a-2680	Workplace very noisy	Semaphorin-7A	SEMA7A	Inverse variance weighted	18	-0.100477	0.10204	0.324782
ukb-d-22606_2	prot-a-161	Workplace very noisy	ADP-ribosylation factor-like protein 1	ARL1	Inverse variance weighted	18	0.100402	0.10204	0.325146
ukb-d-22606_2	prot-a-2774	Workplace very noisy	Structural maintenance of chromosomes protein 3	SMC3	Inverse variance weighted	18	-0.111717	0.113735	0.325973
ukb-d-22606_2	prot-a-2784	Workplace very noisy	N-lysine methyltransferase SMYD2	SMYD2	Inverse variance weighted	18	-0.100145	0.10204	0.326383
ukb-d-22606_2	prot-a-3205	Workplace very noisy	Vacuolar protein sorting-associated protein 4B	VPS4B	Inverse variance weighted	18	-0.122187	0.124551	0.326584
ukb-d-22606_2	prot-a-2109	Workplace very noisy	Vesicle-fusing ATPase	NSF	Inverse variance weighted	18	0.100091	0.102051	0.326694
ukb-d-22606_2	prot-a-305	Workplace very noisy	Complement C1q tumor necrosis factor-related protein 5	C1QTNF5	Inverse variance weighted	18	0.11421	0.116447	0.326696
ukb-d-22606_2	prot-a-497	Workplace very noisy	Cyclin-dependent kinase inhibitor 3	CDKN3	Inverse variance weighted	18	-0.10055	0.102529	0.32674
ukb-d-22606_2	prot-a-2880	Workplace very noisy	Stathmin-3	STMN3	Inverse variance weighted	18	-0.0997959	0.102044	0.328091
ukb-d-22606_2	prot-a-956	Workplace very noisy	Ephrin type-A receptor 1	EPHA1	Inverse variance weighted	18	-0.0996335	0.102033	0.328825
ukb-d-22606_2	prot-a-2899	Workplace very noisy	SUN domain-containing protein 5	SUN5	Inverse variance weighted	18	0.107868	0.110486	0.328913
ukb-d-22606_2	prot-a-10	Workplace very noisy	Histo-blood group ABO system transferase	ABO	Inverse variance weighted	18	0.106699	0.109346	0.329166
ukb-d-22606_2	prot-a-2659	Workplace very noisy	Protein SEC13 homolog	SEC13	Inverse variance weighted	18	-0.105904	0.108551	0.329257
ukb-d-22606_2	prot-a-913	Workplace very noisy	ETS homologous factor	EHF	Inverse variance weighted	18	-0.0995076	0.102037	0.329455
ukb-d-22606_2	prot-a-1545	Workplace very noisy	Interleukin-9	IL9	Inverse variance weighted	18	0.0996243	0.102167	0.329506
ukb-d-22606_2	prot-a-3072	Workplace very noisy	Toll-interacting protein	TOLLIP	Inverse variance weighted	18	-0.104022	0.106727	0.329734
ukb-d-22606_2	prot-a-760	Workplace very noisy	Cytohesin-4	CYTH4	Inverse variance weighted	18	-0.111437	0.114479	0.33034
ukb-d-22606_2	prot-a-2457	Workplace very noisy	Nectin-2	NECTIN2	Inverse variance weighted	18	-0.10512	0.107992	0.330351
ukb-d-22606_2	prot-a-79	Workplace very noisy	RNA demethylase ALKBH5	ALKBH5	Inverse variance weighted	18	0.099311	0.10204	0.330429
ukb-d-22606_2	prot-a-1579	Workplace very noisy	IST1 homolog	IST1	Inverse variance weighted	18	-0.099158	0.10204	0.331174
ukb-d-22606_2	prot-a-235	Workplace very noisy	B-cell lymphoma/leukemia 10	BCL10	Inverse variance weighted	18	0.112138	0.11569	0.332397
ukb-d-22606_2	prot-a-2326	Workplace very noisy	Corticotropin	POMC	Inverse variance weighted	18	-0.0989039	0.10204	0.332415
ukb-d-22606_2	prot-a-2222	Workplace very noisy	Retinal rod rhodopsin-sensitive cGMP 3',5'-cyclic phosphodiesterase subunit delta	PDE6D	Inverse variance weighted	18	0.109092	0.112818	0.333558
ukb-d-22606_2	prot-a-2256	Workplace very noisy	Phosphoglycerate kinase 2	PGK2	Inverse variance weighted	18	0.0986884	0.102063	0.333575
ukb-d-22606_2	prot-a-3108	Workplace very noisy	Testis-specific serine/threonine-protein kinase 2	TSSK2	Inverse variance weighted	18	-0.0986089	0.10204	0.333859
ukb-d-22606_2	prot-a-298	Workplace very noisy	Type III endosome membrane protein TEMP	C1orf210	Inverse variance weighted	18	0.108782	0.112599	0.333996
ukb-d-22606_2	prot-a-3147	Workplace very noisy	Ubiquilin-4	UBQLN4	Inverse variance weighted	18	0.0984942	0.102052	0.334477
ukb-d-22606_2	prot-a-3258	Workplace very noisy	Zinc fingers and homeoboxes protein 3	ZHX3	Inverse variance weighted	18	0.111229	0.115383	0.33505
ukb-d-22606_2	prot-a-1838	Workplace very noisy	MANSC domain-containing protein 1	MANSC1	Inverse variance weighted	18	-0.098306	0.102043	0.335356
ukb-d-22606_2	prot-a-604	Workplace very noisy	Ciliary neurotrophic factor	CNTF	Inverse variance weighted	18	0.0982817	0.102051	0.335515
ukb-d-22606_2	prot-a-1180	Workplace very noisy	Grancalcin	GCA	Inverse variance weighted	18	-0.0982493	0.102063	0.33573
ukb-d-22606_2	prot-a-324	Workplace very noisy	Complement component C9	C9	Inverse variance weighted	18	0.0981977	0.102009	0.335731
ukb-d-22606_2	prot-a-1766	Workplace very noisy	Leucine-rich repeat and calponin homology domain-containing protein 4	LRCH4	Inverse variance weighted	18	0.0981473	0.102037	0.336109
ukb-d-22606_2	prot-a-2380	Workplace very noisy	Activated Protein C	PROC	Inverse variance weighted	18	0.109557	0.113935	0.336262
ukb-d-22606_2	prot-a-2881	Workplace very noisy	Stathmin-4	STMN4	Inverse variance weighted	18	0.113426	0.117992	0.336402
ukb-d-22606_2	prot-a-157	Workplace very noisy	Rho guanine nucleotide exchange factor 25	ARHGEF25	Inverse variance weighted	18	-0.0980919	0.102052	0.336455
ukb-d-22606_2	prot-a-778	Workplace very noisy	Spliceosome RNA helicase DDX39B	DDX39B	Inverse variance weighted	18	-0.109268	0.113717	0.336614
ukb-d-22606_2	prot-a-1497	Workplace very noisy	Interleukin-1 receptor type 2	IL1R2	Inverse variance weighted	18	-0.0980333	0.102037	0.336671
ukb-d-22606_2	prot-a-2418	Workplace very noisy	26S proteasome non-ATPase regulatory subunit 5	PSMD5	Inverse variance weighted	18	0.104312	0.108678	0.337144
ukb-d-22606_2	prot-a-613	Workplace very noisy	Cochlin	COCH	Inverse variance weighted	18	0.0978733	0.102023	0.337392
ukb-d-22606_2	prot-a-485	Workplace very noisy	Cadherin-5	CDH5	Inverse variance weighted	18	-0.101813	0.106186	0.337651
ukb-d-22606_2	prot-a-2295	Workplace very noisy	Putative phospholipase B-like 2	PLBD2	Inverse variance weighted	18	0.114351	0.119355	0.338025
ukb-d-22606_2	prot-a-2611	Workplace very noisy	Runt-related transcription factor 3	RUNX3	Inverse variance weighted	18	-0.104505	0.109104	0.33814
ukb-d-22606_2	prot-a-687	Workplace very noisy	Chondroitin sulfate N-acetylgalactosaminyltransferase 2	CSGALNACT2	Inverse variance weighted	18	0.0976451	0.102023	0.33852
ukb-d-22606_2	prot-a-1044	Workplace very noisy	Protein FAM209B	FAM209B	Inverse variance weighted	18	0.097623	0.102052	0.33877
ukb-d-22606_2	prot-a-2875	Workplace very noisy	Stromal interaction molecule 1	STIM1	Inverse variance weighted	18	0.101415	0.106036	0.338862
ukb-d-22606_2	prot-a-1564	Workplace very noisy	Insulin receptor	INSR	Inverse variance weighted	18	-0.0994789	0.104027	0.338931
ukb-d-22606_2	prot-a-1418	Workplace very noisy	Interferon alpha-10	IFNA10	Inverse variance weighted	18	-0.097576	0.102051	0.338997
ukb-d-22606_2	prot-a-918	Workplace very noisy	Translation initiation factor eIF-2B subunit alpha	EIF2B1	Inverse variance weighted	18	-0.10035	0.105235	0.340296
ukb-d-22606_2	prot-a-473	Workplace very noisy	Cyclin-dependent kinase 1:G2/mitotic-specific cyclin-B1 complex	CDK1	Inverse variance weighted	18	0.0972277	0.102031	0.340627
ukb-d-22606_2	prot-a-1015	Workplace very noisy	FAS-associated factor 2	FAF2	Inverse variance weighted	18	0.112016	0.117646	0.341021
ukb-d-22606_2	prot-a-3005	Workplace very noisy	Transmembrane protein 230	TMEM230	Inverse variance weighted	18	0.0983211	0.103331	0.341343
ukb-d-22606_2	prot-a-1797	Workplace very noisy	Leucine-rich repeat transmembrane neuronal protein 4	LRRTM4	Inverse variance weighted	18	0.0991464	0.104312	0.341866
ukb-d-22606_2	prot-a-2912	Workplace very noisy	Synaptotagmin-17	SYT17	Inverse variance weighted	18	0.0970668	0.102149	0.341988
ukb-d-22606_2	prot-a-815	Workplace very noisy	Probable ATP-dependent RNA helicase DHX58	DHX58	Inverse variance weighted	18	0.104066	0.109538	0.342088
ukb-d-22606_2	prot-a-251	Workplace very noisy	Baculoviral IAP repeat-containing protein 3	BIRC3	Inverse variance weighted	18	0.10043	0.10573	0.342176
ukb-d-22606_2	prot-a-32	Workplace very noisy	A disintegrin and metalloproteinase with thrombospondin motifs 13	ADAMTS13	Inverse variance weighted	18	-0.0998282	0.105124	0.342304
ukb-d-22606_2	prot-a-18	Workplace very noisy	Low molecular weight phosphotyrosine protein phosphatase	ACP1	Inverse variance weighted	18	0.0968294	0.102051	0.342705
ukb-d-22606_2	prot-a-2092	Workplace very noisy	Nutritionally-regulated adipose and cardiac enriched protein homolog	NRAC	Inverse variance weighted	18	-0.114841	0.1211	0.342971
ukb-d-22606_2	prot-a-2041	Workplace very noisy	NFU1 iron-sulfur cluster scaffold homolog, mitochondrial	NFU1	Inverse variance weighted	18	0.0966641	0.102051	0.34353
ukb-d-22606_2	prot-a-1365	Workplace very noisy	Heterogeneous nuclear ribonucleoprotein D-like	HNRNPDL	Inverse variance weighted	18	-0.101886	0.107684	0.34407
ukb-d-22606_2	prot-a-2528	Workplace very noisy	E3 ubiquitin-protein ligase rififylin	RFFL	Inverse variance weighted	18	-0.108007	0.114177	0.344168
ukb-d-22606_2	prot-a-2947	Workplace very noisy	Calcineurin B homologous protein 3	TESC	Inverse variance weighted	18	0.116067	0.122735	0.344317
ukb-d-22606_2	prot-a-1309	Workplace very noisy	Histone acetyltransferase type B catalytic subunit	HAT1	Inverse variance weighted	18	0.102417	0.108356	0.344558
ukb-d-22606_2	prot-a-837	Workplace very noisy	DnaJ homolog subfamily B member 12	DNAJB12	Inverse variance weighted	18	-0.1185	0.125493	0.345027
ukb-d-22606_2	prot-a-1623	Workplace very noisy	Kell blood group glycoprotein	KEL	Inverse variance weighted	18	0.0962997	0.102063	0.345407
ukb-d-22606_2	prot-a-2490	Workplace very noisy	Rap1 GTPase-GDP dissociation stimulator 1	RAP1GDS1	Inverse variance weighted	18	0.0962587	0.102026	0.345441
ukb-d-22606_2	prot-a-688	Workplace very noisy	Chorionic somatomammotropin hormone	CSH1	Inverse variance weighted	18	-0.0962437	0.102023	0.345499
ukb-d-22606_2	prot-a-2584	Workplace very noisy	Ribulose-phosphate 3-epimerase	RPE	Inverse variance weighted	18	-0.0962484	0.102063	0.345664
ukb-d-22606_2	prot-a-1719	Workplace very noisy	Leukocyte cell-derived chemotaxin 1	CNMD	Inverse variance weighted	18	0.105554	0.111962	0.345801
ukb-d-22606_2	prot-a-149	Workplace very noisy	Rho GTPase-activating protein 30	ARHGAP30	Inverse variance weighted	18	0.0961653	0.102051	0.346025
ukb-d-22606_2	prot-a-781	Workplace very noisy	Beta-defensin 103	DEFB103A	Inverse variance weighted	18	0.107712	0.114385	0.346365
ukb-d-22606_2	prot-a-2350	Workplace very noisy	Calcineurin subunit B type 1	PPP3R1	Inverse variance weighted	18	0.0974556	0.103527	0.346525
ukb-d-22606_2	prot-a-2185	Workplace very noisy	Alpha-parvin	PARVA	Inverse variance weighted	18	-0.121097	0.128772	0.347012
ukb-d-22606_2	prot-a-2484	Workplace very noisy	UV excision repair protein RAD23 homolog B	RAD23B	Inverse variance weighted	18	-0.103563	0.110154	0.34713
ukb-d-22606_2	prot-a-3022	Workplace very noisy	Transmembrane protease serine 11A	TMPRSS11A	Inverse variance weighted	18	0.104569	0.111229	0.347154
ukb-d-22606_2	prot-a-2574	Workplace very noisy	mRNA-capping enzyme	RNGTT	Inverse variance weighted	18	0.0958846	0.102037	0.347368
ukb-d-22606_2	prot-a-936	Workplace very noisy	ER membrane protein complex subunit 4	EMC4	Inverse variance weighted	18	0.124425	0.132547	0.347872
ukb-d-22606_2	prot-a-314	Workplace very noisy	Uncharacterized protein C3orf18	C3orf18	Inverse variance weighted	18	-0.0957834	0.102045	0.347915
ukb-d-22606_2	prot-a-640	Workplace very noisy	Cytochrome c oxidase subunit 7A1, mitochondrial	COX7A1	Inverse variance weighted	18	0.118638	0.126511	0.348361
ukb-d-22606_2	prot-a-1213	Workplace very noisy	Gap junction alpha-1 protein	GJA1	Inverse variance weighted	18	0.0956802	0.102051	0.348464
ukb-d-22606_2	prot-a-2821	Workplace very noisy	Serine protease inhibitor Kazal-type 8	SPINK8	Inverse variance weighted	18	0.104462	0.111457	0.348634
ukb-d-22606_2	prot-a-1643	Workplace very noisy	Killer cell immunoglobulin-like receptor 2DL5A	KIR2DL5A	Inverse variance weighted	18	0.0955135	0.102048	0.349293
ukb-d-22606_2	prot-a-3008	Workplace very noisy	Collectrin	CLTRN	Inverse variance weighted	18	0.0954512	0.102063	0.349674
ukb-d-22606_2	prot-a-1753	Workplace very noisy	Lipase member N	LIPN	Inverse variance weighted	18	0.108736	0.116562	0.350895
ukb-d-22606_2	prot-a-368	Workplace very noisy	Caveolin-2	CAV2	Inverse variance weighted	18	-0.0951631	0.102051	0.351075
ukb-d-22606_2	prot-a-205	Workplace very noisy	Aurora kinase B	AURKB	Inverse variance weighted	18	-0.0950686	0.102045	0.351524
ukb-d-22606_2	prot-a-255	Workplace very noisy	Bone morphogenetic protein 6	BMP6	Inverse variance weighted	18	-0.0950613	0.102038	0.35153
ukb-d-22606_2	prot-a-2788	Workplace very noisy	SNARE-associated protein Snapin	SNAPIN	Inverse variance weighted	18	0.0950704	0.102051	0.351545
ukb-d-22606_2	prot-a-1434	Workplace very noisy	Interferon lambda-1	IFNL1	Inverse variance weighted	18	0.094879	0.102037	0.352448
ukb-d-22606_2	prot-a-2501	Workplace very noisy	Probable RNA-binding protein 19	RBM19	Inverse variance weighted	18	-0.0948467	0.102038	0.352617
ukb-d-22606_2	prot-a-1159	Workplace very noisy	Protein G6b	MPIG6B	Inverse variance weighted	18	0.0948308	0.10204	0.35271
ukb-d-22606_2	prot-a-2872	Workplace very noisy	Double-stranded RNA-binding protein Staufen homolog 2	STAU2	Inverse variance weighted	18	-0.0948226	0.102052	0.352807
ukb-d-22606_2	prot-a-809	Workplace very noisy	Integral membrane protein DGCR2/IDD	DGCR2	Inverse variance weighted	18	0.0947387	0.102046	0.353203
ukb-d-22606_2	prot-a-3248	Workplace very noisy	14-3-3 protein family	YWHAB	Inverse variance weighted	18	-0.0946375	0.10204	0.353693
ukb-d-22606_2	prot-a-2525	Workplace very noisy	All-trans-retinol 13,14-reductase	RETSAT	Inverse variance weighted	18	0.0943111	0.10204	0.355355
ukb-d-22606_2	prot-a-1460	Workplace very noisy	Immunoglobulin superfamily member 11	IGSF11	Inverse variance weighted	18	0.114593	0.124018	0.355484
ukb-d-22606_2	prot-a-1495	Workplace very noisy	Interleukin-1 beta	IL1B	Inverse variance weighted	18	0.115332	0.124871	0.355689
ukb-d-22606_2	prot-a-3218	Workplace very noisy	WW domain-binding protein 1	WBP1	Inverse variance weighted	18	0.110407	0.11963	0.356056
ukb-d-22606_2	prot-a-471	Workplace very noisy	CD97 antigen	ADGRE5	Inverse variance weighted	18	-0.100233	0.108785	0.356849
ukb-d-22606_2	prot-a-848	Workplace very noisy	DnaJ homolog subfamily C member 27	DNAJC27	Inverse variance weighted	18	-0.102472	0.111252	0.35701
ukb-d-22606_2	prot-a-2034	Workplace very noisy	Neuroepithelial cell-transforming gene 1 protein	NET1	Inverse variance weighted	18	0.0937563	0.102026	0.358126
ukb-d-22606_2	prot-a-902	Workplace very noisy	Ephrin-B1	EFNB1	Inverse variance weighted	18	-0.0931471	0.10204	0.361325
ukb-d-22606_2	prot-a-1271	Workplace very noisy	Growth factor receptor-bound protein 2	GRB2	Inverse variance weighted	18	-0.0936268	0.103211	0.364335
ukb-d-22606_2	prot-a-111	Workplace very noisy	Retina-specific copper amine oxidase	AOC2	Inverse variance weighted	18	-0.0925135	0.102051	0.364649
ukb-d-22606_2	prot-a-1556	Workplace very noisy	Inhibin beta C chain	INHBC	Inverse variance weighted	18	0.0924944	0.102037	0.364681
ukb-d-22606_2	prot-a-2115	Workplace very noisy	Neurotrophin-4	NTF4	Inverse variance weighted	18	0.0924092	0.10204	0.365141
ukb-d-22606_2	prot-a-2804	Workplace very noisy	Sperm acrosome membrane-associated protein 3	SPACA3	Inverse variance weighted	18	0.106342	0.117619	0.36593
ukb-d-22606_2	prot-a-30	Workplace very noisy	Disintegrin and metalloproteinase domain-containing protein 9	ADAM9	Inverse variance weighted	18	0.0922131	0.102051	0.366208
ukb-d-22606_2	prot-a-2652	Workplace very noisy	Sodium channel subunit beta-2	SCN2B	Inverse variance weighted	18	-0.103148	0.114284	0.366761
ukb-d-22606_2	prot-a-50	Workplace very noisy	beta-adrenergic receptor kinase 1	GRK2	Inverse variance weighted	18	-0.0920814	0.102052	0.366899
ukb-d-22606_2	prot-a-3235	Workplace very noisy	WSC domain-containing protein 2	WSCD2	Inverse variance weighted	18	0.0919839	0.10204	0.367351
ukb-d-22606_2	prot-a-335	Workplace very noisy	Voltage-dependent calcium channel subunit alpha-2/delta-3	CACNA2D3	Inverse variance weighted	18	-0.0919837	0.102043	0.367363
ukb-d-22606_2	prot-a-2241	Workplace very noisy	PDZ domain-containing protein 11	PDZD11	Inverse variance weighted	18	0.0959417	0.106456	0.367463
ukb-d-22606_2	prot-a-5	Workplace very noisy	Monoacylglycerol lipase ABHD12	ABHD12	Inverse variance weighted	18	0.0919538	0.10204	0.367509
ukb-d-22606_2	prot-a-2148	Workplace very noisy	Opalin	OPALIN	Inverse variance weighted	18	0.0918749	0.102051	0.367969
ukb-d-22606_2	prot-a-1839	Workplace very noisy	MANSC domain-containing protein 4	MANSC4	Inverse variance weighted	18	-0.0918034	0.102033	0.368257
ukb-d-22606_2	prot-a-2285	Workplace very noisy	HRAS-like suppressor 3	PLAAT3	Inverse variance weighted	18	0.10523	0.117255	0.369481
ukb-d-22606_2	prot-a-3181	Workplace very noisy	Ubiquitin carboxyl-terminal hydrolase 8	USP8	Inverse variance weighted	18	-0.097746	0.108994	0.369824
ukb-d-22606_2	prot-a-580	Workplace very noisy	C-type lectin domain family 6 member A	CLEC6A	Inverse variance weighted	18	0.0914841	0.10204	0.369961
ukb-d-22606_2	prot-a-2500	Workplace very noisy	Retinoblastoma-like protein 1	RBL1	Inverse variance weighted	18	0.0977	0.109017	0.370153
ukb-d-22606_2	prot-a-1023	Workplace very noisy	Protein FAM134B	RETREG1	Inverse variance weighted	18	-0.133001	0.148491	0.370422
ukb-d-22606_2	prot-a-2624	Workplace very noisy	Deoxynucleoside triphosphate triphosphohydrolase SAMHD1	SAMHD1	Inverse variance weighted	18	0.0913047	0.10204	0.3709
ukb-d-22606_2	prot-a-2995	Workplace very noisy	Transmembrane emp24 domain-containing protein 4	TMED4	Inverse variance weighted	18	0.111128	0.124355	0.371515
ukb-d-22606_2	prot-a-511	Workplace very noisy	Centromere protein W	CENPW	Inverse variance weighted	18	0.0959787	0.107435	0.371662
ukb-d-22606_2	prot-a-1787	Workplace very noisy	Leucine-rich repeat-containing protein 37A2	LRRC37A2	Inverse variance weighted	18	0.0947982	0.10621	0.372097
ukb-d-22606_2	prot-a-1494	Workplace very noisy	Interleukin-1 alpha	IL1A	Inverse variance weighted	18	0.0910751	0.102051	0.372153
ukb-d-22606_2	prot-a-1900	Workplace very noisy	Macrophage migration inhibitory factor	MIF	Inverse variance weighted	18	-0.0908344	0.102026	0.373303
ukb-d-22606_2	prot-a-1583	Workplace very noisy	Integrin alpha-L	ITGAL	Inverse variance weighted	18	0.0908435	0.102063	0.373425
ukb-d-22606_2	prot-a-287	Workplace very noisy	Uncharacterized protein C17orf78	C17orf78	Inverse variance weighted	18	0.101195	0.113806	0.373903
ukb-d-22606_2	prot-a-2724	Workplace very noisy	Sialic acid-binding Ig-like lectin 11	SIGLEC11	Inverse variance weighted	18	-0.101847	0.11456	0.373985
ukb-d-22606_2	prot-a-990	Workplace very noisy	Endothelial cell-specific molecule 1	ESM1	Inverse variance weighted	18	-0.090583	0.10204	0.374693
ukb-d-22606_2	prot-a-1651	Workplace very noisy	Kin of IRRE-like protein 3	KIRREL3	Inverse variance weighted	18	0.111125	0.125289	0.375105
ukb-d-22606_2	prot-a-2646	Workplace very noisy	Secretoglobin family 1C member 1	SCGB1C1	Inverse variance weighted	18	0.0904464	0.10204	0.375414
ukb-d-22606_2	prot-a-1201	Workplace very noisy	GDNF family receptor alpha-1	GFRA1	Inverse variance weighted	18	0.106736	0.120773	0.376819
ukb-d-22606_2	prot-a-1048	Workplace very noisy	Protein FAM24B	FAM24B	Inverse variance weighted	18	0.0906655	0.102664	0.377168
ukb-d-22606_2	prot-a-880	Workplace very noisy	Dynein light chain 1, cytoplasmic	DYNLL1	Inverse variance weighted	18	0.100159	0.113477	0.377435
ukb-d-22606_2	prot-a-1578	Workplace very noisy	Isochorismatase domain-containing protein 1	ISOC1	Inverse variance weighted	18	0.0951153	0.107796	0.377581
ukb-d-22606_2	prot-a-1827	Workplace very noisy	Melanoma-associated antigen 10	MAGEA10	Inverse variance weighted	18	0.0945809	0.107205	0.377643
ukb-d-22606_2	prot-a-1161	Workplace very noisy	Gamma-aminobutyric acid receptor-associated protein-like 1	GABARAPL1	Inverse variance weighted	18	-0.0900287	0.102047	0.377653
ukb-d-22606_2	prot-a-381	Workplace very noisy	Coiled-coil domain-containing protein 134	CCDC134	Inverse variance weighted	18	0.0936621	0.106188	0.377757
ukb-d-22606_2	prot-a-322	Workplace very noisy	Complement component C8	C8A	Inverse variance weighted	18	-0.0924972	0.104938	0.378076
ukb-d-22606_2	prot-a-3085	Workplace very noisy	Tropomyosin alpha-1 chain	TPM1	Inverse variance weighted	18	0.0898255	0.102038	0.378689
ukb-d-22606_2	prot-a-964	Workplace very noisy	Ephrin type-B receptor 4	EPHB4	Inverse variance weighted	18	0.0994936	0.113083	0.378955
ukb-d-22606_2	prot-a-3138	Workplace very noisy	SUMO-conjugating enzyme UBC9	UBE2I	Inverse variance weighted	18	-0.0907628	0.103182	0.379054
ukb-d-22606_2	prot-a-1645	Workplace very noisy	Killer cell immunoglobulin-like receptor 2DS2	KIR2DS2	Inverse variance weighted	18	-0.0897479	0.102051	0.379162
ukb-d-22606_2	prot-a-1414	Workplace very noisy	Gamma-interferon-inducible protein 16	IFI16	Inverse variance weighted	18	0.0896213	0.10204	0.379785
ukb-d-22606_2	prot-a-3206	Workplace very noisy	Serine/threonine-protein kinase VRK1	VRK1	Inverse variance weighted	18	0.100628	0.114585	0.379838
ukb-d-22606_2	prot-a-2384	Workplace very noisy	Pre-mRNA-processing factor 6	PRPF6	Inverse variance weighted	18	-0.114293	0.130229	0.380145
ukb-d-22606_2	prot-a-385	Workplace very noisy	Coiled-coil domain-containing protein 90B, mitochondrial	CCDC90B	Inverse variance weighted	18	0.0908716	0.103594	0.380383
ukb-d-22606_2	prot-a-2817	Workplace very noisy	Serine protease inhibitor Kazal-type 13	SPINK13	Inverse variance weighted	18	-0.0894818	0.10205	0.38057
ukb-d-22606_2	prot-a-2283	Workplace very noisy	Group 10 secretory phospholipase A2	PLA2G10	Inverse variance weighted	18	0.0894696	0.102051	0.380641
ukb-d-22606_2	prot-a-209	Workplace very noisy	Beta-1,3-galactosyltransferase 6	B3GALT6	Inverse variance weighted	18	0.0936782	0.106861	0.380683
ukb-d-22606_2	prot-a-1339	Workplace very noisy	Histidine triad nucleotide-binding protein 2, mitochondrial	HINT2	Inverse variance weighted	18	-0.0929672	0.1062	0.381359
ukb-d-22606_2	prot-a-276	Workplace very noisy	ADP-ribosyl cyclase/cyclic ADP-ribose hydrolase 2	BST1	Inverse variance weighted	18	-0.0893091	0.102026	0.381381
ukb-d-22606_2	prot-a-2733	Workplace very noisy	Signal-regulatory protein beta-1	SIRPB1	Inverse variance weighted	18	-0.0891986	0.102051	0.382086
ukb-d-22606_2	prot-a-3190	Workplace very noisy	Vesicle-associated membrane protein-associated protein B/C	VAPB	Inverse variance weighted	18	0.0958342	0.109703	0.382349
ukb-d-22606_2	prot-a-2278	Workplace very noisy	Phosphatidylinositol transfer protein alpha isoform	PITPNA	Inverse variance weighted	18	-0.0978038	0.112152	0.383174
ukb-d-22606_2	prot-a-2549	Workplace very noisy	Regulator of microtubule dynamics protein 1	RMDN1	Inverse variance weighted	18	-0.0889297	0.102026	0.383407
ukb-d-22606_2	prot-a-1786	Workplace very noisy	Leucine-rich repeat-containing protein 3	LRRC3	Inverse variance weighted	18	0.0951733	0.109201	0.38346
ukb-d-22606_2	prot-a-515	Workplace very noisy	Ceramide synthase 5	CERS5	Inverse variance weighted	18	0.0889053	0.10204	0.383604
ukb-d-22606_2	prot-a-2534	Workplace very noisy	Regulator of G-protein signaling 10	RGS10	Inverse variance weighted	18	0.0888783	0.102051	0.383797
ukb-d-22606_2	prot-a-620	Workplace very noisy	Collagen alpha-1(XXVI) chain	COL26A1	Inverse variance weighted	18	-0.0974519	0.112014	0.384301
ukb-d-22606_2	prot-a-2918	Workplace very noisy	Synaptotagmin-like protein 1	SYTL1	Inverse variance weighted	18	-0.0887522	0.10204	0.384424
ukb-d-22606_2	prot-a-1972	Workplace very noisy	A/G-specific adenine DNA glycosylase	MUTYH	Inverse variance weighted	18	0.0886532	0.102037	0.384937
ukb-d-22606_2	prot-a-1939	Workplace very noisy	Double-strand break repair protein MRE11A	MRE11	Inverse variance weighted	18	0.0886372	0.102037	0.385023
ukb-d-22606_2	prot-a-2249	Workplace very noisy	Peroxisomal membrane protein PEX14	PEX14	Inverse variance weighted	18	-0.101645	0.117177	0.385695
ukb-d-22606_2	prot-a-1455	Workplace very noisy	IGF-like family receptor 1	IGFLR1	Inverse variance weighted	18	-0.0884688	0.102051	0.385992
ukb-d-22606_2	prot-a-2218	Workplace very noisy	Calcium/calmodulin-dependent 3',5'-cyclic nucleotide phosphodiesterase 1A	PDE1A	Inverse variance weighted	18	0.0921173	0.10627	0.386037
ukb-d-22606_2	prot-a-2113	Workplace very noisy	5'-Nucleotidase	NT5E	Inverse variance weighted	18	0.0884513	0.102051	0.386086
ukb-d-22606_2	prot-a-346	Workplace very noisy	Calcium/calmodulin-dependent protein kinase type 1	CAMK1	Inverse variance weighted	18	-0.0948949	0.1096	0.386585
ukb-d-22606_2	prot-a-1968	Workplace very noisy	Mucin-4	MUC4	Inverse variance weighted	18	0.0953975	0.110459	0.387784
ukb-d-22606_2	prot-a-2239	Workplace very noisy	Pyridoxal kinase	PDXK	Inverse variance weighted	18	-0.0880525	0.102046	0.388207
ukb-d-22606_2	prot-a-3123	Workplace very noisy	Thioredoxin domain-containing protein 12	TXNDC12	Inverse variance weighted	18	-0.209549	0.242954	0.38841
ukb-d-22606_2	prot-a-2467	Workplace very noisy	Orexigenic neuropeptide QRFP	QRFP	Inverse variance weighted	18	0.106981	0.124087	0.388608
ukb-d-22606_2	prot-a-67	Workplace very noisy	Alcohol dehydrogenase [NADP(+)]	AKR1A1	Inverse variance weighted	18	-0.0878106	0.102045	0.389507
ukb-d-22606_2	prot-a-356	Workplace very noisy	Calcyphosin-like protein	CAPSL	Inverse variance weighted	18	0.0934185	0.108688	0.39006
ukb-d-22606_2	prot-a-2139	Workplace very noisy	Odorant-binding protein 2b	OBP2B	Inverse variance weighted	18	-0.0994497	0.115738	0.390194
ukb-d-22606_2	prot-a-1146	Workplace very noisy	Follistatin-related protein 4	FSTL4	Inverse variance weighted	18	0.0889616	0.103602	0.390513
ukb-d-22606_2	prot-a-1852	Workplace very noisy	MAP kinase-activated protein kinase 3	MAPKAPK3	Inverse variance weighted	18	-0.0893221	0.104027	0.390536
ukb-d-22606_2	prot-a-893	Workplace very noisy	Early endosome antigen 1	EEA1	Inverse variance weighted	18	-0.0916109	0.106897	0.391443
ukb-d-22606_2	prot-a-738	Workplace very noisy	C-X-C motif chemokine 10	CXCL10	Inverse variance weighted	18	-0.0873924	0.102037	0.391733
ukb-d-22606_2	prot-a-2606	Workplace very noisy	R-spondin-4	RSPO4	Inverse variance weighted	18	-0.0873912	0.102047	0.391786
ukb-d-22606_2	prot-a-1694	Workplace very noisy	Leukocyte-associated immunoglobulin-like receptor 1	LAIR1	Inverse variance weighted	18	-0.103162	0.120613	0.392379
ukb-d-22606_2	prot-a-1059	Workplace very noisy	Tumor necrosis factor ligand superfamily member 6, soluble form	FASLG	Inverse variance weighted	18	-0.0975882	0.114252	0.393024
ukb-d-22606_2	prot-a-2072	Workplace very noisy	Neural proliferation differentiation and control protein 1	NPDC1	Inverse variance weighted	18	-0.0918556	0.107649	0.393499
ukb-d-22606_2	prot-a-786	Workplace very noisy	Beta-defensin 108B	DEFB108B	Inverse variance weighted	18	0.0870082	0.102051	0.393884
ukb-d-22606_2	prot-a-2911	Workplace very noisy	Synaptotagmin-11	SYT11	Inverse variance weighted	18	0.0869618	0.102027	0.394027
ukb-d-22606_2	prot-a-2219	Workplace very noisy	cGMP-dependent 3',5'-cyclic phosphodiesterase	PDE2A	Inverse variance weighted	18	0.0869402	0.102051	0.394253
ukb-d-22606_2	prot-a-2517	Workplace very noisy	RELT-like protein 1	RELL1	Inverse variance weighted	18	-0.10344	0.121479	0.394487
ukb-d-22606_2	prot-a-2843	Workplace very noisy	Serine-rich single-pass membrane protein 1	SSMEM1	Inverse variance weighted	18	-0.0867744	0.102026	0.395042
ukb-d-22606_2	prot-a-2874	Workplace very noisy	Stanniocalcin-2	STC2	Inverse variance weighted	18	0.0866849	0.102051	0.395643
ukb-d-22606_2	prot-a-1293	Workplace very noisy	Guanylyl cyclase-activating protein 1	GUCA1A	Inverse variance weighted	18	-0.0865704	0.102051	0.396268
ukb-d-22606_2	prot-a-1778	Workplace very noisy	Low-density lipoprotein receptor-related protein 1B	LRP1B	Inverse variance weighted	18	-0.0929194	0.10969	0.396933
ukb-d-22606_2	prot-a-25	Workplace very noisy	Disintegrin and metalloproteinase domain-containing protein 11	ADAM11	Inverse variance weighted	18	0.0863785	0.102051	0.397316
ukb-d-22606_2	prot-a-55	Workplace very noisy	Arf-GAP domain and FG repeat-containing protein 1	AGFG1	Inverse variance weighted	18	-0.0863092	0.10204	0.397646
ukb-d-22606_2	prot-a-843	Workplace very noisy	DnaJ homolog subfamily C member 10	DNAJC10	Inverse variance weighted	18	-0.0950615	0.11242	0.397778
ukb-d-22606_2	prot-a-929	Workplace very noisy	ETS-related transcription factor Elf-5	ELF5	Inverse variance weighted	18	-0.0963603	0.114153	0.398594
ukb-d-22606_2	prot-a-490	Workplace very noisy	Cadherin-related family member 5	CDHR5	Inverse variance weighted	18	0.0915084	0.108448	0.398782
ukb-d-22606_2	prot-a-219	Workplace very noisy	Beta-1,4-galactosyltransferase 5	B4GALT5	Inverse variance weighted	18	0.107805	0.127786	0.398873
ukb-d-22606_2	prot-a-1489	Workplace very noisy	Interleukin-17 receptor D	IL17RD	Inverse variance weighted	18	0.0990318	0.11746	0.399167
ukb-d-22606_2	prot-a-2211	Workplace very noisy	Neuroendocrine convertase 1	PCSK1	Inverse variance weighted	18	-0.0860368	0.102051	0.399185
ukb-d-22606_2	prot-a-1248	Workplace very noisy	Glypican-6	GPC6	Inverse variance weighted	18	-0.085983	0.10204	0.399432
ukb-d-22606_2	prot-a-1940	Workplace very noisy	39S ribosomal protein L14, mitochondrial	MRPL14	Inverse variance weighted	18	0.0858874	0.102051	0.400004
ukb-d-22606_2	prot-a-1965	Workplace very noisy	Peptide chain release factor 1-like, mitochondrial	MTRF1L	Inverse variance weighted	18	0.0858348	0.102051	0.400293
ukb-d-22606_2	prot-a-1506	Workplace very noisy	Interleukin-21	IL21	Inverse variance weighted	18	-0.102566	0.122047	0.400699
ukb-d-22606_2	prot-a-3110	Workplace very noisy	GDP-L-fucose synthase	GFUS	Inverse variance weighted	18	-0.090383	0.107557	0.400724
ukb-d-22606_2	prot-a-1543	Workplace very noisy	Interleukin-7	IL7	Inverse variance weighted	18	-0.0856465	0.10204	0.401279
ukb-d-22606_2	prot-a-824	Workplace very noisy	Dickkopf-like protein 1	DKKL1	Inverse variance weighted	18	0.0856289	0.102051	0.401425
ukb-d-22606_2	prot-a-847	Workplace very noisy	Mitochondrial import inner membrane translocase subunit TIM14	DNAJC19	Inverse variance weighted	18	0.0856096	0.102051	0.40153
ukb-d-22606_2	prot-a-1988	Workplace very noisy	Mitotic-spindle organizing protein 1	MZT1	Inverse variance weighted	18	-0.0890793	0.106285	0.401966
ukb-d-22606_2	prot-a-1935	Workplace very noisy	Melanocortin-2 receptor accessory protein 2	MRAP2	Inverse variance weighted	18	0.085365	0.102033	0.402794
ukb-d-22606_2	prot-a-2112	Workplace very noisy	5'(3')-deoxyribonucleotidase, cytosolic type	NT5C	Inverse variance weighted	18	-0.130309	0.15578	0.402878
ukb-d-22606_2	prot-a-807	Workplace very noisy	Desmin	DES	Inverse variance weighted	18	-0.100921	0.120693	0.403058
ukb-d-22606_2	prot-a-1910	Workplace very noisy	Stromelysin-2	MMP10	Inverse variance weighted	18	-0.0853175	0.102051	0.403139
ukb-d-22606_2	prot-a-776	Workplace very noisy	Discoidin domain-containing receptor 2	DDR2	Inverse variance weighted	18	-0.0853053	0.102051	0.403206
ukb-d-22606_2	prot-a-1889	Workplace very noisy	Mitofusin-1	MFN1	Inverse variance weighted	18	-0.128491	0.153844	0.403604
ukb-d-22606_2	prot-a-733	Workplace very noisy	Cullin-4B	CUL4B	Inverse variance weighted	18	0.0851571	0.102051	0.404023
ukb-d-22606_2	prot-a-3151	Workplace very noisy	Uridine-cytidine kinase 2	UCK2	Inverse variance weighted	18	-0.0850575	0.102013	0.4044
ukb-d-22606_2	prot-a-2020	Workplace very noisy	Protein NDRG4	NDRG4	Inverse variance weighted	18	-0.0993578	0.119308	0.404966
ukb-d-22606_2	prot-a-1097	Workplace very noisy	Fibroblast growth factor 7	FGF7	Inverse variance weighted	18	-0.0849593	0.102063	0.40517
ukb-d-22606_2	prot-a-2163	Workplace very noisy	Polyadenylate-binding protein 3	PABPC3	Inverse variance weighted	18	-0.0849113	0.102052	0.405388
ukb-d-22606_2	prot-a-1718	Workplace very noisy	Protein LDOC1	LDOC1	Inverse variance weighted	18	0.095681	0.115008	0.405436
ukb-d-22606_2	prot-a-2110	Workplace very noisy	Neuron-specific protein family member 1	NSG1	Inverse variance weighted	18	0.0993294	0.119534	0.40599
ukb-d-22606_2	prot-a-1991	Workplace very noisy	N-acetylated-alpha-linked acidic dipeptidase 2	NAALAD2	Inverse variance weighted	18	0.0847875	0.102051	0.406067
ukb-d-22606_2	prot-a-876	Workplace very noisy	Dual specificity protein phosphatase 4	DUSP4	Inverse variance weighted	18	0.0847622	0.102063	0.406261
ukb-d-22606_2	prot-a-571	Workplace very noisy	C-type lectin domain family 14 member A	CLEC14A	Inverse variance weighted	18	0.0884805	0.106566	0.406374
ukb-d-22606_2	prot-a-1802	Workplace very noisy	Leukocyte-specific transcript 1 protein	LST1	Inverse variance weighted	18	0.0847193	0.102051	0.406444
ukb-d-22606_2	prot-a-2111	Workplace very noisy	Neuron-specific protein family member 2	NSG2	Inverse variance weighted	18	0.0846535	0.10204	0.406761
ukb-d-22606_2	prot-a-2590	Workplace very noisy	Regulation of nuclear pre-mRNA domain-containing protein 1A	RPRD1A	Inverse variance weighted	18	0.0844732	0.102051	0.407809
ukb-d-22606_2	prot-a-1413	Workplace very noisy	Immediate early response 3-interacting protein 1	IER3IP1	Inverse variance weighted	18	-0.0918156	0.110956	0.407955
ukb-d-22606_2	prot-a-348	Workplace very noisy	Calcium/calmodulin-dependent protein kinase type II subunit alpha	CAMK2A	Inverse variance weighted	18	0.0852898	0.103155	0.408344
ukb-d-22606_2	prot-a-317	Workplace very noisy	Glutaredoxin-like protein C5orf63	C5orf63	Inverse variance weighted	18	0.0842428	0.102051	0.409089
ukb-d-22606_2	prot-a-2404	Workplace very noisy	Pregnancy-specific beta-1-glycoprotein 5	PSG5	Inverse variance weighted	18	0.0992546	0.120521	0.410197
ukb-d-22606_2	prot-a-1973	Workplace very noisy	MAX-interacting protein 1	MXI1	Inverse variance weighted	18	0.0839918	0.102052	0.410493
ukb-d-22606_2	prot-a-1395	Workplace very noisy	Bone sialoprotein 2	IBSP	Inverse variance weighted	18	0.0839035	0.102051	0.410979
ukb-d-22606_2	prot-a-2073	Workplace very noisy	Pro-FMRFamide-related neuropeptide FF	NPFF	Inverse variance weighted	18	0.083892	0.10204	0.410995
ukb-d-22606_2	prot-a-330	Workplace very noisy	Carbonic anhydrase 3	CA3	Inverse variance weighted	18	-0.0838178	0.102051	0.411457
ukb-d-22606_2	prot-a-2175	Workplace very noisy	Poly(A) polymerase gamma	PAPOLG	Inverse variance weighted	18	-0.0968069	0.118013	0.412043
ukb-d-22606_2	prot-a-2719	Workplace very noisy	SHC-transforming protein 4	SHC4	Inverse variance weighted	18	0.102332	0.124756	0.412071
ukb-d-22606_2	prot-a-2752	Workplace very noisy	Very long-chain acyl-CoA synthetase	SLC27A2	Inverse variance weighted	18	-0.0836535	0.10202	0.412233
ukb-d-22606_2	prot-a-472	Workplace very noisy	M-phase inducer phosphatase 2	CDC25B	Inverse variance weighted	18	0.0941402	0.114932	0.412734
ukb-d-22606_2	prot-a-1666	Workplace very noisy	Kallikrein-7	KLK7	Inverse variance weighted	18	-0.0922078	0.112631	0.412972
ukb-d-22606_2	prot-a-1333	Workplace very noisy	Homogentisate 1,2-dioxygenase	HGD	Inverse variance weighted	18	0.105356	0.128742	0.413154
ukb-d-22606_2	prot-a-1386	Workplace very noisy	Endoplasmin	HSP90B1	Inverse variance weighted	18	-0.0834928	0.102051	0.413272
ukb-d-22606_2	prot-a-1318	Workplace very noisy	Hydroxycarboxylic acid receptor 2	HCAR2	Inverse variance weighted	18	0.0988286	0.12083	0.413405
ukb-d-22606_2	prot-a-239	Workplace very noisy	Bcl-2-like protein 2	BCL2L2	Inverse variance weighted	18	-0.0988475	0.120891	0.413553
ukb-d-22606_2	prot-a-2028	Workplace very noisy	Neuronal growth regulator 1	NEGR1	Inverse variance weighted	18	-0.083387	0.102043	0.413827
ukb-d-22606_2	prot-a-839	Workplace very noisy	DnaJ homolog subfamily B member 14	DNAJB14	Inverse variance weighted	18	-0.0833863	0.102051	0.413868
ukb-d-22606_2	prot-a-2226	Workplace very noisy	Platelet-derived growth factor subunit B	PDGFB	Inverse variance weighted	18	0.103201	0.126346	0.414038
ukb-d-22606_2	prot-a-768	Workplace very noisy	Serine/threonine-protein kinase DCLK3	DCLK3	Inverse variance weighted	18	-0.0832639	0.10204	0.414507
ukb-d-22606_2	prot-a-2601	Workplace very noisy	Ribonucleoside-diphosphate reductase large subunit	RRM1	Inverse variance weighted	18	-0.105272	0.129078	0.414746
ukb-d-22606_2	prot-a-1462	Workplace very noisy	Immunoglobulin superfamily member 8	IGSF8	Inverse variance weighted	18	0.0831605	0.102051	0.415134
ukb-d-22606_2	prot-a-2318	Workplace very noisy	GDP-fucose protein O-fucosyltransferase 1	POFUT1	Inverse variance weighted	18	0.0946715	0.116203	0.41524
ukb-d-22606_2	prot-a-542	Workplace very noisy	Cysteine-rich hydrophobic domain-containing protein 2	CHIC2	Inverse variance weighted	18	-0.0830924	0.102051	0.415516
ukb-d-22606_2	prot-a-2251	Workplace very noisy	Platelet factor 4 variant	PF4V1	Inverse variance weighted	18	0.0829565	0.102019	0.416133
ukb-d-22606_2	prot-a-2891	Workplace very noisy	Extracellular sulfatase Sulf-2	SULF2	Inverse variance weighted	18	0.0827933	0.102038	0.417138
ukb-d-22606_2	prot-a-2748	Workplace very noisy	Solute carrier family 22 member 16	SLC22A16	Inverse variance weighted	18	0.0956107	0.117837	0.417148
ukb-d-22606_2	prot-a-1586	Workplace very noisy	Inter-alpha-trypsin inhibitor heavy chain H1	ITIH1	Inverse variance weighted	18	-0.0947527	0.116798	0.417222
ukb-d-22606_2	prot-a-3026	Workplace very noisy	Transmembrane protease serine 5	TMPRSS5	Inverse variance weighted	18	0.0826756	0.102063	0.417913
ukb-d-22606_2	prot-a-267	Workplace very noisy	BPI fold-containing family A member 1	BPIFA1	Inverse variance weighted	18	-0.0936261	0.115626	0.418094
ukb-d-22606_2	prot-a-2618	Workplace very noisy	Protein S100-A4	S100A4	Inverse variance weighted	18	-0.0825748	0.10204	0.41838
ukb-d-22606_2	prot-a-1770	Workplace very noisy	Leucine-rich repeats and immunoglobulin-like domains protein 3	LRIG3	Inverse variance weighted	18	-0.099852	0.123413	0.418465
ukb-d-22606_2	prot-a-1959	Workplace very noisy	S-methyl-5'-thioadenosine phosphorylase	MTAP	Inverse variance weighted	18	0.085397	0.1056	0.418699
ukb-d-22606_2	prot-a-2370	Workplace very noisy	Protein kinase C beta type (splice variant beta-II)	PRKCB	Inverse variance weighted	18	-0.0824434	0.102037	0.419104
ukb-d-22606_2	prot-a-833	Workplace very noisy	Dermokine	DMKN	Inverse variance weighted	18	-0.102195	0.126586	0.419484
ukb-d-22606_2	prot-a-68	Workplace very noisy	Aldose reductase	AKR1B1	Inverse variance weighted	18	-0.104132	0.129173	0.42016
ukb-d-22606_2	prot-a-1457	Workplace very noisy	Immunoglobulin J chain	JCHAIN	Inverse variance weighted	18	0.0821919	0.10204	0.420541
ukb-d-22606_2	prot-a-1805	Workplace very noisy	Lymphotoxin alpha2:beta1	LTA	Inverse variance weighted	18	-0.0881016	0.10945	0.420851
ukb-d-22606_2	prot-a-1167	Workplace very noisy	Polypeptide N-acetylgalactosaminyltransferase 10	GALNT10	Inverse variance weighted	18	0.0869127	0.107998	0.420958
ukb-d-22606_2	prot-a-2178	Workplace very noisy	Bifunctional 3'-phosphoadenosine 5'-phosphosulfate synthase 1	PAPSS1	Inverse variance weighted	18	0.0881394	0.109586	0.421228
ukb-d-22606_2	prot-a-2612	Workplace very noisy	Relaxin receptor 1	RXFP1	Inverse variance weighted	18	0.0819417	0.102051	0.422004
ukb-d-22606_2	prot-a-303	Workplace very noisy	Complement C1q tumor necrosis factor-related protein 1	C1QTNF1	Inverse variance weighted	18	0.0818194	0.102037	0.422633
ukb-d-22606_2	prot-a-1869	Workplace very noisy	Malignant T-cell-amplified sequence 1	MCTS1	Inverse variance weighted	18	0.08178	0.102034	0.422845
ukb-d-22606_2	prot-a-1514	Workplace very noisy	Interleukin-24	IL24	Inverse variance weighted	18	0.0817455	0.10204	0.423069
ukb-d-22606_2	prot-a-247	Workplace very noisy	Biglycan	BGN	Inverse variance weighted	18	-0.0867862	0.108341	0.423106
ukb-d-22606_2	prot-a-1681	Workplace very noisy	Kremen protein 2	KREMEN2	Inverse variance weighted	18	-0.0823151	0.102763	0.423123
ukb-d-22606_2	prot-a-211	Workplace very noisy	Galactosylgalactosylxylosylprotein 3-beta-glucuronosyltransferase 3	B3GAT3	Inverse variance weighted	18	-0.0852594	0.106595	0.423799
ukb-d-22606_2	prot-a-1033	Workplace very noisy	Protein FAM173A	ANTKMT	Inverse variance weighted	18	-0.111367	0.139291	0.423986
ukb-d-22606_2	prot-a-1820	Workplace very noisy	LysM and putative peptidoglycan-binding domain-containing protein 4	LYSMD4	Inverse variance weighted	18	0.0935845	0.11727	0.424856
ukb-d-22606_2	prot-a-2465	Workplace very noisy	Glutaminyl-peptide cyclotransferase	QPCT	Inverse variance weighted	18	-0.0813789	0.10204	0.425152
ukb-d-22606_2	prot-a-1237	Workplace very noisy	Golgi membrane protein 1	GOLM1	Inverse variance weighted	18	-0.0812987	0.102026	0.425544
ukb-d-22606_2	prot-a-552	Workplace very noisy	Carbohydrate sulfotransferase 15	CHST15	Inverse variance weighted	18	-0.120983	0.151955	0.425929
ukb-d-22606_2	prot-a-937	Workplace very noisy	EMI domain-containing protein 1	EMID1	Inverse variance weighted	18	0.0841682	0.105797	0.426287
ukb-d-22606_2	prot-a-830	Workplace very noisy	Delta-like protein 1	DLL1	Inverse variance weighted	18	-0.0958547	0.120528	0.426445
ukb-d-22606_2	prot-a-384	Workplace very noisy	Coiled-coil domain-containing protein 80	CCDC80	Inverse variance weighted	18	0.0871425	0.109628	0.426678
ukb-d-22606_2	prot-a-585	Workplace very noisy	Clathrin interactor 1	CLINT1	Inverse variance weighted	18	-0.0810616	0.102051	0.427007
ukb-d-22606_2	prot-a-1800	Workplace very noisy	Leucine-rich repeat and transmembrane domain-containing protein 2	LRTM2	Inverse variance weighted	18	0.100278	0.126267	0.427095
ukb-d-22606_2	prot-a-3227	Workplace very noisy	WAP, kazal, immunoglobulin, kunitz and NTR domain-containing protein 1	WFIKKN1	Inverse variance weighted	18	0.0953606	0.120254	0.427783
ukb-d-22606_2	prot-a-1700	Workplace very noisy	Glycosyltransferase-like protein LARGE1	LARGE1	Inverse variance weighted	18	-0.0842438	0.106259	0.427885
ukb-d-22606_2	prot-a-2702	Workplace very noisy	Serpin I2	SERPINI2	Inverse variance weighted	18	0.0855847	0.108128	0.428645
ukb-d-22606_2	prot-a-976	Workplace very noisy	DNA repair endonuclease XPF	ERCC4	Inverse variance weighted	18	0.0829785	0.104968	0.42923
ukb-d-22606_2	prot-a-313	Workplace very noisy	C3a anaphylatoxin des Arginine	C3	Inverse variance weighted	18	-0.0806362	0.10204	0.429389
ukb-d-22606_2	prot-a-2183	Workplace very noisy	Poly [ADP-ribose] polymerase 11	PARP11	Inverse variance weighted	18	-0.080631	0.102037	0.429402
ukb-d-22606_2	prot-a-2835	Workplace very noisy	Spectrin alpha chain, non-erythrocytic 1	SPTAN1	Inverse variance weighted	18	0.0805951	0.102063	0.429725
ukb-d-22606_2	prot-a-953	Workplace very noisy	Ectonucleoside triphosphate diphosphohydrolase 5	ENTPD5	Inverse variance weighted	18	-0.0819921	0.103847	0.429794
ukb-d-22606_2	prot-a-2725	Workplace very noisy	Sialic acid-binding Ig-like lectin 12	SIGLEC12	Inverse variance weighted	18	-0.0805192	0.102051	0.430106
ukb-d-22606_2	prot-a-143	Workplace very noisy	ADP-ribosylation factor 6	ARF6	Inverse variance weighted	18	-0.0803974	0.102034	0.430729
ukb-d-22606_2	prot-a-7	Workplace very noisy	Tyrosine-protein kinase ABL1	ABL1	Inverse variance weighted	18	0.0803164	0.102037	0.431205
ukb-d-22606_2	prot-a-657	Workplace very noisy	Cysteine-rich with EGF-like domain protein 1	CRELD1	Inverse variance weighted	18	-0.0817245	0.103913	0.431593
ukb-d-22606_2	prot-a-658	Workplace very noisy	Corticoliberin	CRH	Inverse variance weighted	18	0.0802583	0.102051	0.431602
ukb-d-22606_2	prot-a-1137	Workplace very noisy	Forkhead box protein J2	FOXJ2	Inverse variance weighted	18	-0.0802336	0.102048	0.431733
ukb-d-22606_2	prot-a-1337	Workplace very noisy	Hypoxia-inducible factor 1-alpha	HIF1A	Inverse variance weighted	18	0.0802283	0.102052	0.43178
ukb-d-22606_2	prot-a-1301	Workplace very noisy	Granzyme K	GZMK	Inverse variance weighted	18	-0.108456	0.137994	0.431898
ukb-d-22606_2	prot-a-144	Workplace very noisy	ADP-ribosylation factor GTPase-activating protein 2	ARFGAP2	Inverse variance weighted	18	-0.0800899	0.102037	0.432505
ukb-d-22606_2	prot-a-1183	Workplace very noisy	Glucokinase	GCK	Inverse variance weighted	18	-0.096889	0.123452	0.432552
ukb-d-22606_2	prot-a-3103	Workplace very noisy	Tumor susceptibility gene 101 protein	TSG101	Inverse variance weighted	18	-0.0799307	0.102051	0.433484
ukb-d-22606_2	prot-a-1303	Workplace very noisy	Histone H1x	H1-10	Inverse variance weighted	18	0.0848451	0.108407	0.43383
ukb-d-22606_2	prot-a-3266	Workplace very noisy	Zinc finger protein 264	ZNF264	Inverse variance weighted	18	-0.0798363	0.102052	0.434033
ukb-d-22606_2	prot-a-210	Workplace very noisy	Beta-1,3-glucosyltransferase	B3GLCT	Inverse variance weighted	18	-0.10176	0.130137	0.434248
ukb-d-22606_2	prot-a-2206	Workplace very noisy	Protocadherin gamma-A8	PCDHGA8	Inverse variance weighted	18	0.0807517	0.103441	0.435004
ukb-d-22606_2	prot-a-488	Workplace very noisy	Cadherin-related family member 3	CDHR3	Inverse variance weighted	18	-0.0853206	0.109706	0.436736
ukb-d-22606_2	prot-a-103	Workplace very noisy	Ankyrin repeat domain-containing protein 46	ANKRD46	Inverse variance weighted	18	0.0793161	0.102037	0.436965
ukb-d-22606_2	prot-a-1241	Workplace very noisy	Aspartate aminotransferase, cytoplasmic	GOT1	Inverse variance weighted	18	-0.0796942	0.102528	0.436986
ukb-d-22606_2	prot-a-2820	Workplace very noisy	Serine protease inhibitor Kazal-type 6	SPINK6	Inverse variance weighted	18	-0.079287	0.102023	0.437069
ukb-d-22606_2	prot-a-3077	Workplace very noisy	Torsin-1A-interacting protein 2	TOR1AIP2	Inverse variance weighted	18	0.094538	0.121653	0.437093
ukb-d-22606_2	prot-a-90	Workplace very noisy	Anaphase-promoting complex subunit 10	ANAPC10	Inverse variance weighted	18	-0.0827415	0.106578	0.437546
ukb-d-22606_2	prot-a-1930	Workplace very noisy	Myeloperoxidase	MPO	Inverse variance weighted	18	0.0877056	0.113047	0.437848
ukb-d-22606_2	prot-a-2722	Workplace very noisy	Single Ig IL-1-related receptor	SIGIRR	Inverse variance weighted	18	-0.0859775	0.110858	0.438005
ukb-d-22606_2	prot-a-390	Workplace very noisy	C-C motif chemokine 14	CCL14	Inverse variance weighted	18	-0.0973081	0.125522	0.438204
ukb-d-22606_2	prot-a-1372	Workplace very noisy	HRAS-like suppressor 2	PLAAT2	Inverse variance weighted	18	-0.118153	0.152539	0.438591
ukb-d-22606_2	prot-a-2430	Workplace very noisy	Tuberoinfundibular peptide of 39 residues	PTH2	Inverse variance weighted	18	-0.0789867	0.102051	0.438935
ukb-d-22606_2	prot-a-3130	Workplace very noisy	Splicing factor U2AF 65 kDa subunit	U2AF2	Inverse variance weighted	18	-0.105736	0.13677	0.439468
ukb-d-22606_2	prot-a-1393	Workplace very noisy	Hyaluronidase-1	HYAL1	Inverse variance weighted	18	-0.1014	0.131332	0.44006
ukb-d-22606_2	prot-a-1549	Workplace very noisy	Inosine-5'-monophosphate dehydrogenase 1	IMPDH1	Inverse variance weighted	18	0.0818348	0.10609	0.440485
ukb-d-22606_2	prot-a-617	Workplace very noisy	Endostatin	COL18A1	Inverse variance weighted	18	-0.0859975	0.111538	0.440699
ukb-d-22606_2	prot-a-3268	Workplace very noisy	Zinc finger protein 329	ZNF329	Inverse variance weighted	18	0.0785994	0.102051	0.441183
ukb-d-22606_2	prot-a-3089	Workplace very noisy	Tubulin polymerization-promoting protein family member 2	TPPP2	Inverse variance weighted	18	-0.0785576	0.102051	0.441426
ukb-d-22606_2	prot-a-350	Workplace very noisy	Calcium/calmodulin-dependent protein kinase kinase 1	CAMKK1	Inverse variance weighted	18	0.0785273	0.102051	0.441602
ukb-d-22606_2	prot-a-645	Workplace very noisy	Carboxypeptidase M	CPM	Inverse variance weighted	18	0.0880692	0.114458	0.441628
ukb-d-22606_2	prot-a-592	Workplace very noisy	Colipase	CLPS	Inverse variance weighted	18	0.0784531	0.102037	0.44197
ukb-d-22606_2	prot-a-2	Workplace very noisy	Lactosylceramide 4-alpha-galactosyltransferase	A4GALT	Inverse variance weighted	18	-0.0969244	0.126115	0.442166
ukb-d-22606_2	prot-a-2650	Workplace very noisy	Adseverin	SCIN	Inverse variance weighted	18	0.0796906	0.103744	0.442398
ukb-d-22606_2	prot-a-898	Workplace very noisy	Ephrin-A3	EFNA3	Inverse variance weighted	18	-0.0836781	0.108937	0.442407
ukb-d-22606_2	prot-a-2708	Workplace very noisy	14-3-3 protein sigma	SFN	Inverse variance weighted	18	-0.0798803	0.104101	0.442881
ukb-d-22606_2	prot-a-177	Workplace very noisy	Artemin	ARTN	Inverse variance weighted	18	0.0782075	0.10204	0.443417
ukb-d-22606_2	prot-a-2485	Workplace very noisy	DNA repair protein RAD51 homolog 1	RAD51	Inverse variance weighted	18	-0.085069	0.111076	0.443756
ukb-d-22606_2	prot-a-2878	Workplace very noisy	Serine/threonine-protein kinase 17B	STK17B	Inverse variance weighted	18	-0.093311	0.12187	0.443879
ukb-d-22606_2	prot-a-1571	Workplace very noisy	Interferon regulatory factor 9	IRF9	Inverse variance weighted	18	0.088198	0.115193	0.443881
ukb-d-22606_2	prot-a-1559	Workplace very noisy	Insulin-induced gene 1 protein	INSIG1	Inverse variance weighted	18	0.0965366	0.12609	0.443905
ukb-d-22606_2	prot-a-391	Workplace very noisy	C-C motif chemokine 15	CCL15	Inverse variance weighted	18	-0.0781028	0.102063	0.444126
ukb-d-22606_2	prot-a-2931	Workplace very noisy	Tubulin-specific chaperone E	TBCE	Inverse variance weighted	18	0.078057	0.102051	0.444341
ukb-d-22606_2	prot-a-2412	Workplace very noisy	Proteasome subunit alpha type-4	PSMA4	Inverse variance weighted	18	-0.0812497	0.106522	0.445614
ukb-d-22606_2	prot-a-1926	Workplace very noisy	Adenylyltransferase and sulfurtransferase MOCS3	MOCS3	Inverse variance weighted	18	-0.0778429	0.102063	0.445644
ukb-d-22606_2	prot-a-1824	Workplace very noisy	O-acetyl-ADP-ribose deacetylase MACROD1	MACROD1	Inverse variance weighted	18	-0.0808198	0.106015	0.445854
ukb-d-22606_2	prot-a-2392	Workplace very noisy	Trypsin-2	PRSS2	Inverse variance weighted	18	0.0862281	0.113174	0.446117
ukb-d-22606_2	prot-a-170	Workplace very noisy	Arrestin domain-containing protein 3	ARRDC3	Inverse variance weighted	18	-0.0777312	0.102063	0.446297
ukb-d-22606_2	prot-a-629	Workplace very noisy	Collectin-12	COLEC12	Inverse variance weighted	18	-0.0855956	0.112433	0.446474
ukb-d-22606_2	prot-a-1849	Workplace very noisy	Mitogen-activated protein kinase 8	MAPK8	Inverse variance weighted	18	-0.0861634	0.113178	0.446474
ukb-d-22606_2	prot-a-159	Workplace very noisy	AT-rich interactive domain-containing protein 3A	ARID3A	Inverse variance weighted	18	0.0776357	0.102018	0.446656
ukb-d-22606_2	prot-a-3034	Workplace very noisy	Tumor necrosis factor receptor superfamily member 10D	TNFRSF10D	Inverse variance weighted	18	-0.083504	0.109736	0.446687
ukb-d-22606_2	prot-a-1230	Workplace very noisy	Glucosamine-6-phosphate isomerase 1	GNPDA1	Inverse variance weighted	18	-0.0776205	0.102045	0.446865
ukb-d-22606_2	prot-a-3191	Workplace very noisy	Valine--tRNA ligase	VARS1	Inverse variance weighted	18	-0.0868503	0.114322	0.447435
ukb-d-22606_2	prot-a-2167	Workplace very noisy	Multifunctional protein ADE2	PAICS	Inverse variance weighted	18	-0.109139	0.143808	0.447899
ukb-d-22606_2	prot-a-1203	Workplace very noisy	GDNF family receptor alpha-3	GFRA3	Inverse variance weighted	18	0.0873745	0.115178	0.448091
ukb-d-22606_2	prot-a-2905	Workplace very noisy	Synaptic vesicle glycoprotein 2A	SV2A	Inverse variance weighted	18	0.0834087	0.109962	0.44814
ukb-d-22606_2	prot-a-3149	Workplace very noisy	UBX domain-containing protein 4	UBXN4	Inverse variance weighted	18	0.0865428	0.114136	0.448305
ukb-d-22606_2	prot-a-60	Workplace very noisy	Activator of 90 kDa heat shock protein ATPase homolog 1	AHSA1	Inverse variance weighted	18	-0.0796344	0.105054	0.448433
ukb-d-22606_2	prot-a-638	Workplace very noisy	Cytochrome c oxidase subunit 5B, mitochondrial	COX5B	Inverse variance weighted	18	0.0771824	0.102052	0.449467
ukb-d-22606_2	prot-a-969	Workplace very noisy	Epidermal growth factor receptor substrate 15-like 1	EPS15L1	Inverse variance weighted	18	0.0771094	0.102008	0.449702
ukb-d-22606_2	prot-a-2203	Workplace very noisy	Protocadherin beta-1	PCDHB1	Inverse variance weighted	18	-0.0770872	0.102051	0.450021
ukb-d-22606_2	prot-a-2340	Workplace very noisy	Peptidyl-prolyl cis-trans isomerase B	PPIB	Inverse variance weighted	18	0.0972184	0.128763	0.450238
ukb-d-22606_2	prot-a-226	Workplace very noisy	BAG family molecular chaperone regulator 4	BAG4	Inverse variance weighted	18	0.0834741	0.110575	0.450303
ukb-d-22606_2	prot-a-2354	Workplace very noisy	Basic salivary proline-rich protein 4	PRB4	Inverse variance weighted	18	-0.0856085	0.113412	0.45034
ukb-d-22606_2	prot-a-289	Workplace very noisy	Uncharacterized protein C17orf89	NDUFAF8	Inverse variance weighted	18	0.0769894	0.10204	0.45055
ukb-d-22606_2	prot-a-1148	Workplace very noisy	Ferritin	FTH1	Inverse variance weighted	18	0.0768736	0.102063	0.45133
ukb-d-22606_2	prot-a-737	Workplace very noisy	Coxsackievirus and adenovirus receptor	CXADR	Inverse variance weighted	18	0.0768631	0.102063	0.451391
ukb-d-22606_2	prot-a-686	Workplace very noisy	Granulocyte colony-stimulating factor receptor	CSF3R	Inverse variance weighted	18	0.0767768	0.102033	0.451768
ukb-d-22606_2	prot-a-3281	Workplace very noisy	Zona pellucida sperm-binding protein 4	ZP4	Inverse variance weighted	18	0.076639	0.102033	0.45258
ukb-d-22606_2	prot-a-1297	Workplace very noisy	Granzyme A	GZMA	Inverse variance weighted	18	0.0766318	0.102063	0.452755
ukb-d-22606_2	prot-a-1165	Workplace very noisy	Growth arrest and DNA damage-inducible proteins-interacting protein 1	GADD45GIP1	Inverse variance weighted	18	-0.0766003	0.102045	0.45286
ukb-d-22606_2	prot-a-3250	Workplace very noisy	14-3-3 protein theta	YWHAQ	Inverse variance weighted	18	0.0875875	0.116989	0.45405
ukb-d-22606_2	prot-a-2950	Workplace very noisy	Serotransferrin	TF	Inverse variance weighted	18	-0.0762903	0.102021	0.454589
ukb-d-22606_2	prot-a-2091	Workplace very noisy	Nuclear receptor subfamily 5 group A member 2	NR5A2	Inverse variance weighted	18	-0.0762583	0.10204	0.454862
ukb-d-22606_2	prot-a-1653	Workplace very noisy	Kit ligand	KITLG	Inverse variance weighted	18	-0.0762214	0.102037	0.455064
ukb-d-22606_2	prot-a-54	Workplace very noisy	Advanced glycosylation end product-specific receptor, soluble	AGER	Inverse variance weighted	18	-0.0761262	0.102051	0.45569
ukb-d-22606_2	prot-a-3097	Workplace very noisy	T-cell receptor-associated transmembrane adapter 1	TRAT1	Inverse variance weighted	18	0.0761042	0.10204	0.455774
ukb-d-22606_2	prot-a-1742	Workplace very noisy	Leukocyte immunoglobulin-like receptor subfamily B member 1	LILRB1	Inverse variance weighted	18	0.0760843	0.102051	0.455938
ukb-d-22606_2	prot-a-2761	Workplace very noisy	Sodium- and chloride-dependent neutral and basic amino acid transporter B(0+)	SLC6A14	Inverse variance weighted	18	-0.0758252	0.102037	0.457411
ukb-d-22606_2	prot-a-2816	Workplace very noisy	Sphingosine kinase 2	SPHK2	Inverse variance weighted	18	0.0910358	0.122614	0.457809
ukb-d-22606_2	prot-a-2317	Workplace very noisy	Podocalyxin	PODXL	Inverse variance weighted	18	0.0869172	0.117208	0.458353
ukb-d-22606_2	prot-a-2539	Workplace very noisy	Transforming protein RhoA	RHOA	Inverse variance weighted	18	-0.0755936	0.10204	0.458803
ukb-d-22606_2	prot-a-1954	Workplace very noisy	Methionine-R-sulfoxide reductase B3	MSRB3	Inverse variance weighted	18	-0.0755864	0.102038	0.458834
ukb-d-22606_2	prot-a-1095	Workplace very noisy	Fibroblast growth factor 5	FGF5	Inverse variance weighted	18	-0.075574	0.102026	0.458857
ukb-d-22606_2	prot-a-2958	Workplace very noisy	Transferrin receptor protein 1	TFRC	Inverse variance weighted	18	-0.0860051	0.116251	0.459409
ukb-d-22606_2	prot-a-379	Workplace very noisy	SAGA-associated factor 29 homolog	SGF29	Inverse variance weighted	18	0.0754025	0.10204	0.459939
ukb-d-22606_2	prot-a-2355	Workplace very noisy	Protein regulator of cytokinesis 1	PRC1	Inverse variance weighted	18	0.0753663	0.102063	0.460252
ukb-d-22606_2	prot-a-541	Workplace very noisy	Chitinase-3-like protein 2	CHI3L2	Inverse variance weighted	18	-0.0942836	0.127735	0.460443
ukb-d-22606_2	prot-a-1627	Workplace very noisy	UPF0258 protein KIAA1024	MINAR1	Inverse variance weighted	18	0.0761576	0.103385	0.461339
ukb-d-22606_2	prot-a-311	Workplace very noisy	Uncharacterized protein C2orf66	C2orf66	Inverse variance weighted	18	0.0751282	0.102038	0.461563
ukb-d-22606_2	prot-a-3155	Workplace very noisy	UTP--glucose-1-phosphate uridylyltransferase	UGP2	Inverse variance weighted	18	-0.0937973	0.127481	0.461869
ukb-d-22606_2	prot-a-1130	Workplace very noisy	Feline leukemia virus subgroup C receptor-related protein 1	FLVCR1	Inverse variance weighted	18	0.0820437	0.111531	0.461968
ukb-d-22606_2	prot-a-1943	Workplace very noisy	39S ribosomal protein L34, mitochondrial	MRPL34	Inverse variance weighted	18	0.0750511	0.102063	0.462131
ukb-d-22606_2	prot-a-637	Workplace very noisy	Cytochrome c oxidase subunit 4 isoform 2, mitochondrial	COX4I2	Inverse variance weighted	18	-0.0750355	0.102045	0.462144
ukb-d-22606_2	prot-a-340	Workplace very noisy	Calbindin	CALB1	Inverse variance weighted	18	-0.079534	0.108177	0.462206
ukb-d-22606_2	prot-a-234	Workplace very noisy	Breast cancer anti-estrogen resistance protein 3	BCAR3	Inverse variance weighted	18	-0.0762933	0.103836	0.462491
ukb-d-22606_2	prot-a-2158	Workplace very noisy	Ubiquitin thioesterase OTUB2	OTUB2	Inverse variance weighted	18	0.0826463	0.112518	0.462635
ukb-d-22606_2	prot-a-2504	Workplace very noisy	RNA-binding protein 28	RBM28	Inverse variance weighted	18	-0.0749121	0.102033	0.46283
ukb-d-22606_2	prot-a-2170	Workplace very noisy	Serine/threonine-protein kinase PAK 4	PAK4	Inverse variance weighted	18	0.0749008	0.102037	0.462914
ukb-d-22606_2	prot-a-812	Workplace very noisy	Dihydrofolate reductase	DHFR	Inverse variance weighted	18	0.0939212	0.127974	0.463005
ukb-d-22606_2	prot-a-628	Workplace very noisy	Collectin-11	COLEC11	Inverse variance weighted	18	-0.0871413	0.118793	0.463221
ukb-d-22606_2	prot-a-415	Workplace very noisy	Cyclin-C	CCNC	Inverse variance weighted	18	0.0771867	0.105232	0.46326
ukb-d-22606_2	prot-a-39	Workplace very noisy	AarF domain-containing protein kinase 4	COQ8B	Inverse variance weighted	18	0.076957	0.104949	0.463386
ukb-d-22606_2	prot-a-486	Workplace very noisy	Cadherin-7	CDH7	Inverse variance weighted	18	-0.0747799	0.10204	0.463652
ukb-d-22606_2	prot-a-1431	Workplace very noisy	Interferon gamma receptor 2	IFNGR2	Inverse variance weighted	18	0.0763317	0.10433	0.464391
ukb-d-22606_2	prot-a-2588	Workplace very noisy	Dolichyl-diphosphooligosaccharide--protein glycosyltransferase subunit 1	RPN1	Inverse variance weighted	18	0.0809417	0.110703	0.464683
ukb-d-22606_2	prot-a-70	Workplace very noisy	RAC-alpha/beta/gamma serine/threonine-protein kinase	AKT1	Inverse variance weighted	18	-0.0766837	0.104901	0.464773
ukb-d-22606_2	prot-a-152	Workplace very noisy	Rho GDP-dissociation inhibitor 1	ARHGDIA	Inverse variance weighted	18	0.0883124	0.120861	0.464966
ukb-d-22606_2	prot-a-229	Workplace very noisy	BRCA1-associated RING domain protein 1	BARD1	Inverse variance weighted	18	-0.0745316	0.102051	0.465184
ukb-d-22606_2	prot-a-2487	Workplace very noisy	NKG2D ligand 4	RAET1E	Inverse variance weighted	18	-0.0744921	0.102026	0.465313
ukb-d-22606_2	prot-a-713	Workplace very noisy	Catenin alpha-2	CTNNA2	Inverse variance weighted	18	0.074457	0.102026	0.465523
ukb-d-22606_2	prot-a-2765	Workplace very noisy	Solute carrier organic anion transporter family member 5A1	SLCO5A1	Inverse variance weighted	18	0.0744038	0.102043	0.465913
ukb-d-22606_2	prot-a-2061	Workplace very noisy	Normal mucosa of esophagus-specific gene 1 protein	NMES1	Inverse variance weighted	18	-0.0791228	0.108559	0.466097
ukb-d-22606_2	prot-a-675	Workplace very noisy	Gamma-crystallin D	CRYGD	Inverse variance weighted	18	-0.0766949	0.105338	0.466563
ukb-d-22606_2	prot-a-3047	Workplace very noisy	Tumor necrosis factor receptor superfamily member 1B	TNFRSF1B	Inverse variance weighted	18	-0.0742676	0.102051	0.466767
ukb-d-22606_2	prot-a-1929	Workplace very noisy	Thrombopoietin Receptor	MPL	Inverse variance weighted	18	0.0740696	0.102018	0.467811
ukb-d-22606_2	prot-a-2987	Workplace very noisy	Talin-2	TLN2	Inverse variance weighted	18	-0.074059	0.10204	0.467973
ukb-d-22606_2	prot-a-2796	Workplace very noisy	Sorting nexin-8	SNX8	Inverse variance weighted	18	0.0740467	0.102037	0.468031
ukb-d-22606_2	prot-a-3087	Workplace very noisy	Tropomyosin alpha-3 chain	TPM3	Inverse variance weighted	18	-0.0834836	0.11517	0.468529
ukb-d-22606_2	prot-a-1855	Workplace very noisy	Mannan-binding lectin serine protease 1	MASP1	Inverse variance weighted	18	0.0739675	0.102051	0.468569
ukb-d-22606_2	prot-a-2104	Workplace very noisy	Neurexin-2-beta	NRXN2	Inverse variance weighted	18	0.0754168	0.10413	0.468907
ukb-d-22606_2	prot-a-17	Workplace very noisy	ATP-citrate synthase	ACLY	Inverse variance weighted	18	0.0914885	0.126498	0.469532
ukb-d-22606_2	prot-a-706	Workplace very noisy	Cystatin-8	CST8	Inverse variance weighted	18	0.0737245	0.102026	0.469924
ukb-d-22606_2	prot-a-2545	Workplace very noisy	Receptor-interacting serine/threonine-protein kinase 2	RIPK2	Inverse variance weighted	18	-0.0736498	0.102063	0.470532
ukb-d-22606_2	prot-a-569	Workplace very noisy	Stem Cell Growth Factor-beta	CLEC11A	Inverse variance weighted	18	0.0825399	0.114532	0.47111
ukb-d-22606_2	prot-a-218	Workplace very noisy	Beta-1,4-galactosyltransferase 3	B4GALT3	Inverse variance weighted	18	-0.0840063	0.116665	0.471484
ukb-d-22606_2	prot-a-2980	Workplace very noisy	Metalloproteinase inhibitor 4	TIMP4	Inverse variance weighted	18	-0.0734421	0.102043	0.471697
ukb-d-22606_2	prot-a-906	Workplace very noisy	Ephrin-B3	EFNB3	Inverse variance weighted	18	0.0732703	0.102019	0.472631
ukb-d-22606_2	prot-a-3277	Workplace very noisy	Zinc finger protein 843	ZNF843	Inverse variance weighted	18	-0.0845528	0.117738	0.47267
ukb-d-22606_2	prot-a-3247	Workplace very noisy	YTH domain-containing protein 1	YTHDC1	Inverse variance weighted	18	0.0942306	0.131281	0.472895
ukb-d-22606_2	prot-a-2630	Workplace very noisy	DNA-binding protein SATB1	SATB1	Inverse variance weighted	18	0.0741859	0.103396	0.47307
ukb-d-22606_2	prot-a-2989	Workplace very noisy	Toll-like receptor 2	TLR2	Inverse variance weighted	18	-0.0960606	0.133902	0.47313
ukb-d-22606_2	prot-a-3161	Workplace very noisy	NKG2D ligand 2	ULBP2	Inverse variance weighted	18	0.0739662	0.10317	0.473413
ukb-d-22606_2	prot-a-2632	Workplace very noisy	SAYSvFN domain-containing protein 1	SAYSD1	Inverse variance weighted	18	0.0739579	0.103245	0.473783
ukb-d-22606_2	prot-a-2192	Workplace very noisy	Pterin-4-alpha-carbinolamine dehydratase 2	PCBD2	Inverse variance weighted	18	-0.0730691	0.102037	0.473926
ukb-d-22606_2	prot-a-454	Workplace very noisy	Lymphocyte function-associated antigen 3	CD58	Inverse variance weighted	18	0.083997	0.117374	0.474218
ukb-d-22606_2	prot-a-2060	Workplace very noisy	Nucleoside diphosphate kinase B	NME2	Inverse variance weighted	18	-0.0730261	0.102051	0.474248
ukb-d-22606_2	prot-a-461	Workplace very noisy	B-cell antigen receptor complex-associated protein alpha chain	CD79A	Inverse variance weighted	18	-0.079662	0.111334	0.474285
ukb-d-22606_2	prot-a-712	Workplace very noisy	Connective tissue growth factor	CCN2	Inverse variance weighted	18	-0.0729964	0.102037	0.474366
ukb-d-22606_2	prot-a-694	Workplace very noisy	Casein kinase I isoform gamma-2	CSNK1G2	Inverse variance weighted	18	-0.0727928	0.102032	0.475578
ukb-d-22606_2	prot-a-263	Workplace very noisy	Brother of CDO	BOC	Inverse variance weighted	18	-0.0836385	0.117254	0.475655
ukb-d-22606_2	prot-a-259	Workplace very noisy	Bone morphogenetic protein receptor type-1A	BMPR1A	Inverse variance weighted	18	-0.085066	0.119308	0.475848
ukb-d-22606_2	prot-a-920	Workplace very noisy	Eukaryotic translation initiation factor 3 subunit J	EIF3J	Inverse variance weighted	18	-0.072739	0.102026	0.475881
ukb-d-22606_2	prot-a-426	Workplace very noisy	CD209 antigen	CD209	Inverse variance weighted	18	0.0848465	0.119009	0.475884
ukb-d-22606_2	prot-a-3178	Workplace very noisy	Vesicle transport protein USE1	USE1	Inverse variance weighted	18	-0.0748776	0.105131	0.476322
ukb-d-22606_2	prot-a-783	Workplace very noisy	Beta-defensin 105	DEFB105A	Inverse variance weighted	18	0.0725478	0.102031	0.477062
ukb-d-22606_2	prot-a-2838	Workplace very noisy	Serine/arginine-rich splicing factor 6	SRSF6	Inverse variance weighted	18	0.0725001	0.10204	0.477392
ukb-d-22606_2	prot-a-2407	Workplace very noisy	Pregnancy-specific beta-1-glycoprotein 8	PSG8	Inverse variance weighted	18	-0.0757249	0.106584	0.477412
ukb-d-22606_2	prot-a-540	Workplace very noisy	Chitinase-3-like protein 1	CHI3L1	Inverse variance weighted	18	0.0724794	0.102043	0.47753
ukb-d-22606_2	prot-a-2357	Workplace very noisy	PR domain zinc finger protein 1	PRDM1	Inverse variance weighted	18	0.140313	0.197772	0.478034
ukb-d-22606_2	prot-a-1362	Workplace very noisy	Heterogeneous nuclear ribonucleoprotein A/B	HNRNPAB	Inverse variance weighted	18	-0.0803359	0.113238	0.478048
ukb-d-22606_2	prot-a-2597	Workplace very noisy	40S ribosomal protein S7	RPS7	Inverse variance weighted	18	-0.0723255	0.102047	0.478481
ukb-d-22606_2	prot-a-2207	Workplace very noisy	Protocadherin gamma-C5	PCDHGC5	Inverse variance weighted	18	0.072329	0.102063	0.478528
ukb-d-22606_2	prot-a-2672	Workplace very noisy	Semaphorin-3E	SEMA3E	Inverse variance weighted	18	-0.0722558	0.102035	0.478856
ukb-d-22606_2	prot-a-1575	Workplace very noisy	Insulin gene enhancer protein ISL-1	ISL1	Inverse variance weighted	18	-0.0722245	0.10204	0.479068
ukb-d-22606_2	prot-a-183	Workplace very noisy	Asialoglycoprotein receptor 2	ASGR2	Inverse variance weighted	18	-0.0816066	0.115311	0.479126
ukb-d-22606_2	prot-a-2265	Workplace very noisy	Elafin	PI3	Inverse variance weighted	18	-0.0886679	0.125389	0.479477
ukb-d-22606_2	prot-a-2583	Workplace very noisy	Nuclear receptor ROR-beta	RORB	Inverse variance weighted	18	0.0721322	0.102051	0.479675
ukb-d-22606_2	prot-a-2324	Workplace very noisy	DNA-directed RNA polymerases I and III subunit RPAC1	POLR1C	Inverse variance weighted	18	-0.0791128	0.111985	0.479902
ukb-d-22606_2	prot-a-3107	Workplace very noisy	Ribosome biogenesis protein TSR3 homolog	TSR3	Inverse variance weighted	18	-0.0720863	0.10204	0.47991
ukb-d-22606_2	prot-a-3076	Workplace very noisy	Torsin-1A-interacting protein 1	TOR1AIP1	Inverse variance weighted	18	0.0886372	0.125469	0.47991
ukb-d-22606_2	prot-a-521	Workplace very noisy	Complement factor H-related protein 5	CFHR5	Inverse variance weighted	18	-0.0770422	0.109104	0.480105
ukb-d-22606_2	prot-a-799	Workplace very noisy	Beta-defensin 125	DEFB125	Inverse variance weighted	18	-0.0720061	0.102035	0.480376
ukb-d-22606_2	prot-a-2522	Workplace very noisy	Replication initiator 1	REPIN1	Inverse variance weighted	18	-0.0926856	0.131505	0.480929
ukb-d-22606_2	prot-a-1007	Workplace very noisy	Prothrombin	F2	Inverse variance weighted	18	0.0768185	0.109061	0.481208
ukb-d-22606_2	prot-a-2655	Workplace very noisy	Signal peptide, CUB and EGF-like domain-containing protein 1	SCUBE1	Inverse variance weighted	18	-0.0718069	0.102051	0.481659
ukb-d-22606_2	prot-a-577	Workplace very noisy	C-type lectin domain family 4 member E	CLEC4E	Inverse variance weighted	18	0.0717957	0.102043	0.481694
ukb-d-22606_2	prot-a-2403	Workplace very noisy	Pregnancy-specific beta-1-glycoprotein 4	PSG4	Inverse variance weighted	18	0.0800029	0.113857	0.482267
ukb-d-22606_2	prot-a-1880	Workplace very noisy	Matrix extracellular phosphoglycoprotein	MEPE	Inverse variance weighted	18	0.0716875	0.10204	0.482342
ukb-d-22606_2	prot-a-862	Workplace very noisy	Protein dpy-30 homolog	DPY30	Inverse variance weighted	18	-0.0765867	0.10907	0.482568
ukb-d-22606_2	prot-a-1181	Workplace very noisy	Glucagon	GCG	Inverse variance weighted	18	-0.0723277	0.103023	0.482647
ukb-d-22606_2	prot-a-641	Workplace very noisy	Cytochrome c oxidase subunit 8A, mitochondrial	COX8A	Inverse variance weighted	18	-0.0716072	0.102037	0.482817
ukb-d-22606_2	prot-a-1788	Workplace very noisy	Leucine-rich repeat-containing protein 4B	LRRC4B	Inverse variance weighted	18	0.0788463	0.112498	0.483386
ukb-d-22606_2	prot-a-413	Workplace very noisy	G2/mitotic-specific cyclin-B1	CCNB1	Inverse variance weighted	18	0.0722371	0.103074	0.483412
ukb-d-22606_2	prot-a-3232	Workplace very noisy	WNT1-inducible-signaling pathway protein 3	CCN6	Inverse variance weighted	18	-0.0903167	0.128872	0.483412
ukb-d-22606_2	prot-a-437	Workplace very noisy	CMRF35-like molecule 1	CD300LF	Inverse variance weighted	18	0.0714441	0.10204	0.483831
ukb-d-22606_2	prot-a-2623	Workplace very noisy	Serum amyloid A-1 protein	SAA1	Inverse variance weighted	18	0.0713861	0.102046	0.484208
ukb-d-22606_2	prot-a-1857	Workplace very noisy	Matrilin-2	MATN2	Inverse variance weighted	18	-0.0770119	0.110121	0.484339
ukb-d-22606_2	prot-a-600	Workplace very noisy	Cytosolic non-specific dipeptidase	CNDP2	Inverse variance weighted	18	0.0712733	0.102051	0.484921
ukb-d-22606_2	prot-a-2042	Workplace very noisy	beta-nerve growth factor	NGF	Inverse variance weighted	18	0.071242	0.102051	0.485113
ukb-d-22606_2	prot-a-1529	Workplace very noisy	Interleukin-37	IL37	Inverse variance weighted	18	-0.0711163	0.102057	0.485911
ukb-d-22606_2	prot-a-2991	Workplace very noisy	Toll-like receptor 4:Lymphocyte antigen 96 complex	TLR4	Inverse variance weighted	18	-0.0784665	0.112621	0.485972
ukb-d-22606_2	prot-a-656	Workplace very noisy	Protein CREG1	CREG1	Inverse variance weighted	18	0.0710752	0.102026	0.486031
ukb-d-22606_2	prot-a-1277	Workplace very noisy	Granulins	GRN	Inverse variance weighted	18	0.0709453	0.102037	0.486872
ukb-d-22606_2	prot-a-370	Workplace very noisy	E3 ubiquitin-protein ligase CBL	CBL	Inverse variance weighted	18	-0.0711969	0.102481	0.487221
ukb-d-22606_2	prot-a-1977	Workplace very noisy	Myosin-binding protein C, slow-type	MYBPC1	Inverse variance weighted	18	-0.0708849	0.102051	0.487304
ukb-d-22606_2	prot-a-500	Workplace very noisy	Corneodesmosin	CDSN	Inverse variance weighted	18	0.0708473	0.102051	0.487535
ukb-d-22606_2	prot-a-2890	Workplace very noisy	Syntaxin-8	STX8	Inverse variance weighted	18	-0.0757299	0.109156	0.487824
ukb-d-22606_2	prot-a-895	Workplace very noisy	EF-hand calcium-binding domain-containing protein 14	EFCAB14	Inverse variance weighted	18	-0.0741583	0.106919	0.487936
ukb-d-22606_2	prot-a-1235	Workplace very noisy	N-acetylglucosamine-6-sulfatase	GNS	Inverse variance weighted	18	-0.0780109	0.112529	0.488151
ukb-d-22606_2	prot-a-1741	Workplace very noisy	Leukocyte immunoglobulin-like receptor subfamily A member 6	LILRA6	Inverse variance weighted	18	0.0707266	0.102026	0.488172
ukb-d-22606_2	prot-a-2927	Workplace very noisy	Tapasin-related protein	TAPBPL	Inverse variance weighted	18	-0.0900642	0.129937	0.488224
ukb-d-22606_2	prot-a-2138	Workplace very noisy	Odorant-binding protein 2a	OBP2A	Inverse variance weighted	18	0.0706582	0.102052	0.488703
ukb-d-22606_2	prot-a-1616	Workplace very noisy	Kv channel-interacting protein 1	KCNIP1	Inverse variance weighted	18	-0.0706139	0.102063	0.48902
ukb-d-22606_2	prot-a-1604	Workplace very noisy	Protein JTB	JTB	Inverse variance weighted	18	0.070449	0.102063	0.490035
ukb-d-22606_2	prot-a-352	Workplace very noisy	Soluble calcium-activated nucleotidase 1	CANT1	Inverse variance weighted	18	0.0932244	0.135303	0.49082
ukb-d-22606_2	prot-a-1724	Workplace very noisy	Leptin receptor	LEPR	Inverse variance weighted	18	0.0702973	0.102044	0.49089
ukb-d-22606_2	prot-a-3210	Workplace very noisy	V-set and transmembrane domain-containing protein 4	VSTM4	Inverse variance weighted	18	-0.0749808	0.108908	0.49115
ukb-d-22606_2	prot-a-1636	Workplace very noisy	Kinesin-like protein KIF1C	KIF1C	Inverse variance weighted	18	0.0702139	0.102035	0.491368
ukb-d-22606_2	prot-a-2852	Workplace very noisy	Alpha-N-acetylgalactosaminide alpha-2,6-sialyltransferase 1	ST6GALNAC1	Inverse variance weighted	18	0.0701948	0.102051	0.491553
ukb-d-22606_2	prot-a-2716	Workplace very noisy	SH3 domain-binding protein 2	SH3BP2	Inverse variance weighted	18	-0.0701708	0.102047	0.491684
ukb-d-22606_2	prot-a-3165	Workplace very noisy	Protein unc-13 homolog A	UNC13A	Inverse variance weighted	18	-0.0838944	0.122029	0.49177
ukb-d-22606_2	prot-a-2032	Workplace very noisy	Neudesin	NENF	Inverse variance weighted	18	0.0700903	0.102051	0.492198
ukb-d-22606_2	prot-a-2847	Workplace very noisy	RNA polymerase II subunit A C-terminal domain phosphatase SSU72	SSU72	Inverse variance weighted	18	-0.0816393	0.118959	0.492536
ukb-d-22606_2	prot-a-2102	Workplace very noisy	Neurexin-1-beta	NRXN1	Inverse variance weighted	18	-0.0951424	0.138709	0.492766
ukb-d-22606_2	prot-a-155	Workplace very noisy	Rho guanine nucleotide exchange factor 1	ARHGEF1	Inverse variance weighted	18	-0.069848	0.102051	0.493696
ukb-d-22606_2	prot-a-2506	Workplace very noisy	RNA-binding protein 39	RBM39	Inverse variance weighted	18	-0.0697896	0.102052	0.494062
ukb-d-22606_2	prot-a-1761	Workplace very noisy	Lon protease homolog, mitochondrial	LONP1	Inverse variance weighted	18	-0.0764538	0.11183	0.494189
ukb-d-22606_2	prot-a-578	Workplace very noisy	C-type lectin domain family 4 member M	CLEC4M	Inverse variance weighted	18	-0.0860715	0.126198	0.495215
ukb-d-22606_2	prot-a-2668	Workplace very noisy	P-selectin glycoprotein ligand 1	SELPLG	Inverse variance weighted	18	-0.0815818	0.119822	0.495962
ukb-d-22606_2	prot-a-901	Workplace very noisy	Ephrin-A5	EFNA5	Inverse variance weighted	18	-0.0858768	0.126169	0.496095
ukb-d-22606_2	prot-a-3196	Workplace very noisy	Testis-specific basic protein Y 1	VCY	Inverse variance weighted	18	0.0694476	0.102051	0.496176
ukb-d-22606_2	prot-a-788	Workplace very noisy	Beta-defensin 112	DEFB112	Inverse variance weighted	18	0.0694383	0.102046	0.496211
ukb-d-22606_2	prot-a-163	Workplace very noisy	Armadillo repeat-containing protein 5	ARMC5	Inverse variance weighted	18	0.0694408	0.102063	0.496268
ukb-d-22606_2	prot-a-649	Workplace very noisy	Carboxypeptidase Z	CPZ	Inverse variance weighted	18	0.0764383	0.112512	0.496896
ukb-d-22606_2	prot-a-1053	Workplace very noisy	E3 ubiquitin-protein ligase FANCL	FANCL	Inverse variance weighted	18	0.0692096	0.102051	0.497653
ukb-d-22606_2	prot-a-270	Workplace very noisy	Bromodomain testis-specific protein	BRDT	Inverse variance weighted	18	0.0691789	0.102042	0.497805
ukb-d-22606_2	prot-a-2794	Workplace very noisy	Sorting nexin-4	SNX4	Inverse variance weighted	18	0.0691579	0.102051	0.497974
ukb-d-22606_2	prot-a-1515	Workplace very noisy	Interleukin-25	IL25	Inverse variance weighted	18	0.0691015	0.102048	0.498315
ukb-d-22606_2	prot-a-2865	Workplace very noisy	Signal-transducing adaptor protein 1	STAP1	Inverse variance weighted	18	-0.0690183	0.10204	0.498798
ukb-d-22606_2	prot-a-1848	Workplace very noisy	Mitogen-activated protein kinase 3	MAPK3	Inverse variance weighted	18	-0.069297	0.102523	0.499095
ukb-d-22606_2	prot-a-1961	Workplace very noisy	Mitochondrial fission regulator 1	MTFR1	Inverse variance weighted	18	0.0842105	0.124618	0.499201
ukb-d-22606_2	prot-a-1010	Workplace very noisy	Fatty-acid amide hydrolase 2	FAAH2	Inverse variance weighted	18	0.0689546	0.102051	0.499239
ukb-d-22606_2	prot-a-583	Workplace very noisy	Chloride intracellular channel protein 4	CLIC4	Inverse variance weighted	18	0.0689179	0.10204	0.499423
ukb-d-22606_2	prot-a-145	Workplace very noisy	Arfaptin-1	ARFIP1	Inverse variance weighted	18	0.068859	0.102051	0.499834
ukb-d-22606_2	prot-a-1454	Workplace very noisy	Insulin growth factor-like family member 4	IGFL4	Inverse variance weighted	18	-0.0688363	0.102051	0.499975
ukb-d-22606_2	prot-a-2673	Workplace very noisy	Semaphorin-3G	SEMA3G	Inverse variance weighted	18	0.0851538	0.126346	0.500328
ukb-d-22606_2	prot-a-1999	Workplace very noisy	Nucleosome assembly protein 1-like 2	NAP1L2	Inverse variance weighted	18	0.0749712	0.111243	0.50035
ukb-d-22606_2	prot-a-100	Workplace very noisy	Angiopoietin-related protein 7	ANGPTL7	Inverse variance weighted	18	0.0686529	0.102092	0.501289
ukb-d-22606_2	prot-a-3054	Workplace very noisy	Tumor necrosis factor ligand superfamily member 11	TNFSF11	Inverse variance weighted	18	-0.0686051	0.102033	0.501341
ukb-d-22606_2	prot-a-3063	Workplace very noisy	Tumor necrosis factor ligand superfamily member 8	TNFSF8	Inverse variance weighted	18	0.0753736	0.112248	0.501907
ukb-d-22606_2	prot-a-3065	Workplace very noisy	Tenomodulin	TNMD	Inverse variance weighted	18	0.068477	0.102051	0.502215
ukb-d-22606_2	prot-a-476	Workplace very noisy	Serine/threonine-protein kinase MRCK beta	CDC42BPB	Inverse variance weighted	18	0.0683981	0.10204	0.502664
ukb-d-22606_2	prot-a-1853	Workplace very noisy	MAP kinase-activated protein kinase 5	MAPKAPK5	Inverse variance weighted	18	0.0683572	0.102026	0.502861
ukb-d-22606_2	prot-a-1273	Workplace very noisy	Gremlin-1	GREM1	Inverse variance weighted	18	0.0683144	0.102048	0.503221
ukb-d-22606_2	prot-a-2366	Workplace very noisy	AMP Kinase (alpha2beta2gamma1)	PRKAA2	Inverse variance weighted	18	0.0682942	0.102051	0.503357
ukb-d-22606_2	prot-a-2228	Workplace very noisy	Platelet-derived growth factor D	PDGFD	Inverse variance weighted	18	0.0780423	0.116824	0.504113
ukb-d-22606_2	prot-a-3136	Workplace very noisy	Ubiquitin-conjugating enzyme E2 D4	UBE2D4	Inverse variance weighted	18	-0.0681325	0.10204	0.504325
ukb-d-22606_2	prot-a-2864	Workplace very noisy	AMSH-like protease	STAMBPL1	Inverse variance weighted	18	-0.0679628	0.102051	0.505431
ukb-d-22606_2	prot-a-3109	Workplace very noisy	Thiosulfate sulfurtransferase	TST	Inverse variance weighted	18	-0.0678779	0.102033	0.505888
ukb-d-22606_2	prot-a-2687	Workplace very noisy	Small EDRK-rich factor 1	SERF1A	Inverse variance weighted	18	0.0785357	0.118112	0.506098
ukb-d-22606_2	prot-a-2097	Workplace very noisy	Neuregulin-4	NRG4	Inverse variance weighted	18	0.0677818	0.102051	0.506565
ukb-d-22606_2	prot-a-182	Workplace very noisy	Asialoglycoprotein receptor 1	ASGR1	Inverse variance weighted	18	-0.0768473	0.115768	0.506817
ukb-d-22606_2	prot-a-2800	Workplace very noisy	Extracellular superoxide dismutase [Cu-Zn]	SOD3	Inverse variance weighted	18	-0.0714132	0.107621	0.506972
ukb-d-22606_2	prot-a-2305	Workplace very noisy	Procollagen-lysine,2-oxoglutarate 5-dioxygenase 3	PLOD3	Inverse variance weighted	18	0.0676718	0.102057	0.507282
ukb-d-22606_2	prot-a-3099	Workplace very noisy	Trem-like transcript 1 protein	TREML1	Inverse variance weighted	18	-0.0706599	0.106647	0.507612
ukb-d-22606_2	prot-a-3092	Workplace very noisy	Protein-tyrosine sulfotransferase 1	TPST1	Inverse variance weighted	18	-0.0676176	0.102063	0.507644
ukb-d-22606_2	prot-a-1424	Workplace very noisy	Interferon alpha-7	IFNA7	Inverse variance weighted	18	0.0850208	0.128415	0.507921
ukb-d-22606_2	prot-a-394	Workplace very noisy	C-C motif chemokine 17	CCL17	Inverse variance weighted	18	0.0675272	0.10204	0.508119
ukb-d-22606_2	prot-a-3252	Workplace very noisy	Tyrosine-protein kinase ZAP-70	ZAP70	Inverse variance weighted	18	0.067371	0.102051	0.509144
ukb-d-22606_2	prot-a-2832	Workplace very noisy	Sprouty-related, EVH1 domain-containing protein 1	SPRED1	Inverse variance weighted	18	0.0673362	0.102037	0.509304
ukb-d-22606_2	prot-a-605	Workplace very noisy	Ciliary neurotrophic factor receptor subunit alpha	CNTFR	Inverse variance weighted	18	-0.0719787	0.109133	0.509541
ukb-d-22606_2	prot-a-12	Workplace very noisy	Aggrecan core protein	ACAN	Inverse variance weighted	18	0.0672795	0.102051	0.50972
ukb-d-22606_2	prot-a-1187	Workplace very noisy	Beta-1,3-galactosyl-O-glycosyl-glycoprotein beta-1,6-N-acetylglucosaminyltransferase 4	GCNT4	Inverse variance weighted	18	-0.0672323	0.102051	0.510017
ukb-d-22606_2	prot-a-1345	Workplace very noisy	HLA class II histocompatibility antigen, DM alpha chain	HLA-DMA	Inverse variance weighted	18	-0.0672033	0.102051	0.510199
ukb-d-22606_2	prot-a-2815	Workplace very noisy	Maspardin	SPG21	Inverse variance weighted	18	-0.0670853	0.102038	0.510889
ukb-d-22606_2	prot-a-3273	Workplace very noisy	Zinc finger protein 415	ZNF415	Inverse variance weighted	18	0.0694205	0.105636	0.511074
ukb-d-22606_2	prot-a-2515	Workplace very noisy	Regenerating islet-derived protein 4	REG4	Inverse variance weighted	18	-0.0670165	0.10204	0.511333
ukb-d-22606_2	prot-a-556	Workplace very noisy	Carbohydrate sulfotransferase 3	CHST3	Inverse variance weighted	18	0.0753409	0.115015	0.512432
ukb-d-22606_2	prot-a-1338	Workplace very noisy	Histidine triad nucleotide-binding protein 1	HINT1	Inverse variance weighted	18	-0.0667725	0.10204	0.512871
ukb-d-22606_2	prot-a-941	Workplace very noisy	Protein enabled homolog	ENAH	Inverse variance weighted	18	0.06675	0.102051	0.513057
ukb-d-22606_2	prot-a-1993	Workplace very noisy	NGFI-A-binding protein 2	NAB2	Inverse variance weighted	18	0.080208	0.122963	0.514213
ukb-d-22606_2	prot-a-1156	Workplace very noisy	Fragile X mental retardation syndrome-related protein 1	FXR1	Inverse variance weighted	18	0.0821072	0.125979	0.514559
ukb-d-22606_2	prot-a-868	Workplace very noisy	Down syndrome cell adhesion molecule	DSCAM	Inverse variance weighted	18	-0.0664468	0.102051	0.514973
ukb-d-22606_2	prot-a-750	Workplace very noisy	C-X-C motif chemokine 9	CXCL9	Inverse variance weighted	18	0.0663982	0.102026	0.515179
ukb-d-22606_2	prot-a-560	Workplace very noisy	Cartilage intermediate layer protein 1	CILP	Inverse variance weighted	18	0.0662795	0.102052	0.516037
ukb-d-22606_2	prot-a-1136	Workplace very noisy	Forkhead box protein C2	FOXC2	Inverse variance weighted	18	0.0739246	0.113984	0.516627
ukb-d-22606_2	prot-a-2474	Workplace very noisy	Ras-related protein Rab-27A	RAB27A	Inverse variance weighted	18	0.0724557	0.111721	0.516634
ukb-d-22606_2	prot-a-2196	Workplace very noisy	Protocadherin-15	PCDH15	Inverse variance weighted	18	0.0672613	0.103849	0.51719
ukb-d-22606_2	prot-a-416	Workplace very noisy	Cyclin-H	CCNH	Inverse variance weighted	18	0.0660074	0.102051	0.517756
ukb-d-22606_2	prot-a-1528	Workplace very noisy	Interleukin-36 gamma	IL36G	Inverse variance weighted	18	-0.065948	0.102051	0.518133
ukb-d-22606_2	prot-a-1665	Workplace very noisy	Kallikrein-6	KLK6	Inverse variance weighted	18	0.0661045	0.1029	0.520604
ukb-d-22606_2	prot-a-2442	Workplace very noisy	Tyrosine-protein phosphatase non-receptor type 9	PTPN9	Inverse variance weighted	18	-0.065554	0.102048	0.520626
ukb-d-22606_2	prot-a-2735	Workplace very noisy	Signal-regulatory protein gamma	SIRPG	Inverse variance weighted	18	0.086101	0.134134	0.520936
ukb-d-22606_2	prot-a-3267	Workplace very noisy	Zinc finger protein 276	ZNF276	Inverse variance weighted	18	0.0675306	0.105335	0.521456
ukb-d-22606_2	prot-a-3013	Workplace very noisy	Macoilin	MACO1	Inverse variance weighted	18	-0.0654147	0.102048	0.521513
ukb-d-22606_2	prot-a-2885	Workplace very noisy	Syntaxin-1A	STX1A	Inverse variance weighted	18	0.0653909	0.102043	0.521643
ukb-d-22606_2	prot-a-2747	Workplace very noisy	Urea transporter 2	SLC14A2	Inverse variance weighted	18	-0.0653901	0.102051	0.521679
ukb-d-22606_2	prot-a-1966	Workplace very noisy	Mucin-1	MUC1	Inverse variance weighted	18	-0.0653671	0.102051	0.521825
ukb-d-22606_2	prot-a-412	Workplace very noisy	Cerebral cavernous malformations 2 protein	CCM2	Inverse variance weighted	18	0.0891997	0.139447	0.522388
ukb-d-22606_2	prot-a-1729	Workplace very noisy	Galectin-7	LGALS7	Inverse variance weighted	18	0.0652682	0.10204	0.522413
ukb-d-22606_2	prot-a-2272	Workplace very noisy	Paired immunoglobulin-like type 2 receptor alpha	PILRA	Inverse variance weighted	18	0.0652432	0.102026	0.522515
ukb-d-22606_2	prot-a-1716	Workplace very noisy	L-lactate dehydrogenase C chain	LDHC	Inverse variance weighted	18	0.0651994	0.10204	0.522851
ukb-d-22606_2	prot-a-3035	Workplace very noisy	Tumor necrosis factor receptor superfamily member 11A	TNFRSF11A	Inverse variance weighted	18	0.065167	0.102032	0.523023
ukb-d-22606_2	prot-a-459	Workplace very noisy	HLA class II histocompatibility antigen gamma chain	CD74	Inverse variance weighted	18	-0.0754596	0.118465	0.524138
ukb-d-22606_2	prot-a-1172	Workplace very noisy	Polypeptide N-acetylgalactosaminyltransferase 3	GALNT3	Inverse variance weighted	18	0.0649855	0.102026	0.524159
ukb-d-22606_2	prot-a-773	Workplace very noisy	DCN1-like protein 3	DCUN1D3	Inverse variance weighted	18	-0.0906762	0.142381	0.524219
ukb-d-22606_2	prot-a-2304	Workplace very noisy	Procollagen-lysine,2-oxoglutarate 5-dioxygenase 2	PLOD2	Inverse variance weighted	18	-0.0718394	0.112819	0.524277
ukb-d-22606_2	prot-a-349	Workplace very noisy	Calcium/calmodulin-dependent protein kinase type II subunit beta	CAMK2B	Inverse variance weighted	18	-0.0648678	0.10204	0.524968
ukb-d-22606_2	prot-a-1089	Workplace very noisy	Fibroblast growth factor 16	FGF16	Inverse variance weighted	18	-0.0648289	0.102033	0.525186
ukb-d-22606_2	prot-a-1858	Workplace very noisy	Matrilin-3	MATN3	Inverse variance weighted	18	-0.0708308	0.111514	0.525315
ukb-d-22606_2	prot-a-2117	Workplace very noisy	Netrin-1	NTN1	Inverse variance weighted	18	-0.0647855	0.102051	0.525536
ukb-d-22606_2	prot-a-1328	Workplace very noisy	Hephaestin-like protein 1	HEPHL1	Inverse variance weighted	18	0.0727355	0.114744	0.526148
ukb-d-22606_2	prot-a-2990	Workplace very noisy	Toll-like receptor 4	TLR4	Inverse variance weighted	18	0.0646371	0.10204	0.526442
ukb-d-22606_2	prot-a-544	Workplace very noisy	Choline/ethanolamine kinase	CHKB	Inverse variance weighted	18	0.0847992	0.133996	0.526833
ukb-d-22606_2	prot-a-3158	Workplace very noisy	UDP-glucuronosyltransferase 2A1	UGT2A1	Inverse variance weighted	18	0.0693681	0.109667	0.52704
ukb-d-22606_2	prot-a-702	Workplace very noisy	Cystatin-D	CST5	Inverse variance weighted	18	0.068017	0.107597	0.527291
ukb-d-22606_2	prot-a-1828	Workplace very noisy	Melanoma-associated antigen 3	MAGEA3	Inverse variance weighted	18	0.0711199	0.11264	0.527783
ukb-d-22606_2	prot-a-424	Workplace very noisy	Cell surface glycoprotein CD200 receptor 2	CD200R1L	Inverse variance weighted	18	-0.0677947	0.107527	0.528373
ukb-d-22606_2	prot-a-2981	Workplace very noisy	Tubulointerstitial nephritis antigen-like	TINAGL1	Inverse variance weighted	18	-0.0641784	0.102028	0.529332
ukb-d-22606_2	prot-a-281	Workplace very noisy	Platelet receptor Gi24	VSIR	Inverse variance weighted	18	0.0639366	0.10204	0.530934
ukb-d-22606_2	prot-a-125	Workplace very noisy	Apolipoprotein A-V	APOA5	Inverse variance weighted	18	-0.0766025	0.122355	0.531271
ukb-d-22606_2	prot-a-3024	Workplace very noisy	Transmembrane protease serine 11D	TMPRSS11D	Inverse variance weighted	18	0.114653	0.18327	0.531579
ukb-d-22606_2	prot-a-2510	Workplace very noisy	Reticulocalbin-2	RCN2	Inverse variance weighted	18	-0.0710331	0.11359	0.531742
ukb-d-22606_2	prot-a-2306	Workplace very noisy	Plastin-1	PLS1	Inverse variance weighted	18	-0.0637941	0.102051	0.531892
ukb-d-22606_2	prot-a-2281	Workplace very noisy	Polycystin-2	PKD2	Inverse variance weighted	18	0.0797979	0.127701	0.532051
ukb-d-22606_2	prot-a-697	Workplace very noisy	Casein kinase II 2-alpha:2-beta heterotetramer	CSNK2A1	Inverse variance weighted	18	0.0637607	0.102051	0.532107
ukb-d-22606_2	prot-a-2476	Workplace very noisy	Ras-related protein Rab-35	RAB35	Inverse variance weighted	18	-0.0637064	0.102051	0.532456
ukb-d-22606_2	prot-a-365	Workplace very noisy	Cas scaffolding protein family member 4	CASS4	Inverse variance weighted	18	-0.0700158	0.112276	0.532888
ukb-d-22606_2	prot-a-525	Workplace very noisy	Properdin	CFP	Inverse variance weighted	18	0.0636205	0.102026	0.53291
ukb-d-22606_2	prot-a-1610	Workplace very noisy	Potassium voltage-gated channel subfamily E member 2	KCNE2	Inverse variance weighted	18	-0.0635018	0.10204	0.533732
ukb-d-22606_2	prot-a-835	Workplace very noisy	DnaJ homolog subfamily A member 4	DNAJA4	Inverse variance weighted	18	0.0634828	0.102052	0.533901
ukb-d-22606_2	prot-a-1720	Workplace very noisy	LEM domain-containing protein 1	LEMD1	Inverse variance weighted	18	0.0652837	0.105036	0.534246
ukb-d-22606_2	prot-a-1405	Workplace very noisy	ICOS ligand	ICOSLG	Inverse variance weighted	18	0.063418	0.10204	0.534272
ukb-d-22606_2	prot-a-1349	Workplace very noisy	High mobility group protein 20A	HMG20A	Inverse variance weighted	18	-0.0633689	0.102037	0.534574
ukb-d-22606_2	prot-a-603	Workplace very noisy	2',3'-cyclic-nucleotide 3'-phosphodiesterase	CNP	Inverse variance weighted	18	0.0633637	0.102033	0.534592
ukb-d-22606_2	prot-a-2187	Workplace very noisy	Prostate and testis expressed protein 4	PATE4	Inverse variance weighted	18	-0.0631687	0.102045	0.535896
ukb-d-22606_2	prot-a-2762	Workplace very noisy	Orphan sodium- and chloride-dependent neurotransmitter transporter NTT5	SLC6A16	Inverse variance weighted	18	0.0631077	0.102051	0.536316
ukb-d-22606_2	prot-a-223	Workplace very noisy	Transcription regulator protein BACH2	BACH2	Inverse variance weighted	18	-0.0752658	0.121787	0.536567
ukb-d-22606_2	prot-a-2212	Workplace very noisy	Proprotein convertase subtilisin/kexin type 7	PCSK7	Inverse variance weighted	18	0.0630518	0.102051	0.536676
ukb-d-22606_2	prot-a-2713	Workplace very noisy	Beta-sarcoglycan	SGCB	Inverse variance weighted	18	0.0629797	0.10204	0.537101
ukb-d-22606_2	prot-a-1979	Workplace very noisy	Myc target protein 1	MYCT1	Inverse variance weighted	18	0.0767198	0.124334	0.537206
ukb-d-22606_2	prot-a-2194	Workplace very noisy	Protocadherin-10	PCDH10	Inverse variance weighted	18	-0.0628801	0.102042	0.537749
ukb-d-22606_2	prot-a-3260	Workplace very noisy	Zinc finger protein 134	ZNF134	Inverse variance weighted	18	0.0628532	0.102021	0.537843
ukb-d-22606_2	prot-a-989	Workplace very noisy	S-formylglutathione hydrolase	ESD	Inverse variance weighted	18	0.0776523	0.12605	0.537867
ukb-d-22606_2	prot-a-3245	Workplace very noisy	Tyrosine-protein kinase Yes	YES1	Inverse variance weighted	18	0.0627282	0.102051	0.538769
ukb-d-22606_2	prot-a-3068	Workplace very noisy	Tenascin-R	TNR	Inverse variance weighted	18	-0.0671099	0.109273	0.539119
ukb-d-22606_2	prot-a-2314	Workplace very noisy	Bifunctional polynucleotide phosphatase/kinase	PNKP	Inverse variance weighted	18	0.0626272	0.102051	0.539423
ukb-d-22606_2	prot-a-2614	Workplace very noisy	Protein S100-A11	S100A11	Inverse variance weighted	18	-0.0625997	0.102048	0.539592
ukb-d-22606_2	prot-a-3140	Workplace very noisy	Ubiquitin-conjugating enzyme E2 J2	UBE2J2	Inverse variance weighted	18	0.0644357	0.105141	0.539977
ukb-d-22606_2	prot-a-923	Workplace very noisy	Eukaryotic translation initiation factor 4E type 2	EIF4E2	Inverse variance weighted	18	0.062527	0.10204	0.54003
ukb-d-22606_2	prot-a-2966	Workplace very noisy	Transforming growth factor-beta-induced protein ig-h3	TGFBI	Inverse variance weighted	18	-0.0667105	0.108947	0.540326
ukb-d-22606_2	prot-a-3019	Workplace very noisy	Transmembrane inner ear expressed protein	TMIE	Inverse variance weighted	18	0.0624624	0.102063	0.540537
ukb-d-22606_2	prot-a-646	Workplace very noisy	Copine-1	CPNE1	Inverse variance weighted	18	-0.0670624	0.109581	0.540544
ukb-d-22606_2	prot-a-2511	Workplace very noisy	Recoverin	RCVRN	Inverse variance weighted	18	-0.0624324	0.102051	0.540685
ukb-d-22606_2	prot-a-2676	Workplace very noisy	Semaphorin-5A	SEMA5A	Inverse variance weighted	18	-0.0624204	0.102052	0.540768
ukb-d-22606_2	prot-a-1354	Workplace very noisy	3-hydroxy-3-methylglutaryl-coenzyme A reductase	HMGCR	Inverse variance weighted	18	0.0623814	0.102063	0.541063
ukb-d-22606_2	prot-a-2833	Workplace very noisy	Protein sprouty homolog 1	SPRY1	Inverse variance weighted	18	-0.0623242	0.102051	0.541387
ukb-d-22606_2	prot-a-1739	Workplace very noisy	Leukocyte immunoglobulin-like receptor subfamily A member 5	LILRA5	Inverse variance weighted	18	0.0621987	0.102032	0.542126
ukb-d-22606_2	prot-a-2309	Workplace very noisy	Plexin-C1	PLXNC1	Inverse variance weighted	18	0.06464	0.106102	0.542374
ukb-d-22606_2	prot-a-300	Workplace very noisy	Complement component 1 Q subcomponent-binding protein, mitochondrial	C1QBP	Inverse variance weighted	18	0.0701809	0.115376	0.543003
ukb-d-22606_2	prot-a-2714	Workplace very noisy	Small glutamine-rich tetratricopeptide repeat-containing protein alpha	SGTA	Inverse variance weighted	18	0.0620577	0.102032	0.543042
ukb-d-22606_2	prot-a-1308	Workplace very noisy	Hyaluronan and proteoglycan link protein 1	HAPLN1	Inverse variance weighted	18	0.0620164	0.102051	0.543386
ukb-d-22606_2	prot-a-321	Workplace very noisy	Uncharacterized protein C7orf69	PKD1L1-AS1	Inverse variance weighted	18	0.0771192	0.127026	0.543776
ukb-d-22606_2	prot-a-1577	Workplace very noisy	Isthmin-1	ISM1	Inverse variance weighted	18	0.0619203	0.10204	0.54397
ukb-d-22606_2	prot-a-2616	Workplace very noisy	Protein S100-A13	S100A13	Inverse variance weighted	18	-0.0829183	0.136651	0.543991
ukb-d-22606_2	prot-a-2567	Workplace very noisy	RING finger protein 150	RNF150	Inverse variance weighted	18	-0.0618396	0.102052	0.544541
ukb-d-22606_2	prot-a-2193	Workplace very noisy	Poly(rC)-binding protein 1	PCBP1	Inverse variance weighted	18	-0.0617062	0.102038	0.545354
ukb-d-22606_2	prot-a-2863	Workplace very noisy	Stabilin-2	STAB2	Inverse variance weighted	18	-0.0743914	0.123173	0.54587
ukb-d-22606_2	prot-a-65	Workplace very noisy	Endothelial monocyte-activating polypeptide 2	AIMP1	Inverse variance weighted	18	0.0615912	0.10204	0.546112
ukb-d-22606_2	prot-a-3091	Workplace very noisy	Tryptase gamma	TPSG1	Inverse variance weighted	18	0.0686642	0.113846	0.546421
ukb-d-22606_2	prot-a-456	Workplace very noisy	CD63 antigen	CD63	Inverse variance weighted	18	0.0865069	0.143536	0.546719
ukb-d-22606_2	prot-a-1381	Workplace very noisy	17-beta-hydroxysteroid dehydrogenase 14	HSD17B14	Inverse variance weighted	18	-0.0827883	0.137493	0.547089
ukb-d-22606_2	prot-a-477	Workplace very noisy	CUB domain-containing protein 1	CDCP1	Inverse variance weighted	18	-0.071202	0.118344	0.547404
ukb-d-22606_2	prot-a-2902	Workplace very noisy	Sushi domain-containing protein 2	SUSD2	Inverse variance weighted	18	0.061478	0.102186	0.54742
ukb-d-22606_2	prot-a-2246	Workplace very noisy	E3 ubiquitin-protein ligase pellino homolog 2	PELI2	Inverse variance weighted	18	0.0613857	0.102046	0.547473
ukb-d-22606_2	prot-a-3244	Workplace very noisy	Y-box-binding protein 2	YBX2	Inverse variance weighted	18	-0.0612736	0.102023	0.548114
ukb-d-22606_2	prot-a-935	Workplace very noisy	ER membrane protein complex subunit 1	EMC1	Inverse variance weighted	18	0.0612456	0.102043	0.548378
ukb-d-22606_2	prot-a-333	Workplace very noisy	Carbonic anhydrase 6	CA6	Inverse variance weighted	18	-0.0690243	0.115321	0.549478
ukb-d-22606_2	prot-a-2971	Workplace very noisy	Thrombospondin-3	THBS3	Inverse variance weighted	18	-0.0610337	0.102037	0.549737
ukb-d-22606_2	prot-a-325	Workplace very noisy	Bcl10-interacting CARD protein	CARD19	Inverse variance weighted	18	0.0617131	0.103193	0.549818
ukb-d-22606_2	prot-a-2663	Workplace very noisy	Secreted and transmembrane protein 1	SECTM1	Inverse variance weighted	18	0.0609592	0.102026	0.550184
ukb-d-22606_2	prot-a-926	Workplace very noisy	Eukaryotic translation initiation factor 5	EIF5	Inverse variance weighted	18	-0.0609426	0.10203	0.550306
ukb-d-22606_2	prot-a-2450	Workplace very noisy	6-pyruvoyl tetrahydrobiopterin synthase	PTS	Inverse variance weighted	18	-0.0644958	0.108033	0.550507
ukb-d-22606_2	prot-a-1394	Workplace very noisy	Isoleucine--tRNA ligase, cytoplasmic	IARS1	Inverse variance weighted	18	0.0608651	0.102051	0.550896
ukb-d-22606_2	prot-a-917	Workplace very noisy	Eukaryotic translation initiation factor 1A, X-chromosomal	EIF1AX	Inverse variance weighted	18	-0.0606598	0.102037	0.552185
ukb-d-22606_2	prot-a-677	Workplace very noisy	Putative chondrosarcoma-associated gene 1 protein	CSAG1	Inverse variance weighted	18	0.0672947	0.113347	0.552708
ukb-d-22606_2	prot-a-1763	Workplace very noisy	Putative apolipoprotein(a)-like protein 2	LPAL2	Inverse variance weighted	18	0.0690251	0.116274	0.552751
ukb-d-22606_2	prot-a-3177	Workplace very noisy	U6 snRNA phosphodiesterase	USB1	Inverse variance weighted	18	0.0605586	0.102051	0.552903
ukb-d-22606_2	prot-a-1249	Workplace very noisy	Glycerophosphocholine phosphodiesterase GPCPD1	GPCPD1	Inverse variance weighted	18	-0.0605282	0.102063	0.553148
ukb-d-22606_2	prot-a-396	Workplace very noisy	C-C motif chemokine 20	CCL20	Inverse variance weighted	18	0.0625035	0.105491	0.553514
ukb-d-22606_2	prot-a-2709	Workplace very noisy	Secreted frizzled-related protein 1	SFRP1	Inverse variance weighted	18	0.0604557	0.102037	0.553523
ukb-d-22606_2	prot-a-1387	Workplace very noisy	Heat shock 70 kDa protein 1-like	HSPA1L	Inverse variance weighted	18	-0.0723656	0.122191	0.553694
ukb-d-22606_2	prot-a-3012	Workplace very noisy	Transmembrane protein 52	TMEM52	Inverse variance weighted	18	0.0608252	0.102738	0.553823
ukb-d-22606_2	prot-a-1275	Workplace very noisy	Glutamate receptor 4	GRIA4	Inverse variance weighted	18	0.0603724	0.102037	0.55407
ukb-d-22606_2	prot-a-984	Workplace very noisy	Endoplasmic reticulum resident protein 29	ERP29	Inverse variance weighted	18	0.0603133	0.10204	0.554472
ukb-d-22606_2	prot-a-734	Workplace very noisy	Cullin-9	CUL9	Inverse variance weighted	18	-0.0601403	0.102063	0.555694
ukb-d-22606_2	prot-a-1913	Workplace very noisy	Collagenase 3	MMP13	Inverse variance weighted	18	-0.0600759	0.102037	0.556017
ukb-d-22606_2	prot-a-2003	Workplace very noisy	Neuroblastoma suppressor of tumorigenicity 1	NBL1	Inverse variance weighted	18	-0.0600809	0.102051	0.556039
ukb-d-22606_2	prot-a-362	Workplace very noisy	Caspase-10	CASP10	Inverse variance weighted	18	-0.0600692	0.102051	0.556116
ukb-d-22606_2	prot-a-2876	Workplace very noisy	Stress-induced-phosphoprotein 1	STIP1	Inverse variance weighted	18	0.059849	0.102033	0.557496
ukb-d-22606_2	prot-a-230	Workplace very noisy	Basic leucine zipper transcriptional factor ATF-like 3	BATF3	Inverse variance weighted	18	0.0598048	0.102063	0.557901
ukb-d-22606_2	prot-a-1474	Workplace very noisy	Interleukin-12 receptor subunit beta-2	IL12RB2	Inverse variance weighted	18	-0.0596461	0.102039	0.558856
ukb-d-22606_2	prot-a-1041	Workplace very noisy	Protein FAM19A3	TAFA3	Inverse variance weighted	18	-0.0613811	0.105114	0.559255
ukb-d-22606_2	prot-a-297	Workplace very noisy	Uncharacterized protein C1orf198	C1orf198	Inverse variance weighted	18	0.0707236	0.121121	0.559282
ukb-d-22606_2	prot-a-977	Workplace very noisy	Epiregulin	EREG	Inverse variance weighted	18	0.0644121	0.110436	0.559723
ukb-d-22606_2	prot-a-2291	Workplace very noisy	Secretory phospholipase A2 receptor	PLA2R1	Inverse variance weighted	18	0.0599725	0.10292	0.560088
ukb-d-22606_2	prot-a-2922	Workplace very noisy	Tachykinin-4	TAC4	Inverse variance weighted	18	0.0862915	0.148284	0.560611
ukb-d-22606_2	prot-a-1670	Workplace very noisy	NKG2-E type II integral membrane protein	KLRC3	Inverse variance weighted	18	0.0612286	0.105328	0.561029
ukb-d-22606_2	prot-a-2705	Workplace very noisy	Seizure 6-like protein 2	SEZ6L2	Inverse variance weighted	18	0.0593093	0.102033	0.561055
ukb-d-22606_2	prot-a-1084	Workplace very noisy	Fc receptor-like protein 6	FCRL6	Inverse variance weighted	18	-0.0592432	0.102023	0.561451
ukb-d-22606_2	prot-a-952	Workplace very noisy	Ectonucleoside triphosphate diphosphohydrolase 3	ENTPD3	Inverse variance weighted	18	0.0791993	0.136575	0.561984
ukb-d-22606_2	prot-a-36	Workplace very noisy	A disintegrin and metalloproteinase with thrombospondin motifs 5	ADAMTS5	Inverse variance weighted	18	0.0591722	0.10204	0.561989
ukb-d-22606_2	prot-a-2776	Workplace very noisy	Essential MCU regulator, mitochondrial	SMDT1	Inverse variance weighted	18	0.0591654	0.10204	0.562034
ukb-d-22606_2	prot-a-875	Workplace very noisy	Dual specificity protein phosphatase 16	DUSP16	Inverse variance weighted	18	-0.0668066	0.115298	0.562303
ukb-d-22606_2	prot-a-1126	Workplace very noisy	Receptor-type tyrosine-protein kinase FLT3	FLT3	Inverse variance weighted	18	-0.0589249	0.102045	0.563641
ukb-d-22606_2	prot-a-551	Workplace very noisy	Carbohydrate sulfotransferase 14	CHST14	Inverse variance weighted	18	-0.0588872	0.102063	0.563959
ukb-d-22606_2	prot-a-2569	Workplace very noisy	RING finger protein 215	RNF215	Inverse variance weighted	18	-0.0648864	0.112488	0.564054
ukb-d-22606_2	prot-a-238	Workplace very noisy	Bcl-2-like protein 1	BCL2L1	Inverse variance weighted	18	-0.0639902	0.110943	0.564085
ukb-d-22606_2	prot-a-1847	Workplace very noisy	Mitogen-activated protein kinase 14	MAPK14	Inverse variance weighted	18	-0.0588062	0.102052	0.564455
ukb-d-22606_2	prot-a-3278	Workplace very noisy	E3 ubiquitin-protein ligase ZNRF3	ZNRF3	Inverse variance weighted	18	0.0604525	0.104996	0.564778
ukb-d-22606_2	prot-a-954	Workplace very noisy	Ectonucleoside triphosphate diphosphohydrolase 6	ENTPD6	Inverse variance weighted	18	0.0586467	0.102051	0.565507
ukb-d-22606_2	prot-a-2374	Workplace very noisy	cGMP-dependent protein kinase 1, beta isozyme	PRKG1	Inverse variance weighted	18	-0.0642357	0.111788	0.565547
ukb-d-22606_2	prot-a-566	Workplace very noisy	Creatine kinase M-type	CKM	Inverse variance weighted	18	-0.0586268	0.102048	0.56563
ukb-d-22606_2	prot-a-2258	Workplace very noisy	Phosphoglucomutase-1	PGM1	Inverse variance weighted	18	-0.0585854	0.102031	0.565839
ukb-d-22606_2	prot-a-2903	Workplace very noisy	Sushi domain-containing protein 3	SUSD3	Inverse variance weighted	18	0.0585552	0.102051	0.566114
ukb-d-22606_2	prot-a-2978	Workplace very noisy	Tyrosine-protein kinase receptor Tie-1, soluble	TIE1	Inverse variance weighted	18	0.0732384	0.127737	0.566407
ukb-d-22606_2	prot-a-3101	Workplace very noisy	Trem-like transcript 4 protein	TREML4	Inverse variance weighted	18	-0.0601658	0.104985	0.566585
ukb-d-22606_2	prot-a-1504	Workplace very noisy	Interleukin-1 receptor antagonist protein	IL1RN	Inverse variance weighted	18	0.0583022	0.10204	0.567753
ukb-d-22606_2	prot-a-1692	Workplace very noisy	Lymphocyte activation gene 3 protein	LAG3	Inverse variance weighted	18	-0.0590777	0.103511	0.568178
ukb-d-22606_2	prot-a-3199	Workplace very noisy	Vascular endothelial growth factor C	VEGFC	Inverse variance weighted	18	0.0582291	0.102051	0.568278
ukb-d-22606_2	prot-a-332	Workplace very noisy	Carbonic anhydrase 5A, mitochondrial	CA5A	Inverse variance weighted	18	-0.0582021	0.102051	0.568458
ukb-d-22606_2	prot-a-2055	Workplace very noisy	NACHT, LRR and PYD domains-containing protein 10	NLRP10	Inverse variance weighted	18	0.0581682	0.102019	0.568561
ukb-d-22606_2	prot-a-1004	Workplace very noisy	Ezrin	EZR	Inverse variance weighted	18	-0.0580745	0.102052	0.569311
ukb-d-22606_2	prot-a-673	Workplace very noisy	Alpha-crystallin A chain	CRYAA	Inverse variance weighted	18	0.0644085	0.113189	0.569333
ukb-d-22606_2	prot-a-1140	Workplace very noisy	Secreted frizzled-related protein 3	FRZB	Inverse variance weighted	18	0.0710738	0.125164	0.57014
ukb-d-22606_2	prot-a-3056	Workplace very noisy	Tumor necrosis factor ligand superfamily member 13B	TNFSF13B	Inverse variance weighted	18	-0.057859	0.102038	0.570691
ukb-d-22606_2	prot-a-3186	Workplace very noisy	Vesicle-associated membrane protein 4	VAMP4	Inverse variance weighted	18	-0.0577799	0.10204	0.571228
ukb-d-22606_2	prot-a-37	Workplace very noisy	A disintegrin and metalloproteinase with thrombospondin motifs 6	ADAMTS6	Inverse variance weighted	18	0.057776	0.10204	0.571253
ukb-d-22606_2	prot-a-3175	Workplace very noisy	Cytochrome b-c1 complex subunit 7	UQCRB	Inverse variance weighted	18	-0.0589846	0.104339	0.571859
ukb-d-22606_2	prot-a-1306	Workplace very noisy	3-hydroxyanthranilate 3,4-dioxygenase	HAAO	Inverse variance weighted	18	-0.0580993	0.102813	0.572009
ukb-d-22606_2	prot-a-1313	Workplace very noisy	Heparin-binding EGF-like growth factor	HBEGF	Inverse variance weighted	18	0.0625177	0.110665	0.572125
ukb-d-22606_2	prot-a-1264	Workplace very noisy	Alanine aminotransferase 1	GPT	Inverse variance weighted	18	0.0576264	0.10204	0.57225
ukb-d-22606_2	prot-a-2886	Workplace very noisy	Syntaxin-1B	STX1B	Inverse variance weighted	18	0.0575992	0.102051	0.572471
ukb-d-22606_2	prot-a-1955	Workplace very noisy	Macrophage-stimulating protein receptor	MST1R	Inverse variance weighted	18	-0.0574474	0.102033	0.573416
ukb-d-22606_2	prot-a-2062	Workplace very noisy	NmrA-like family domain-containing protein 1	NMRAL1	Inverse variance weighted	18	0.0597089	0.106127	0.573696
ukb-d-22606_2	prot-a-2814	Workplace very noisy	Spermatogenesis-associated protein 9	SPATA9	Inverse variance weighted	18	0.0573849	0.102017	0.573773
ukb-d-22606_2	prot-a-1997	Workplace very noisy	N-acetylglutamate synthase, mitochondrial	NAGS	Inverse variance weighted	18	-0.057332	0.102046	0.574234
ukb-d-22606_2	prot-a-2065	Workplace very noisy	NoneX	#N/A	Inverse variance weighted	18	0.0572691	0.102037	0.574621
ukb-d-22606_2	prot-a-3132	Workplace very noisy	PolyUbiquitin K48-linked	UBB	Inverse variance weighted	18	-0.0572547	0.102063	0.574814
ukb-d-22606_2	prot-a-3031	Workplace very noisy	Tumor necrosis factor-inducible gene 6 protein	TNFAIP6	Inverse variance weighted	18	-0.0723998	0.129076	0.57486
ukb-d-22606_2	prot-a-178	Workplace very noisy	Acid ceramidase	ASAH1	Inverse variance weighted	18	0.0572158	0.102051	0.57503
ukb-d-22606_2	prot-a-2144	Workplace very noisy	Olfactomedin-like protein 3	OLFML3	Inverse variance weighted	18	0.0640556	0.114271	0.575098
ukb-d-22606_2	prot-a-1425	Workplace very noisy	Interferon alpha-8	IFNA8	Inverse variance weighted	18	-0.057011	0.102051	0.576399
ukb-d-22606_2	prot-a-2406	Workplace very noisy	Putative pregnancy-specific beta-1-glycoprotein 7	PSG7	Inverse variance weighted	18	-0.0570001	0.102051	0.576472
ukb-d-22606_2	prot-a-2948	Workplace very noisy	Testis-expressed sequence 29 protein	TEX29	Inverse variance weighted	18	-0.0606809	0.108694	0.576657
ukb-d-22606_2	prot-a-1286	Workplace very noisy	Glutathione S-transferase kappa 1	GSTK1	Inverse variance weighted	18	-0.0585229	0.104855	0.576753
ukb-d-22606_2	prot-a-2105	Workplace very noisy	Neurexin-3-beta	NRXN3	Inverse variance weighted	18	-0.0737782	0.132354	0.577233
ukb-d-22606_2	prot-a-2390	Workplace very noisy	Trypsin-1	PRSS1	Inverse variance weighted	18	0.065096	0.116825	0.577384
ukb-d-22606_2	prot-a-2079	Workplace very noisy	Neuropeptide S	NPS	Inverse variance weighted	18	-0.0786609	0.141418	0.578054
ukb-d-22606_2	prot-a-985	Workplace very noisy	Endoplasmic reticulum resident protein 44	ERP44	Inverse variance weighted	18	0.0569023	0.102555	0.578999
ukb-d-22606_2	prot-a-1884	Workplace very noisy	Microfibrillar-associated protein 1	MFAP1	Inverse variance weighted	18	0.0565997	0.102051	0.579153
ukb-d-22606_2	prot-a-2351	Workplace very noisy	Palmitoyl-protein thioesterase 1	PPT1	Inverse variance weighted	18	0.05654	0.10204	0.579514
ukb-d-22606_2	prot-a-2172	Workplace very noisy	Peptidyl-glycine alpha-amidating monooxygenase	PAM	Inverse variance weighted	18	-0.0588038	0.106293	0.58011
ukb-d-22606_2	prot-a-3142	Workplace very noisy	Ubiquitin-conjugating enzyme E2 L3	UBE2L3	Inverse variance weighted	18	0.0564335	0.102033	0.580202
ukb-d-22606_2	prot-a-2536	Workplace very noisy	Regulator of G-protein signaling 19	RGS19	Inverse variance weighted	18	0.0563502	0.102051	0.580827
ukb-d-22606_2	prot-a-194	Workplace very noisy	Astacin-like metalloendopeptidase	ASTL	Inverse variance weighted	18	0.0563114	0.10204	0.581049
ukb-d-22606_2	prot-a-3276	Workplace very noisy	Zinc finger protein 774	ZNF774	Inverse variance weighted	18	-0.0561611	0.102051	0.582097
ukb-d-22606_2	prot-a-293	Workplace very noisy	Nuclear nucleic acid-binding protein C1D	C1D	Inverse variance weighted	18	0.0560993	0.102051	0.582512
ukb-d-22606_2	prot-a-1933	Workplace very noisy	3-mercaptopyruvate sulfurtransferase	MPST	Inverse variance weighted	18	-0.0601665	0.109591	0.582998
ukb-d-22606_2	prot-a-202	Workplace very noisy	Potassium-transporting ATPase subunit beta	ATP4B	Inverse variance weighted	18	-0.0612309	0.111547	0.583057
ukb-d-22606_2	prot-a-924	Workplace very noisy	Eukaryotic translation initiation factor 4E-binding protein 2	EIF4EBP2	Inverse variance weighted	18	0.0597186	0.109061	0.583987
ukb-d-22606_2	prot-a-343	Workplace very noisy	Calcium-binding protein 8	CALN1	Inverse variance weighted	18	0.0619329	0.113243	0.584445
ukb-d-22606_2	prot-a-892	Workplace very noisy	Endothelin-2	EDN2	Inverse variance weighted	18	0.0682576	0.12493	0.584814
ukb-d-22606_2	prot-a-665	Workplace very noisy	Crk-like protein	CRKL	Inverse variance weighted	18	0.0557445	0.102037	0.584847
ukb-d-22606_2	prot-a-1560	Workplace very noisy	Insulin-like 3	INSL3	Inverse variance weighted	18	-0.0557194	0.102051	0.585069
ukb-d-22606_2	prot-a-841	Workplace very noisy	DnaJ homolog subfamily B member 2	DNAJB2	Inverse variance weighted	18	-0.059882	0.109707	0.58518
ukb-d-22606_2	prot-a-487	Workplace very noisy	Cadherin-related family member 1	CDHR1	Inverse variance weighted	18	-0.0632959	0.116088	0.585588
ukb-d-22606_2	prot-a-1562	Workplace very noisy	Insulin-like peptide INSL5	INSL5	Inverse variance weighted	18	-0.0636343	0.116758	0.585745
ukb-d-22606_2	prot-a-302	Workplace very noisy	Complement C1q-like protein 4	C1QL4	Inverse variance weighted	18	0.0633519	0.116305	0.585955
ukb-d-22606_2	prot-a-2793	Workplace very noisy	Sorting nexin-1	SNX1	Inverse variance weighted	18	-0.0555766	0.10204	0.585992
ukb-d-22606_2	prot-a-2836	Workplace very noisy	Serine palmitoyltransferase 1	SPTLC1	Inverse variance weighted	18	0.0555594	0.102051	0.586147
ukb-d-22606_2	prot-a-3128	Workplace very noisy	TYMS opposite strand protein	TYMSOS	Inverse variance weighted	18	0.064618	0.118712	0.586218
ukb-d-22606_2	prot-a-2575	Workplace very noisy	rRNA methyltransferase 3, mitochondrial	MRM3	Inverse variance weighted	18	0.0599248	0.110126	0.586341
ukb-d-22606_2	prot-a-114	Workplace very noisy	Amyloid beta A4 precursor protein-binding family B member 1	APBB1	Inverse variance weighted	18	-0.0555087	0.102051	0.586488
ukb-d-22606_2	prot-a-2930	Workplace very noisy	Tubulin-specific chaperone A	TBCA	Inverse variance weighted	18	-0.0661082	0.121562	0.586564
ukb-d-22606_2	prot-a-462	Workplace very noisy	B-cell antigen receptor complex-associated protein beta chain	CD79B	Inverse variance weighted	18	-0.0554287	0.102018	0.586908
ukb-d-22606_2	prot-a-1524	Workplace very noisy	Interleukin-34	IL34	Inverse variance weighted	18	-0.0580081	0.106932	0.58749
ukb-d-22606_2	prot-a-1756	Workplace very noisy	VIP36-like protein	LMAN2L	Inverse variance weighted	18	-0.055343	0.102037	0.587555
ukb-d-22606_2	prot-a-254	Workplace very noisy	Bone morphogenetic protein 10	BMP10	Inverse variance weighted	18	0.0552793	0.102055	0.588051
ukb-d-22606_2	prot-a-946	Workplace very noisy	Ecto-NOX disulfide-thiol exchanger 2	ENOX2	Inverse variance weighted	18	-0.0551558	0.102035	0.588813
ukb-d-22606_2	prot-a-2801	Workplace very noisy	Vinexin b	SORBS3	Inverse variance weighted	18	-0.0625343	0.115693	0.588838
ukb-d-22606_2	prot-a-2806	Workplace very noisy	Sperm-associated antigen 11A	SPAG11A	Inverse variance weighted	18	-0.0551115	0.102019	0.589053
ukb-d-22606_2	prot-a-142	Workplace very noisy	ADP-ribosylation factor 3	ARF3	Inverse variance weighted	18	0.0562237	0.104103	0.589144
ukb-d-22606_2	prot-a-746	Workplace very noisy	Gro-beta/gamma	CXCL3	Inverse variance weighted	18	0.0551017	0.10204	0.589198
ukb-d-22606_2	prot-a-2651	Workplace very noisy	Polycomb protein SCMH1	SCMH1	Inverse variance weighted	18	-0.0691604	0.1281	0.58927
ukb-d-22606_2	prot-a-2434	Workplace very noisy	Protein-tyrosine kinase 6	PTK6	Inverse variance weighted	18	0.0667763	0.123917	0.58997
ukb-d-22606_2	prot-a-62	Workplace very noisy	Allograft inflammatory factor 1	AIF1	Inverse variance weighted	18	-0.0629283	0.11684	0.590172
ukb-d-22606_2	prot-a-2563	Workplace very noisy	E3 ubiquitin-protein ligase RNF13	RNF13	Inverse variance weighted	18	0.0549523	0.10204	0.590208
ukb-d-22606_2	prot-a-2271	Workplace very noisy	Phosphatidylinositol 4,5-bisphosphate 3-kinase catalytic subunit gamma isoform	PIK3CG	Inverse variance weighted	18	-0.0646394	0.120034	0.590225
ukb-d-22606_2	prot-a-2399	Workplace very noisy	PH and SEC7 domain-containing protein 2	PSD2	Inverse variance weighted	18	-0.0548814	0.10204	0.590688
ukb-d-22606_2	prot-a-3225	Workplace very noisy	WAP four-disulfide core domain protein 3	WFDC3	Inverse variance weighted	18	-0.0548746	0.102037	0.59072
ukb-d-22606_2	prot-a-1922	Workplace very noisy	Multimerin-2	MMRN2	Inverse variance weighted	18	0.0548575	0.10204	0.590849
ukb-d-22606_2	prot-a-1035	Workplace very noisy	Membrane protein FAM174B	FAM174B	Inverse variance weighted	18	0.0548512	0.10204	0.590892
ukb-d-22606_2	prot-a-2697	Workplace very noisy	Glia-derived nexin	SERPINE2	Inverse variance weighted	18	-0.054831	0.102052	0.591072
ukb-d-22606_2	prot-a-2224	Workplace very noisy	High affinity cGMP-specific 3',5'-cyclic phosphodiesterase 9A	PDE9A	Inverse variance weighted	18	0.0547935	0.102043	0.59129
ukb-d-22606_2	prot-a-2116	Workplace very noisy	N-terminal Xaa-Pro-Lys N-methyltransferase 1	NTMT1	Inverse variance weighted	18	0.0546207	0.10204	0.592453
ukb-d-22606_2	prot-a-524	Workplace very noisy	Cofilin-1	CFL1	Inverse variance weighted	18	0.0545833	0.102051	0.592745
ukb-d-22606_2	prot-a-162	Workplace very noisy	ADP-ribosylation factor-like protein 3	ARL3	Inverse variance weighted	18	-0.0544911	0.10204	0.593331
ukb-d-22606_2	prot-a-2859	Workplace very noisy	Sia-alpha-2,3-Gal-beta-1,4-GlcNAc-R:alpha 2,8-sialyltransferase	ST8SIA3	Inverse variance weighted	18	0.0544455	0.102051	0.593679
ukb-d-22606_2	prot-a-2128	Workplace very noisy	Nucleoside diphosphate-linked moiety X motif 8, mitochondrial	NUDT8	Inverse variance weighted	18	-0.0629882	0.118074	0.593712
ukb-d-22606_2	prot-a-612	Workplace very noisy	Cytochrome c oxidase assembly factor 3 homolog, mitochondrial	COA3	Inverse variance weighted	18	0.0583443	0.109463	0.59403
ukb-d-22606_2	prot-a-3188	Workplace very noisy	Vesicle-associated membrane protein 8	VAMP8	Inverse variance weighted	18	-0.0543359	0.102051	0.594422
ukb-d-22606_2	prot-a-669	Workplace very noisy	Peroxisomal carnitine O-octanoyltransferase	CROT	Inverse variance weighted	18	0.0594526	0.111774	0.594795
ukb-d-22606_2	prot-a-1292	Workplace very noisy	General transcription factor II-I	GTF2I	Inverse variance weighted	18	0.0593753	0.111805	0.595376
ukb-d-22606_2	prot-a-140	Workplace very noisy	DCC-interacting protein 13-alpha	APPL1	Inverse variance weighted	18	-0.0624604	0.117747	0.595792
ukb-d-22606_2	prot-a-2862	Workplace very noisy	Stabilin-1	STAB1	Inverse variance weighted	18	0.06298	0.118734	0.595815
ukb-d-22606_2	prot-a-52	Workplace very noisy	Adenylosuccinate synthetase isozyme 1	ADSS1	Inverse variance weighted	18	0.0593962	0.112036	0.596006
ukb-d-22606_2	prot-a-1117	Workplace very noisy	Filamin-A	FLNA	Inverse variance weighted	18	0.0557899	0.105344	0.596391
ukb-d-22606_2	prot-a-557	Workplace very noisy	Carbohydrate sulfotransferase 5	CHST5	Inverse variance weighted	18	0.0587792	0.111189	0.597055
ukb-d-22606_2	prot-a-1817	Workplace very noisy	Ly6/PLAUR domain-containing protein 3	LYPD3	Inverse variance weighted	18	-0.0542766	0.102913	0.597916
ukb-d-22606_2	prot-a-740	Workplace very noisy	Stromal cell-derived factor 1	CXCL12	Inverse variance weighted	18	-0.0538053	0.102024	0.597929
ukb-d-22606_2	prot-a-2233	Workplace very noisy	Protein disulfide-isomerase A5	PDIA5	Inverse variance weighted	18	0.0652379	0.123815	0.598265
ukb-d-22606_2	prot-a-2334	Workplace very noisy	POU domain, class 2, transcription factor 1	POU2F1	Inverse variance weighted	18	0.0537135	0.102051	0.598652
ukb-d-22606_2	prot-a-470	Workplace very noisy	T-cell surface protein tactile	CD96	Inverse variance weighted	18	0.053662	0.102037	0.598952
ukb-d-22606_2	prot-a-3060	Workplace very noisy	Tumor necrosis factor ligand superfamily member 18	TNFSF18	Inverse variance weighted	18	0.058075	0.110778	0.600107
ukb-d-22606_2	prot-a-563	Workplace very noisy	CDGSH iron-sulfur domain-containing protein 2	CISD2	Inverse variance weighted	18	0.0618312	0.11811	0.600621
ukb-d-22606_2	prot-a-1895	Workplace very noisy	Alpha-1,3-mannosyl-glycoprotein 4-beta-N-acetylglucosaminyltransferase C	MGAT4C	Inverse variance weighted	18	0.0533782	0.102052	0.600941
ukb-d-22606_2	prot-a-1746	Workplace very noisy	Leukocyte immunoglobulin-like receptor subfamily B member 4	LILRB4	Inverse variance weighted	18	-0.057226	0.109609	0.601607
ukb-d-22606_2	prot-a-320	Workplace very noisy	Bombesin receptor-activated protein C6orf89	C6orf89	Inverse variance weighted	18	0.0567731	0.108744	0.601614
ukb-d-22606_2	prot-a-607	Workplace very noisy	Contactin-2	CNTN2	Inverse variance weighted	18	0.0531006	0.102034	0.60277
ukb-d-22606_2	prot-a-2114	Workplace very noisy	Neurotrophin-3	NTF3	Inverse variance weighted	18	0.0530964	0.102051	0.602859
ukb-d-22606_2	prot-a-2456	Workplace very noisy	Transmembrane protein PVRIG	PVRIG	Inverse variance weighted	18	0.0642667	0.123688	0.603351
ukb-d-22606_2	prot-a-955	Workplace very noisy	Ephrin type-A receptor 10	EPHA10	Inverse variance weighted	18	-0.0529943	0.102063	0.603598
ukb-d-22606_2	prot-a-2156	Workplace very noisy	Oncostatin-M-specific receptor subunit beta	OSMR	Inverse variance weighted	18	-0.0682796	0.131504	0.603606
ukb-d-22606_2	prot-a-2159	Workplace very noisy	Oxytocin-neurophysin 1	OXT	Inverse variance weighted	18	0.0538284	0.103704	0.603721
ukb-d-22606_2	prot-a-715	Workplace very noisy	Chymotrypsin-C	CTRC	Inverse variance weighted	18	-0.0580914	0.112079	0.604244
ukb-d-22606_2	prot-a-1795	Workplace very noisy	Leucine-rich repeat transmembrane neuronal protein 1	LRRTM1	Inverse variance weighted	18	0.0528419	0.102051	0.604598
ukb-d-22606_2	prot-a-2049	Workplace very noisy	Nidogen-1	NID1	Inverse variance weighted	18	0.0576428	0.111554	0.605347
ukb-d-22606_2	prot-a-3180	Workplace very noisy	Ubiquitin carboxyl-terminal hydrolase 25	USP25	Inverse variance weighted	18	-0.0585595	0.113513	0.605934
ukb-d-22606_2	prot-a-2372	Workplace very noisy	Glucosidase 2 subunit beta	PRKCSH	Inverse variance weighted	18	-0.0526248	0.102027	0.606
ukb-d-22606_2	prot-a-1197	Workplace very noisy	Growth/differentiation factor 9	GDF9	Inverse variance weighted	18	-0.0533938	0.103737	0.606761
ukb-d-22606_2	prot-a-2495	Workplace very noisy	Ras GTPase-activating protein 1	RASA1	Inverse variance weighted	18	-0.0549772	0.106861	0.606919
ukb-d-22606_2	prot-a-2754	Workplace very noisy	Zinc transporter 5	SLC30A5	Inverse variance weighted	18	-0.0524919	0.102063	0.607035
ukb-d-22606_2	prot-a-2805	Workplace very noisy	Protein SPACA7	SPACA7	Inverse variance weighted	18	-0.052481	0.102051	0.607068
ukb-d-22606_2	prot-a-1231	Workplace very noisy	Glucosamine 6-phosphate N-acetyltransferase	GNPNAT1	Inverse variance weighted	18	-0.0524561	0.102051	0.607239
ukb-d-22606_2	prot-a-252	Workplace very noisy	Baculoviral IAP repeat-containing protein 5	BIRC5	Inverse variance weighted	18	-0.0524384	0.102033	0.607297
ukb-d-22606_2	prot-a-700	Workplace very noisy	Cysteine and glycine-rich protein 2	CSRP2	Inverse variance weighted	18	-0.0524263	0.102051	0.607443
ukb-d-22606_2	prot-a-2132	Workplace very noisy	Neurexophilin-1	NXPH1	Inverse variance weighted	18	-0.0544459	0.106118	0.607904
ukb-d-22606_2	prot-a-1898	Workplace very noisy	MHC class I polypeptide-related sequence B	MICB	Inverse variance weighted	18	-0.0523545	0.102051	0.607935
ukb-d-22606_2	prot-a-3219	Workplace very noisy	WW domain binding protein 1-like	WBP1L	Inverse variance weighted	18	-0.0522886	0.102051	0.608387
ukb-d-22606_2	prot-a-999	Workplace very noisy	Envoplakin	EVPL	Inverse variance weighted	18	-0.0553571	0.108057	0.608443
ukb-d-22606_2	prot-a-2076	Workplace very noisy	Atrial natriuretic factor	NPPA	Inverse variance weighted	18	0.0598625	0.117078	0.609136
ukb-d-22606_2	prot-a-2023	Workplace very noisy	NADH dehydrogenase [ubiquinone] 1 beta subcomplex subunit 4	NDUFB4	Inverse variance weighted	18	-0.0545328	0.106793	0.609603
ukb-d-22606_2	prot-a-89	Workplace very noisy	Alpha-amylase 1	AMY1A	Inverse variance weighted	18	0.052078	0.102051	0.609832
ukb-d-22606_2	prot-a-1600	Workplace very noisy	Junctional adhesion molecule B	JAM2	Inverse variance weighted	18	0.0519664	0.102051	0.610598
ukb-d-22606_2	prot-a-1706	Workplace very noisy	Leucine carboxyl methyltransferase 1	LCMT1	Inverse variance weighted	18	-0.0519501	0.102051	0.61071
ukb-d-22606_2	prot-a-1552	Workplace very noisy	Inhibitor of growth protein 1	ING1	Inverse variance weighted	18	0.0519106	0.102008	0.610832
ukb-d-22606_2	prot-a-2972	Workplace very noisy	Thrombopoietin	THPO	Inverse variance weighted	18	0.0581396	0.114371	0.611214
ukb-d-22606_2	prot-a-2945	Workplace very noisy	Teneurin-3	TENM3	Inverse variance weighted	18	0.062935	0.12384	0.611316
ukb-d-22606_2	prot-a-243	Workplace very noisy	Transcription factor TFIIIB component B'' homolog	BDP1	Inverse variance weighted	18	-0.0527788	0.104312	0.612876
ukb-d-22606_2	prot-a-595	Workplace very noisy	Clathrin heavy chain 1	CLTC	Inverse variance weighted	18	-0.0582099	0.115143	0.613175
ukb-d-22606_2	prot-a-2240	Workplace very noisy	Pyridoxal phosphate phosphatase	PDXP	Inverse variance weighted	18	0.051522	0.102051	0.613653
ukb-d-22606_2	prot-a-528	Workplace very noisy	Follicle stimulating hormone	CGA	Inverse variance weighted	18	-0.0609645	0.120846	0.613925
ukb-d-22606_2	prot-a-431	Workplace very noisy	Programmed cell death 1 ligand 1	CD274	Inverse variance weighted	18	0.0514205	0.102051	0.614352
ukb-d-22606_2	prot-a-187	Workplace very noisy	Agouti-signaling protein	ASIP	Inverse variance weighted	18	0.0679403	0.134914	0.614555
ukb-d-22606_2	prot-a-409	Workplace very noisy	C-C motif chemokine 5	CCL5	Inverse variance weighted	18	0.0546363	0.108531	0.614672
ukb-d-22606_2	prot-a-1099	Workplace very noisy	Fibroblast growth factor 8 isoform B	FGF8	Inverse variance weighted	18	0.0513396	0.102037	0.61486
ukb-d-22606_2	prot-a-970	Workplace very noisy	Epiphycan	EPYC	Inverse variance weighted	18	-0.0592983	0.118082	0.615542
ukb-d-22606_2	prot-a-743	Workplace very noisy	C-X-C motif chemokine 13	CXCL13	Inverse variance weighted	18	-0.0511986	0.102023	0.615783
ukb-d-22606_2	prot-a-338	Workplace very noisy	Cell adhesion molecule 3	CADM3	Inverse variance weighted	18	0.0511877	0.102051	0.615956
ukb-d-22606_2	prot-a-2856	Workplace very noisy	Alpha-N-acetylgalactosaminide alpha-2,6-sialyltransferase 5	ST6GALNAC5	Inverse variance weighted	18	-0.0574629	0.114568	0.615976
ukb-d-22606_2	prot-a-2798	Workplace very noisy	Suppressor of cytokine signaling 7	SOCS7	Inverse variance weighted	18	0.0511512	0.102051	0.616208
ukb-d-22606_2	prot-a-3156	Workplace very noisy	UDP-glucuronosyltransferase 1-6	UGT1A6	Inverse variance weighted	18	-0.0511208	0.102037	0.616369
ukb-d-22606_2	prot-a-742	Workplace very noisy	Growth-regulated alpha protein	CXCL1	Inverse variance weighted	18	-0.0511135	0.102051	0.616468
ukb-d-22606_2	prot-a-2746	Workplace very noisy	Urea transporter 1	SLC14A1	Inverse variance weighted	18	0.050941	0.102052	0.617663
ukb-d-22606_2	prot-a-127	Workplace very noisy	Apolipoprotein B	APOB	Inverse variance weighted	18	0.0575923	0.115392	0.617709
ukb-d-22606_2	prot-a-1145	Workplace very noisy	Follistatin-related protein 3	FSTL3	Inverse variance weighted	18	-0.0508974	0.102051	0.617959
ukb-d-22606_2	prot-a-1368	Workplace very noisy	4-hydroxy-2-oxoglutarate aldolase, mitochondrial	HOGA1	Inverse variance weighted	18	0.0508881	0.102051	0.618023
ukb-d-22606_2	prot-a-1052	Workplace very noisy	MIP18 family protein FAM96A	CIAO2A	Inverse variance weighted	18	0.0603292	0.121062	0.618251
ukb-d-22606_2	prot-a-2130	Workplace very noisy	Nuclear pore membrane glycoprotein 210-like	NUP210L	Inverse variance weighted	18	-0.0548113	0.110126	0.618685
ukb-d-22606_2	prot-a-567	Workplace very noisy	Galectin-10	CLC	Inverse variance weighted	18	-0.0506564	0.102026	0.61954
ukb-d-22606_2	prot-a-3121	Workplace very noisy	Thioredoxin	TXN	Inverse variance weighted	18	0.0569078	0.114619	0.619547
ukb-d-22606_2	prot-a-474	Workplace very noisy	Cell division control protein 42 homolog	CDC42	Inverse variance weighted	18	-0.0506595	0.102037	0.619554
ukb-d-22606_2	prot-a-1751	Workplace very noisy	Gastric triacylglycerol lipase	LIPF	Inverse variance weighted	18	0.0569607	0.114885	0.620032
ukb-d-22606_2	prot-a-2416	Workplace very noisy	26S proteasome non-ATPase regulatory subunit 1	PSMD1	Inverse variance weighted	18	0.0558395	0.112764	0.620467
ukb-d-22606_2	prot-a-214	Workplace very noisy	UDP-GlcNAc:betaGal beta-1,3-N-acetylglucosaminyltransferase 6	B3GNT6	Inverse variance weighted	18	-0.0592465	0.119663	0.620523
ukb-d-22606_2	prot-a-1200	Workplace very noisy	Glial fibrillary acidic protein	GFAP	Inverse variance weighted	18	0.0536203	0.108351	0.620689
ukb-d-22606_2	prot-a-889	Workplace very noisy	Enhancer of mRNA-decapping protein 4	EDC4	Inverse variance weighted	18	0.0504881	0.10204	0.620752
ukb-d-22606_2	prot-a-800	Workplace very noisy	Beta-defensin 128	DEFB128	Inverse variance weighted	18	0.0531009	0.107344	0.620825
ukb-d-22606_2	prot-a-1803	Workplace very noisy	Lymphotoxin-alpha	LTA	Inverse variance weighted	18	0.0504813	0.102063	0.620875
ukb-d-22606_2	prot-a-3221	Workplace very noisy	WAP four-disulfide core domain protein 10A	WFDC10A	Inverse variance weighted	18	-0.0521388	0.105459	0.621026
ukb-d-22606_2	prot-a-1385	Workplace very noisy	Heat shock protein HSP 90-beta	HSP90AB1	Inverse variance weighted	18	0.0504004	0.10204	0.621359
ukb-d-22606_2	prot-a-2566	Workplace very noisy	E3 ubiquitin-protein ligase RNF149	RNF149	Inverse variance weighted	18	0.0629713	0.127528	0.621458
ukb-d-22606_2	prot-a-1844	Workplace very noisy	Mitogen-activated protein kinase kinase kinase 7:TGF-beta-activated kinase 1 and MAP3K7-binding protein 1 fusion	MAP3K7	Inverse variance weighted	18	0.0610771	0.123827	0.62184
ukb-d-22606_2	prot-a-2503	Workplace very noisy	RNA-binding protein 24	RBM24	Inverse variance weighted	18	0.0675195	0.137165	0.622542
ukb-d-22606_2	prot-a-1353	Workplace very noisy	High mobility group protein B3	HMGB3	Inverse variance weighted	18	-0.0508294	0.103366	0.6229
ukb-d-22606_2	prot-a-3001	Workplace very noisy	Transmembrane protein 132D	TMEM132D	Inverse variance weighted	18	0.0693935	0.141185	0.623068
ukb-d-22606_2	prot-a-1566	Workplace very noisy	Interferon regulatory factor 1	IRF1	Inverse variance weighted	18	-0.0507797	0.103664	0.624241
ukb-d-22606_2	prot-a-2731	Workplace very noisy	Sialic acid-binding Ig-like lectin 9	SIGLEC9	Inverse variance weighted	18	0.0610698	0.124918	0.624926
ukb-d-22606_2	prot-a-128	Workplace very noisy	DNA dC->dU-editing enzyme APOBEC-3G	APOBEC3G	Inverse variance weighted	18	-0.0495852	0.102051	0.627047
ukb-d-22606_2	prot-a-2280	Workplace very noisy	Piwi-like protein 1	PIWIL1	Inverse variance weighted	18	-0.0495505	0.102052	0.627293
ukb-d-22606_2	prot-a-693	Workplace very noisy	Casein kinase I isoform delta	CSNK1D	Inverse variance weighted	18	0.0495207	0.102051	0.627495
ukb-d-22606_2	prot-a-2860	Workplace very noisy	CMP-N-acetylneuraminate-poly-alpha-2,8-sialyltransferase	ST8SIA4	Inverse variance weighted	18	0.0493528	0.102033	0.628602
ukb-d-22606_2	prot-a-897	Workplace very noisy	Ephrin-A2	EFNA2	Inverse variance weighted	18	-0.0493383	0.102025	0.628675
ukb-d-22606_2	prot-a-2214	Workplace very noisy	Programmed cell death protein 1	PDCD1	Inverse variance weighted	18	0.0492981	0.102051	0.629043
ukb-d-22606_2	prot-a-1810	Workplace very noisy	Lymphocyte antigen 6 complex locus protein G6c	LY6G6C	Inverse variance weighted	18	0.0492853	0.102051	0.629132
ukb-d-22606_2	prot-a-260	Workplace very noisy	Cytoplasmic tyrosine-protein kinase BMX	BMX	Inverse variance weighted	18	0.0497598	0.103132	0.629459
ukb-d-22606_2	prot-a-871	Workplace very noisy	E3 ubiquitin-protein ligase DTX1	DTX1	Inverse variance weighted	18	0.0490736	0.10204	0.630571
ukb-d-22606_2	prot-a-652	Workplace very noisy	Protein crumbs homolog 1	CRB1	Inverse variance weighted	18	-0.0514922	0.107118	0.630726
ukb-d-22606_2	prot-a-150	Workplace very noisy	Rho GTPase-activating protein 36	ARHGAP36	Inverse variance weighted	18	0.0528115	0.109899	0.630839
ukb-d-22606_2	prot-a-1388	Workplace very noisy	Heat shock 70 kDa protein 6	HSPA6	Inverse variance weighted	18	-0.0584281	0.121748	0.631291
ukb-d-22606_2	prot-a-3125	Workplace very noisy	Thioredoxin-interacting protein	TXNIP	Inverse variance weighted	18	-0.0489549	0.102051	0.631433
ukb-d-22606_2	prot-a-912	Workplace very noisy	EH domain-containing protein 4	EHD4	Inverse variance weighted	18	0.0489402	0.10204	0.631501
ukb-d-22606_2	prot-a-2257	Workplace very noisy	Peptidoglycan recognition protein 1	PGLYRP1	Inverse variance weighted	18	0.0544786	0.113925	0.632511
ukb-d-22606_2	prot-a-2437	Workplace very noisy	Tyrosine-protein phosphatase non-receptor type 11	PTPN11	Inverse variance weighted	18	-0.0507505	0.106235	0.632851
ukb-d-22606_2	prot-a-2383	Workplace very noisy	Proline-rich protein 1	OPRPN	Inverse variance weighted	18	-0.0570514	0.119476	0.632997
ukb-d-22606_2	prot-a-66	Workplace very noisy	Adenylate kinase isoenzyme 1	AK1	Inverse variance weighted	18	0.048711	0.102063	0.633173
ukb-d-22606_2	prot-a-2573	Workplace very noisy	E3 ubiquitin-protein ligase RNF8	RNF8	Inverse variance weighted	18	0.0647856	0.135775	0.633252
ukb-d-22606_2	prot-a-502	Workplace very noisy	Carcinoembryonic antigen-related cell adhesion molecule 1	CEACAM1	Inverse variance weighted	18	-0.0531509	0.111489	0.63355
ukb-d-22606_2	prot-a-2213	Workplace very noisy	Prenylcysteine oxidase-like	PCYOX1L	Inverse variance weighted	18	0.0486493	0.102063	0.633603
ukb-d-22606_2	prot-a-931	Workplace very noisy	ETS domain-containing protein Elk-3	ELK3	Inverse variance weighted	18	0.0485255	0.102037	0.634382
ukb-d-22606_2	prot-a-882	Workplace very noisy	Dual specificity tyrosine-phosphorylation-regulated kinase 3	DYRK3	Inverse variance weighted	18	0.0544785	0.114885	0.635357
ukb-d-22606_2	prot-a-2356	Workplace very noisy	Lysosomal Pro-X carboxypeptidase	PRCP	Inverse variance weighted	18	0.0655989	0.13838	0.635464
ukb-d-22606_2	prot-a-1811	Workplace very noisy	Lymphocyte antigen 6 complex locus protein G6d	LY6G6D	Inverse variance weighted	18	0.0483455	0.102043	0.635661
ukb-d-22606_2	prot-a-1329	Workplace very noisy	Probable E3 ubiquitin-protein ligase HERC1	HERC1	Inverse variance weighted	18	0.0514216	0.108756	0.636343
ukb-d-22606_2	prot-a-2738	Workplace very noisy	Signaling threshold-regulating transmembrane adapter 1	SIT1	Inverse variance weighted	18	-0.0482484	0.102045	0.636344
ukb-d-22606_2	prot-a-983	Workplace very noisy	ERO1-like protein beta	ERO1B	Inverse variance weighted	18	0.0549148	0.116176	0.636436
ukb-d-22606_2	prot-a-2759	Workplace very noisy	Sodium/iodide cotransporter	SLC5A5	Inverse variance weighted	18	0.0482226	0.102037	0.636498
ukb-d-22606_2	prot-a-1047	Workplace very noisy	Redox-regulatory protein FAM213A	PRXL2A	Inverse variance weighted	18	0.0506437	0.107232	0.636727
ukb-d-22606_2	prot-a-678	Workplace very noisy	Cold shock domain-containing protein C2	CSDC2	Inverse variance weighted	18	0.0481831	0.102037	0.636775
ukb-d-22606_2	prot-a-1101	Workplace very noisy	Fibroblast growth factor 9	FGF9	Inverse variance weighted	18	-0.0531102	0.112492	0.636837
ukb-d-22606_2	prot-a-345	Workplace very noisy	Neuron-specific vesicular protein calcyon	CALY	Inverse variance weighted	18	-0.0481312	0.102033	0.637124
ukb-d-22606_2	prot-a-2791	Workplace very noisy	U1 small nuclear ribonucleoprotein A	SNRPA	Inverse variance weighted	18	-0.0546523	0.116244	0.638247
ukb-d-22606_2	prot-a-3240	Workplace very noisy	Xaa-Pro aminopeptidase 1	XPNPEP1	Inverse variance weighted	18	-0.0524573	0.111663	0.638511
ukb-d-22606_2	prot-a-1439	Workplace very noisy	Immunoglobulin-binding protein 1	IGBP1	Inverse variance weighted	18	-0.0503982	0.107321	0.63864
ukb-d-22606_2	prot-a-2352	Workplace very noisy	Pancreatic hormone	PPY	Inverse variance weighted	18	-0.0604603	0.129017	0.639339
ukb-d-22606_2	prot-a-1536	Workplace very noisy	Interleukin-5 receptor subunit alpha	IL5RA	Inverse variance weighted	18	-0.0606455	0.129774	0.640273
ukb-d-22606_2	prot-a-2527	Workplace very noisy	Rieske domain-containing protein	RFESD	Inverse variance weighted	18	-0.0491342	0.105216	0.640512
ukb-d-22606_2	prot-a-3030	Workplace very noisy	Tumor necrosis factor alpha-induced protein 3	TNFAIP3	Inverse variance weighted	18	0.0476433	0.102051	0.640601
ukb-d-22606_2	prot-a-1649	Workplace very noisy	Kin of IRRE-like protein 2	KIRREL2	Inverse variance weighted	18	-0.0530033	0.114298	0.642842
ukb-d-22606_2	prot-a-780	Workplace very noisy	Deformed epidermal autoregulatory factor 1 homolog	DEAF1	Inverse variance weighted	18	0.0509012	0.109842	0.643074
ukb-d-22606_2	prot-a-2180	Workplace very noisy	Protein deglycase DJ-1	PARK7	Inverse variance weighted	18	-0.0471909	0.102048	0.643769
ukb-d-22606_2	prot-a-2620	Workplace very noisy	Protein S100-A6	S100A6	Inverse variance weighted	18	-0.0471741	0.102047	0.643882
ukb-d-22606_2	prot-a-1553	Workplace very noisy	Inhibin beta A chain	INHBA	Inverse variance weighted	18	0.0487294	0.105445	0.643986
ukb-d-22606_2	prot-a-265	Workplace very noisy	Bisphosphoglycerate mutase	BPGM	Inverse variance weighted	18	0.047965	0.103969	0.644554
ukb-d-22606_2	prot-a-682	Workplace very noisy	Granulocyte-macrophage colony-stimulating factor receptor subunit alpha	CSF2RA	Inverse variance weighted	18	0.0470203	0.102051	0.644976
ukb-d-22606_2	prot-a-2540	Workplace very noisy	Rho-related GTP-binding protein RhoD	RHOD	Inverse variance weighted	18	0.0470168	0.102051	0.645
ukb-d-22606_2	prot-a-1983	Workplace very noisy	Histone H2A deubiquitinase MYSM1	MYSM1	Inverse variance weighted	18	-0.0495438	0.107589	0.645162
ukb-d-22606_2	prot-a-1859	Workplace very noisy	Matrilin-4	MATN4	Inverse variance weighted	18	0.0522751	0.113524	0.645174
ukb-d-22606_2	prot-a-2826	Workplace very noisy	Testican-1	SPOCK1	Inverse variance weighted	18	0.0469533	0.10204	0.645413
ukb-d-22606_2	prot-a-1175	Workplace very noisy	Gigaxonin	GAN	Inverse variance weighted	18	-0.0647557	0.140808	0.645598
ukb-d-22606_2	prot-a-639	Workplace very noisy	Cytochrome c oxidase subunit 6C	COX6C	Inverse variance weighted	18	-0.0510422	0.111121	0.645991
ukb-d-22606_2	prot-a-1516	Workplace very noisy	Interleukin-27	IL27	Inverse variance weighted	18	-0.0467914	0.102033	0.646528
ukb-d-22606_2	prot-a-2335	Workplace very noisy	Phosphatidate phosphatase PPAPDC1A	PLPP4	Inverse variance weighted	18	0.0514419	0.11227	0.646809
ukb-d-22606_2	prot-a-3061	Workplace very noisy	Tumor necrosis factor ligand superfamily member 4	TNFSF4	Inverse variance weighted	18	-0.0467279	0.102051	0.647033
ukb-d-22606_2	prot-a-1640	Workplace very noisy	Killer cell immunoglobulin-like receptor 2DL2	KIR2DL2	Inverse variance weighted	18	0.0501471	0.10958	0.647219
ukb-d-22606_2	prot-a-99	Workplace very noisy	Angiopoietin-related protein 4	ANGPTL4	Inverse variance weighted	18	-0.0466414	0.102051	0.647642
ukb-d-22606_2	prot-a-1186	Workplace very noisy	N-acetyllactosaminide beta-1,6-N-acetylglucosaminyl-transferase, isoform C	GCNT2	Inverse variance weighted	18	0.0466255	0.102052	0.647758
ukb-d-22606_2	prot-a-1062	Workplace very noisy	Fibulin-1	FBLN1	Inverse variance weighted	18	-0.0466164	0.102051	0.647818
ukb-d-22606_2	prot-a-3144	Workplace very noisy	Ubiquitin-conjugating enzyme E2 T	UBE2T	Inverse variance weighted	18	0.0516979	0.113225	0.647961
ukb-d-22606_2	prot-a-519	Workplace very noisy	Cryptic protein	CFC1	Inverse variance weighted	18	-0.0465482	0.10204	0.648265
ukb-d-22606_2	prot-a-124	Workplace very noisy	Adipocyte plasma membrane-associated protein	APMAP	Inverse variance weighted	18	-0.0465412	0.102027	0.648272
ukb-d-22606_2	prot-a-2502	Workplace very noisy	Probable RNA-binding protein 23	RBM23	Inverse variance weighted	18	-0.0483536	0.106205	0.648905
ukb-d-22606_2	prot-a-445	Workplace very noisy	T-cell surface glycoprotein CD3 epsilon chain	CD3E	Inverse variance weighted	18	0.0515507	0.11356	0.649865
ukb-d-22606_2	prot-a-42	Workplace very noisy	Pituitary adenylate cyclase-activating polypeptide	ADCYAP1	Inverse variance weighted	18	0.0463047	0.102051	0.650015
ukb-d-22606_2	prot-a-1082	Workplace very noisy	Fc receptor-like protein 4	FCRL4	Inverse variance weighted	18	-0.0636247	0.140788	0.651327
ukb-d-22606_2	prot-a-549	Workplace very noisy	Chordin-like protein 2	CHRDL2	Inverse variance weighted	18	0.0460799	0.102038	0.651561
ukb-d-22606_2	prot-a-168	Workplace very noisy	cAMP-regulated phosphoprotein 21	ARPP21	Inverse variance weighted	18	0.0542869	0.120259	0.651689
ukb-d-22606_2	prot-a-3226	Workplace very noisy	WAP four-disulfide core domain protein 5	WFDC5	Inverse variance weighted	18	-0.0467704	0.103609	0.651694
ukb-d-22606_2	prot-a-3255	Workplace very noisy	Transcriptional regulator Kaiso	ZBTB33	Inverse variance weighted	18	0.0548566	0.121743	0.652282
ukb-d-22606_2	prot-a-998	Workplace very noisy	Ena/VASP-like protein	EVL	Inverse variance weighted	18	0.0459709	0.102026	0.652293
ukb-d-22606_2	prot-a-2431	Workplace very noisy	Parathyroid hormone	PTH	Inverse variance weighted	18	0.0459457	0.102026	0.652471
ukb-d-22606_2	prot-a-372	Workplace very noisy	Cerebellin-4	CBLN4	Inverse variance weighted	18	-0.0459461	0.102046	0.65253
ukb-d-22606_2	prot-a-8	Workplace very noisy	Abelson tyrosine-protein kinase 2	ABL2	Inverse variance weighted	18	0.0459222	0.102051	0.652716
ukb-d-22606_2	prot-a-2727	Workplace very noisy	Sialic acid-binding Ig-like lectin 14	SIGLEC14	Inverse variance weighted	18	0.0517605	0.115069	0.652839
ukb-d-22606_2	prot-a-1687	Workplace very noisy	Keratin-associated protein 2-4	KRTAP2-4	Inverse variance weighted	18	-0.0458729	0.102051	0.653064
ukb-d-22606_2	prot-a-981	Workplace very noisy	Erythroid membrane-associated protein	ERMAP	Inverse variance weighted	18	0.045843	0.102026	0.653197
ukb-d-22606_2	prot-a-2260	Workplace very noisy	Membrane-associated progesterone receptor component 2	PGRMC2	Inverse variance weighted	18	0.0457347	0.102035	0.653991
ukb-d-22606_2	prot-a-1949	Workplace very noisy	Beta-microseminoprotein	MSMB	Inverse variance weighted	18	-0.0470951	0.105109	0.654111
ukb-d-22606_2	prot-a-294	Workplace very noisy	C1GALT1-specific chaperone 1	C1GALT1C1	Inverse variance weighted	18	0.0538204	0.120121	0.654116
ukb-d-22606_2	prot-a-1710	Workplace very noisy	Epididymal-specific lipocalin-8	LCN8	Inverse variance weighted	18	0.0564699	0.126069	0.654205
ukb-d-22606_2	prot-a-1505	Workplace very noisy	Interleukin-20	IL20	Inverse variance weighted	18	0.0456958	0.10205	0.654312
ukb-d-22606_2	prot-a-2320	Workplace very noisy	Protein O-glucosyltransferase 1	POGLUT1	Inverse variance weighted	18	0.0463287	0.103539	0.654551
ukb-d-22606_2	prot-a-1617	Workplace very noisy	Calsenilin	KCNIP3	Inverse variance weighted	18	0.0456521	0.102051	0.654625
ukb-d-22606_2	prot-a-3233	Workplace very noisy	Serine/threonine-protein kinase WNK3	WNK3	Inverse variance weighted	18	0.0455368	0.102051	0.655441
ukb-d-22606_2	prot-a-2075	Workplace very noisy	Nuclear protein localization protein 4 homolog	NPLOC4	Inverse variance weighted	18	-0.0464505	0.104122	0.655514
ukb-d-22606_2	prot-a-1451	Workplace very noisy	Insulin-like growth factor-binding protein 7	IGFBP7	Inverse variance weighted	18	-0.0471171	0.105664	0.65566
ukb-d-22606_2	prot-a-1791	Workplace very noisy	Leucine-rich repeat serine/threonine-protein kinase 2	LRRK2	Inverse variance weighted	18	0.0544013	0.122101	0.655926
ukb-d-22606_2	prot-a-1684	Workplace very noisy	Keratin, type I cytoskeletal 20	KRT20	Inverse variance weighted	18	-0.0478824	0.10747	0.655928
ukb-d-22606_2	prot-a-570	Workplace very noisy	C-type lectin domain family 12 member A	CLEC12A	Inverse variance weighted	18	0.04542	0.10204	0.656235
ukb-d-22606_2	prot-a-2221	Workplace very noisy	cAMP-specific 3',5'-cyclic phosphodiesterase 4D	PDE4D	Inverse variance weighted	18	-0.0453854	0.102035	0.656463
ukb-d-22606_2	prot-a-398	Workplace very noisy	C-C motif chemokine 22	CCL22	Inverse variance weighted	18	0.0453799	0.102033	0.656495
ukb-d-22606_2	prot-a-3118	Workplace very noisy	Twinfilin-1	TWF1	Inverse variance weighted	18	-0.0469212	0.105594	0.656786
ukb-d-22606_2	prot-a-2893	Workplace very noisy	Bile salt sulfotransferase	SULT2A1	Inverse variance weighted	18	-0.0535841	0.120683	0.657036
ukb-d-22606_2	prot-a-619	Workplace very noisy	Collagen alpha-1(XX) chain	COL20A1	Inverse variance weighted	18	0.0471885	0.106285	0.657056
ukb-d-22606_2	prot-a-1011	Workplace very noisy	Fatty acid-binding protein, liver	FABP1	Inverse variance weighted	18	-0.0489003	0.1102	0.65723
ukb-d-22606_2	prot-a-222	Workplace very noisy	Transcription regulator protein BACH1	BACH1	Inverse variance weighted	18	-0.051301	0.115786	0.657718
ukb-d-22606_2	prot-a-386	Workplace very noisy	C-C motif chemokine 1	CCL1	Inverse variance weighted	18	0.050132	0.113208	0.657888
ukb-d-22606_2	prot-a-2098	Workplace very noisy	Neuritin	NRN1	Inverse variance weighted	18	0.0451733	0.102037	0.657971
ukb-d-22606_2	prot-a-1677	Workplace very noisy	Importin subunit alpha-1	KPNA2	Inverse variance weighted	18	-0.0574044	0.129669	0.657983
ukb-d-22606_2	prot-a-2173	Workplace very noisy	Pantothenate kinase 3	PANK3	Inverse variance weighted	18	0.0451212	0.102043	0.658361
ukb-d-22606_2	prot-a-203	Workplace very noisy	ATP synthase subunit beta, mitochondrial	ATP5F1B	Inverse variance weighted	18	-0.0502709	0.113714	0.658429
ukb-d-22606_2	prot-a-244	Workplace very noisy	Beclin-1	BECN1	Inverse variance weighted	18	-0.0450405	0.102063	0.658994
ukb-d-22606_2	prot-a-1678	Workplace very noisy	Importin subunit alpha-3	KPNA4	Inverse variance weighted	18	0.0482235	0.10947	0.659563
ukb-d-22606_2	prot-a-2125	Workplace very noisy	Nuclear migration protein nudC	NUDC	Inverse variance weighted	18	-0.0489445	0.111212	0.659864
ukb-d-22606_2	prot-a-1768	Workplace very noisy	Leucine-rich repeat and fibronectin type III domain-containing protein 1	LRFN1	Inverse variance weighted	18	-0.054178	0.12311	0.659881
ukb-d-22606_2	prot-a-2168	Workplace very noisy	Polyadenylate-binding protein-interacting protein 1	PAIP1	Inverse variance weighted	18	0.0597956	0.135887	0.659908
ukb-d-22606_2	prot-a-2626	Workplace very noisy	Histone deacetylase complex subunit SAP30	SAP30	Inverse variance weighted	18	-0.0448206	0.102051	0.660518
ukb-d-22606_2	prot-a-900	Workplace very noisy	Ephrin-A4	EFNA4	Inverse variance weighted	18	0.0528494	0.12047	0.660884
ukb-d-22606_2	prot-a-2491	Workplace very noisy	Ras-related protein Rap-2a	RAP2A	Inverse variance weighted	18	-0.0445227	0.102019	0.662535
ukb-d-22606_2	prot-a-1987	Workplace very noisy	Myeloid zinc finger 1	MZF1	Inverse variance weighted	18	-0.0445145	0.10204	0.66266
[truncated: 994 more rows]

## Sheet: Cold
Primary MR results between workplace very cold and plasma proteins level
id.exposure	id.outcome	exposure	outcome	Outcome Gene ID	method	nsnp	b	se	pval
ukb-d-22607_2	prot-a-1901	Workplace very cold	Allergin-1	MILR1	Inverse variance weighted	19	0.255771	0.0697656	0.000246226
ukb-d-22607_2	prot-a-2311	Workplace very cold	Protein TMEPAI	PMEPA1	Inverse variance weighted	19	0.209877	0.0697672	0.00262757
ukb-d-22607_2	prot-a-1966	Workplace very cold	Mucin-1	MUC1	Inverse variance weighted	19	0.205294	0.0697712	0.00325686
ukb-d-22607_2	prot-a-1043	Workplace very cold	Protein FAM19A5	TAFA5	Inverse variance weighted	19	0.196902	0.0697766	0.004774
ukb-d-22607_2	prot-a-848	Workplace very cold	DnaJ homolog subfamily C member 27	DNAJC27	Inverse variance weighted	19	0.190565	0.0697632	0.00630271
ukb-d-22607_2	prot-a-1034	Workplace very cold	Membrane protein FAM174A	FAM174A	Inverse variance weighted	19	0.188901	0.0697727	0.0067816
ukb-d-22607_2	prot-a-793	Workplace very cold	Beta-defensin 119	DEFB119	Inverse variance weighted	19	-0.185254	0.0697716	0.00792736
ukb-d-22607_2	prot-a-54	Workplace very cold	Advanced glycosylation end product-specific receptor, soluble	AGER	Inverse variance weighted	19	0.183875	0.069766	0.00839897
ukb-d-22607_2	prot-a-2691	Workplace very cold	Kallistatin	SERPINA4	Inverse variance weighted	19	0.181816	0.0697722	0.00916448
ukb-d-22607_2	prot-a-1426	Workplace very cold	Interferon alpha/beta receptor 1	IFNAR1	Inverse variance weighted	19	0.185663	0.0713992	0.00931266
ukb-d-22607_2	prot-a-1632	Workplace very cold	UPF0577 protein KIAA1324-like	ELAPOR2	Inverse variance weighted	19	-0.178341	0.0697735	0.0105883
ukb-d-22607_2	prot-a-63	Workplace very cold	Apoptosis-inducing factor 1, mitochondrial	AIFM1	Inverse variance weighted	19	0.185074	0.0725282	0.0107182
ukb-d-22607_2	prot-a-1663	Workplace very cold	Kallikrein-5	KLK5	Inverse variance weighted	19	0.174798	0.069768	0.0122305
ukb-d-22607_2	prot-a-701	Workplace very cold	Cysteine and glycine-rich protein 3	CSRP3	Inverse variance weighted	19	0.186296	0.0747092	0.0126448
ukb-d-22607_2	prot-a-830	Workplace very cold	Delta-like protein 1	DLL1	Inverse variance weighted	19	0.173313	0.0697621	0.012979
ukb-d-22607_2	prot-a-426	Workplace very cold	CD209 antigen	CD209	Inverse variance weighted	19	0.172137	0.0697728	0.0136209
ukb-d-22607_2	prot-a-1195	Workplace very cold	Growth/differentiation factor 15	GDF15	Inverse variance weighted	19	0.172186	0.0699453	0.0138274
ukb-d-22607_2	prot-a-286	Workplace very cold	Uncharacterized protein C17orf67	C17orf67	Inverse variance weighted	19	-0.171194	0.0697655	0.0141335
ukb-d-22607_2	prot-a-475	Workplace very cold	Serine/threonine-protein kinase MRCK alpha	CDC42BPA	Inverse variance weighted	19	-0.169657	0.0697666	0.0150247
ukb-d-22607_2	prot-a-1336	Workplace very cold	HERV-H LTR-associating protein 2	HHLA2	Inverse variance weighted	19	0.169579	0.0697625	0.0150656
ukb-d-22607_2	prot-a-626	Workplace very cold	Collagen alpha-2(IX) chain	COL9A2	Inverse variance weighted	19	0.189603	0.0785308	0.015762
ukb-d-22607_2	prot-a-1487	Workplace very cold	Interleukin-17 receptor B	IL17RB	Inverse variance weighted	19	0.16468	0.0697789	0.0182738
ukb-d-22607_2	prot-a-178	Workplace very cold	Acid ceramidase	ASAH1	Inverse variance weighted	19	-0.164316	0.0697644	0.018508
ukb-d-22607_2	prot-a-1824	Workplace very cold	O-acetyl-ADP-ribose deacetylase MACROD1	MACROD1	Inverse variance weighted	19	0.172348	0.0736624	0.019299
ukb-d-22607_2	prot-a-378	Workplace very cold	Kynurenine--oxoglutarate transaminase 3	KYAT3	Inverse variance weighted	19	-0.17384	0.0743968	0.0194572
ukb-d-22607_2	prot-a-2777	Workplace very cold	Small integral membrane protein 10	SMIM10	Inverse variance weighted	19	-0.198889	0.0854133	0.0198833
ukb-d-22607_2	prot-a-1454	Workplace very cold	Insulin growth factor-like family member 4	IGFL4	Inverse variance weighted	19	0.162458	0.069775	0.0198956
ukb-d-22607_2	prot-a-2027	Workplace very cold	Neurofilament heavy polypeptide	NEFH	Inverse variance weighted	19	-0.16138	0.0697766	0.0207328
ukb-d-22607_2	prot-a-1896	Workplace very cold	Melanoma-derived growth regulatory protein	MIA	Inverse variance weighted	19	0.15991	0.0697766	0.0219208
ukb-d-22607_2	prot-a-1455	Workplace very cold	IGF-like family receptor 1	IGFLR1	Inverse variance weighted	19	0.158249	0.0697671	0.0233144
ukb-d-22607_2	prot-a-2112	Workplace very cold	5'(3')-deoxyribonucleotidase, cytosolic type	NT5C	Inverse variance weighted	19	0.161158	0.0711045	0.0234208
ukb-d-22607_2	prot-a-2071	Workplace very cold	Epididymal secretory protein E1	NPC2	Inverse variance weighted	19	0.158118	0.0697683	0.0234314
ukb-d-22607_2	prot-a-181	Workplace very cold	Activating signal cointegrator 1 complex subunit 1	ASCC1	Inverse variance weighted	19	-0.15809	0.069772	0.0234634
ukb-d-22607_2	prot-a-614	Workplace very cold	Conserved oligomeric Golgi complex subunit 8	COG8	Inverse variance weighted	19	0.157223	0.069771	0.0242333
ukb-d-22607_2	prot-a-975	Workplace very cold	DNA excision repair protein ERCC-1	ERCC1	Inverse variance weighted	19	-0.157665	0.0703914	0.0251017
ukb-d-22607_2	prot-a-2352	Workplace very cold	Pancreatic hormone	PPY	Inverse variance weighted	19	0.155671	0.0697748	0.0256777
ukb-d-22607_2	prot-a-2592	Workplace very cold	Ubiquitin	RPS27A	Inverse variance weighted	19	-0.15546	0.0697727	0.0258743
ukb-d-22607_2	prot-a-2109	Workplace very cold	Vesicle-fusing ATPase	NSF	Inverse variance weighted	19	-0.154558	0.0697736	0.0267505
ukb-d-22607_2	prot-a-3205	Workplace very cold	Vacuolar protein sorting-associated protein 4B	VPS4B	Inverse variance weighted	19	-0.153536	0.0697709	0.0277661
ukb-d-22607_2	prot-a-143	Workplace very cold	ADP-ribosylation factor 6	ARF6	Inverse variance weighted	19	-0.153299	0.0697697	0.0280055
ukb-d-22607_2	prot-a-1577	Workplace very cold	Isthmin-1	ISM1	Inverse variance weighted	19	0.153223	0.0697722	0.0280887
ukb-d-22607_2	prot-a-253	Workplace very cold	Biliverdin reductase A	BLVRA	Inverse variance weighted	19	-0.15185	0.0697727	0.0295285
ukb-d-22607_2	prot-a-1370	Workplace very cold	15-hydroxyprostaglandin dehydrogenase [NAD(+)]	HPGD	Inverse variance weighted	19	-0.151785	0.069772	0.0295972
ukb-d-22607_2	prot-a-391	Workplace very cold	C-C motif chemokine 15	CCL15	Inverse variance weighted	19	0.151505	0.0697748	0.0299052
ukb-d-22607_2	prot-a-2177	Workplace very cold	Pappalysin-1	PAPPA	Inverse variance weighted	19	0.150478	0.0697727	0.0310302
ukb-d-22607_2	prot-a-2832	Workplace very cold	Sprouty-related, EVH1 domain-containing protein 1	SPRED1	Inverse variance weighted	19	0.150314	0.0697736	0.0312161
ukb-d-22607_2	prot-a-18	Workplace very cold	Low molecular weight phosphotyrosine protein phosphatase	ACP1	Inverse variance weighted	19	-0.155769	0.0725064	0.0316859
ukb-d-22607_2	prot-a-1460	Workplace very cold	Immunoglobulin superfamily member 11	IGSF11	Inverse variance weighted	19	-0.155111	0.0724292	0.032229
ukb-d-22607_2	prot-a-1731	Workplace very cold	Galectin-8	LGALS8	Inverse variance weighted	19	0.149018	0.0697766	0.0327078
ukb-d-22607_2	prot-a-265	Workplace very cold	Bisphosphoglycerate mutase	BPGM	Inverse variance weighted	19	-0.148861	0.0697703	0.0328768
ukb-d-22607_2	prot-a-2616	Workplace very cold	Protein S100-A13	S100A13	Inverse variance weighted	19	0.147686	0.0697766	0.0342975
ukb-d-22607_2	prot-a-3233	Workplace very cold	Serine/threonine-protein kinase WNK3	WNK3	Inverse variance weighted	19	-0.14736	0.069775	0.0346924
ukb-d-22607_2	prot-a-2442	Workplace very cold	Tyrosine-protein phosphatase non-receptor type 9	PTPN9	Inverse variance weighted	19	-0.174334	0.0829648	0.0356151
ukb-d-22607_2	prot-a-2860	Workplace very cold	CMP-N-acetylneuraminate-poly-alpha-2,8-sialyltransferase	ST8SIA4	Inverse variance weighted	19	0.146588	0.069768	0.0356346
ukb-d-22607_2	prot-a-2229	Workplace very cold	Platelet-derived growth factor receptor alpha	PDGFRA	Inverse variance weighted	19	0.146106	0.0697789	0.0362737
ukb-d-22607_2	prot-a-2715	Workplace very cold	SH2 domain-containing protein 1A	SH2D1A	Inverse variance weighted	19	0.150291	0.0719612	0.0367527
ukb-d-22607_2	prot-a-1368	Workplace very cold	4-hydroxy-2-oxoglutarate aldolase, mitochondrial	HOGA1	Inverse variance weighted	19	-0.145084	0.0697766	0.0375929
ukb-d-22607_2	prot-a-2266	Workplace very cold	PILR alpha-associated neural protein	PIANP	Inverse variance weighted	19	-0.14445	0.0697655	0.0384048
ukb-d-22607_2	prot-a-949	Workplace very cold	AP-4 complex accessory subunit tepsin	TEPSIN	Inverse variance weighted	19	-0.142956	0.0697699	0.0404653
ukb-d-22607_2	prot-a-52	Workplace very cold	Adenylosuccinate synthetase isozyme 1	ADSS1	Inverse variance weighted	19	0.158235	0.0774002	0.0409169
ukb-d-22607_2	prot-a-1255	Workplace very cold	Transmembrane glycoprotein NMB	GPNMB	Inverse variance weighted	19	0.142615	0.0697743	0.0409586
ukb-d-22607_2	prot-a-1352	Workplace very cold	High mobility group protein B2	HMGB2	Inverse variance weighted	19	-0.142442	0.0697643	0.0411754
ukb-d-22607_2	prot-a-2567	Workplace very cold	RING finger protein 150	RNF150	Inverse variance weighted	19	-0.159208	0.0781505	0.0416307
ukb-d-22607_2	prot-a-2058	Workplace very cold	Neuromedin-B	NMB	Inverse variance weighted	19	0.161107	0.0795449	0.042831
ukb-d-22607_2	prot-a-2143	Workplace very cold	Obg-like ATPase 1	OLA1	Inverse variance weighted	19	-0.141269	0.0697727	0.0428984
ukb-d-22607_2	prot-a-2064	Workplace very cold	Noggin	NOG	Inverse variance weighted	19	0.187602	0.0927329	0.0430697
ukb-d-22607_2	prot-a-1091	Workplace very cold	Fibroblast growth factor 19	FGF19	Inverse variance weighted	19	0.14088	0.0697818	0.0435011
ukb-d-22607_2	prot-a-2620	Workplace very cold	Protein S100-A6	S100A6	Inverse variance weighted	19	-0.143161	0.0710581	0.0439364
ukb-d-22607_2	prot-a-47	Workplace very cold	Alcohol dehydrogenase 4	ADH4	Inverse variance weighted	19	0.179473	0.0893582	0.0445941
ukb-d-22607_2	prot-a-2484	Workplace very cold	UV excision repair protein RAD23 homolog B	RAD23B	Inverse variance weighted	19	-0.140118	0.0697727	0.0446206
ukb-d-22607_2	prot-a-898	Workplace very cold	Ephrin-A3	EFNA3	Inverse variance weighted	19	-0.139232	0.0697696	0.0459784
ukb-d-22607_2	prot-a-1412	Workplace very cold	Radiation-inducible immediate-early gene IEX-1	IER3	Inverse variance weighted	19	-0.138175	0.0697709	0.0476571
ukb-d-22607_2	prot-a-2316	Workplace very cold	Purine nucleoside phosphorylase	PNP	Inverse variance weighted	19	-0.13775	0.069775	0.0483577
ukb-d-22607_2	prot-a-837	Workplace very cold	DnaJ homolog subfamily B member 12	DNAJB12	Inverse variance weighted	19	0.137702	0.0697686	0.0484156
ukb-d-22607_2	prot-a-1677	Workplace very cold	Importin subunit alpha-1	KPNA2	Inverse variance weighted	19	0.13753	0.0697748	0.0487176
ukb-d-22607_2	prot-a-934	Workplace very cold	Engulfment and cell motility protein 1	ELMO1	Inverse variance weighted	19	-0.137461	0.0697577	0.0487759
ukb-d-22607_2	prot-a-1817	Workplace very cold	Ly6/PLAUR domain-containing protein 3	LYPD3	Inverse variance weighted	19	0.137208	0.0697709	0.0492349
ukb-d-22607_2	prot-a-987	Workplace very cold	Endothelial cell-selective adhesion molecule	ESAM	Inverse variance weighted	19	0.137216	0.069775	0.0492358
ukb-d-22607_2	prot-a-3145	Workplace very cold	Ubiquitin-conjugating enzyme E2 variant 1	UBE2V1	Inverse variance weighted	19	-0.136698	0.0697727	0.050091
ukb-d-22607_2	prot-a-3018	Workplace very cold	Transmembrane protein 9	TMEM9	Inverse variance weighted	19	0.136539	0.0697748	0.0503643
ukb-d-22607_2	prot-a-603	Workplace very cold	2',3'-cyclic-nucleotide 3'-phosphodiesterase	CNP	Inverse variance weighted	19	-0.136206	0.0697686	0.0509073
ukb-d-22607_2	prot-a-1483	Workplace very cold	Interleukin-17C	IL17C	Inverse variance weighted	19	0.139326	0.07143	0.0511141
ukb-d-22607_2	prot-a-888	Workplace very cold	Tumor necrosis factor receptor superfamily member EDAR	EDAR	Inverse variance weighted	19	-0.136026	0.0697656	0.0512052
ukb-d-22607_2	prot-a-2985	Workplace very cold	Transketolase	TKT	Inverse variance weighted	19	-0.135722	0.0697604	0.0517101
ukb-d-22607_2	prot-a-1841	Workplace very cold	Dual specificity mitogen-activated protein kinase kinase 3	MAP2K3	Inverse variance weighted	19	-0.135442	0.0697709	0.0522286
ukb-d-22607_2	prot-a-3264	Workplace very cold	Zinc finger protein 18	ZNF18	Inverse variance weighted	19	-0.135418	0.0697632	0.0522452
ukb-d-22607_2	prot-a-876	Workplace very cold	Dual specificity protein phosphatase 4	DUSP4	Inverse variance weighted	19	0.135404	0.069775	0.0523099
ukb-d-22607_2	prot-a-3134	Workplace very cold	PolyUbiquitin K63-linked	UBC	Inverse variance weighted	19	0.135336	0.0697766	0.0524329
ukb-d-22607_2	prot-a-483	Workplace very cold	Cadherin-2	CDH2	Inverse variance weighted	19	-0.146429	0.07559	0.0527278
ukb-d-22607_2	prot-a-2422	Workplace very cold	Proteasome assembly chaperone 3	PSMG3	Inverse variance weighted	19	-0.134604	0.0697697	0.0536974
ukb-d-22607_2	prot-a-2969	Workplace very cold	Homeobox protein TGIF2	TGIF2	Inverse variance weighted	19	0.172738	0.0895375	0.0537034
ukb-d-22607_2	prot-a-3143	Workplace very cold	Ubiquitin-conjugating enzyme E2 N	UBE2N	Inverse variance weighted	19	-0.134063	0.069768	0.0546614
ukb-d-22607_2	prot-a-2526	Workplace very cold	Oligoribonuclease, mitochondrial	REXO2	Inverse variance weighted	19	-0.1339	0.0697756	0.0549837
ukb-d-22607_2	prot-a-1637	Workplace very cold	Kinesin-like protein KIF23	KIF23	Inverse variance weighted	19	-0.133825	0.069775	0.0551176
ukb-d-22607_2	prot-a-2568	Workplace very cold	RING finger protein 165	RNF165	Inverse variance weighted	19	0.13331	0.069771	0.0560466
ukb-d-22607_2	prot-a-1870	Workplace very cold	Malate dehydrogenase, cytoplasmic	MDH1	Inverse variance weighted	19	-0.133309	0.069772	0.0560514
ukb-d-22607_2	prot-a-2702	Workplace very cold	Serpin I2	SERPINI2	Inverse variance weighted	19	-0.14099	0.073794	0.0560578
ukb-d-22607_2	prot-a-933	Workplace very cold	RNA polymerase II elongation factor ELL2	ELL2	Inverse variance weighted	19	0.134384	0.070451	0.0564581
ukb-d-22607_2	prot-a-2899	Workplace very cold	SUN domain-containing protein 5	SUN5	Inverse variance weighted	19	0.170884	0.0895906	0.0564704
ukb-d-22607_2	prot-a-1166	Workplace very cold	Galanin peptides	GAL	Inverse variance weighted	19	0.134014	0.0703559	0.0568065
ukb-d-22607_2	prot-a-2483	Workplace very cold	UV excision repair protein RAD23 homolog A	RAD23A	Inverse variance weighted	19	-0.13248	0.0697727	0.0575989
ukb-d-22607_2	prot-a-432	Workplace very cold	CMRF35-like molecule 8	CD300A	Inverse variance weighted	19	0.148603	0.0783788	0.0579646
ukb-d-22607_2	prot-a-646	Workplace very cold	Copine-1	CPNE1	Inverse variance weighted	19	-0.136027	0.0717808	0.0580878
ukb-d-22607_2	prot-a-450	Workplace very cold	Leukocyte surface antigen CD47	CD47	Inverse variance weighted	19	-0.146007	0.0770984	0.0582558
ukb-d-22607_2	prot-a-1213	Workplace very cold	Gap junction alpha-1 protein	GJA1	Inverse variance weighted	19	0.132099	0.0697725	0.0583207
ukb-d-22607_2	prot-a-2806	Workplace very cold	Sperm-associated antigen 11A	SPAG11A	Inverse variance weighted	19	-0.131899	0.0697565	0.0586444
ukb-d-22607_2	prot-a-10	Workplace very cold	Histo-blood group ABO system transferase	ABO	Inverse variance weighted	19	0.131664	0.0697638	0.0591216
ukb-d-22607_2	prot-a-972	Workplace very cold	Endoplasmic reticulum aminopeptidase 2	ERAP2	Inverse variance weighted	19	0.142078	0.0753698	0.0594186
ukb-d-22607_2	prot-a-170	Workplace very cold	Arrestin domain-containing protein 3	ARRDC3	Inverse variance weighted	19	0.131451	0.0697766	0.0595807
ukb-d-22607_2	prot-a-499	Workplace very cold	Cell adhesion molecule-related/down-regulated by oncogenes	CDON	Inverse variance weighted	19	0.131408	0.0697727	0.0596503
ukb-d-22607_2	prot-a-1904	Workplace very cold	Malectin	MLEC	Inverse variance weighted	19	-0.131299	0.0697727	0.0598619
ukb-d-22607_2	prot-a-3147	Workplace very cold	Ubiquilin-4	UBQLN4	Inverse variance weighted	19	-0.130915	0.0697679	0.0605962
ukb-d-22607_2	prot-a-2591	Workplace very cold	Ubiquitin+1, truncated mutation for UbB	RPS27A	Inverse variance weighted	19	-0.129715	0.0697727	0.0630116
ukb-d-22607_2	prot-a-332	Workplace very cold	Carbonic anhydrase 5A, mitochondrial	CA5A	Inverse variance weighted	19	0.129468	0.0697727	0.0635155
ukb-d-22607_2	prot-a-2872	Workplace very cold	Double-stranded RNA-binding protein Staufen homolog 2	STAU2	Inverse variance weighted	19	-0.129318	0.0697697	0.0638107
ukb-d-22607_2	prot-a-2585	Workplace very cold	Ribose-5-phosphate isomerase	RPIA	Inverse variance weighted	19	-0.128534	0.0697697	0.0654373
ukb-d-22607_2	prot-a-1241	Workplace very cold	Aspartate aminotransferase, cytoplasmic	GOT1	Inverse variance weighted	19	-0.135108	0.0733491	0.0654774
ukb-d-22607_2	prot-a-2003	Workplace very cold	Neuroblastoma suppressor of tumorigenicity 1	NBL1	Inverse variance weighted	19	0.128502	0.0697795	0.0655414
ukb-d-22607_2	prot-a-2970	Workplace very cold	Thrombospondin-2	THBS2	Inverse variance weighted	19	0.131259	0.0713556	0.0658404
ukb-d-22607_2	prot-a-1079	Workplace very cold	Fc receptor-like protein 1	FCRL1	Inverse variance weighted	19	0.128126	0.069775	0.0663166
ukb-d-22607_2	prot-a-1093	Workplace very cold	Fibroblast growth factor 23	FGF23	Inverse variance weighted	19	0.127825	0.0697709	0.0669405
ukb-d-22607_2	prot-a-2889	Workplace very cold	Syntaxin-7	STX7	Inverse variance weighted	19	-0.152799	0.0834727	0.0671704
ukb-d-22607_2	prot-a-13	Workplace very cold	Arf-GAP with coiled-coil, ANK repeat and PH domain-containing protein 2	ACAP2	Inverse variance weighted	19	-0.136898	0.0748081	0.0672524
ukb-d-22607_2	prot-a-2362	Workplace very cold	Proteoglycan 3	PRG3	Inverse variance weighted	19	0.13054	0.0713819	0.0674364
ukb-d-22607_2	prot-a-3155	Workplace very cold	UTP--glucose-1-phosphate uridylyltransferase	UGP2	Inverse variance weighted	19	0.126887	0.0697655	0.0689483
ukb-d-22607_2	prot-a-1414	Workplace very cold	Gamma-interferon-inducible protein 16	IFI16	Inverse variance weighted	19	-0.126647	0.0697697	0.0694913
ukb-d-22607_2	prot-a-1212	Workplace very cold	Appetite-regulating hormone	GHRL	Inverse variance weighted	19	0.126595	0.0697739	0.0696232
ukb-d-22607_2	prot-a-38	Workplace very cold	ADAMTS-like protein 1	ADAMTSL1	Inverse variance weighted	19	0.131639	0.072765	0.0704349
ukb-d-22607_2	prot-a-1894	Workplace very cold	Alpha-1,3-mannosyl-glycoprotein 4-beta-N-acetylglucosaminyltransferase B	MGAT4B	Inverse variance weighted	19	0.12603	0.0697684	0.0708543
ukb-d-22607_2	prot-a-2499	Workplace very cold	RNA binding protein fox-1 homolog 2	RBFOX2	Inverse variance weighted	19	-0.139351	0.0774129	0.0718442
ukb-d-22607_2	prot-a-2280	Workplace very cold	Piwi-like protein 1	PIWIL1	Inverse variance weighted	19	0.125544	0.0697736	0.071971
ukb-d-22607_2	prot-a-726	Workplace very cold	Cathepsin O	CTSO	Inverse variance weighted	19	0.130658	0.0726758	0.0722061
ukb-d-22607_2	prot-a-459	Workplace very cold	HLA class II histocompatibility antigen gamma chain	CD74	Inverse variance weighted	19	0.125112	0.0697642	0.0729169
ukb-d-22607_2	prot-a-1891	Workplace very cold	MAX gene-associated protein	MGA	Inverse variance weighted	19	0.124992	0.0697605	0.0731766
ukb-d-22607_2	prot-a-2216	Workplace very cold	Programmed cell death protein 5	PDCD5	Inverse variance weighted	19	-0.128285	0.0717027	0.0735949
ukb-d-22607_2	prot-a-381	Workplace very cold	Coiled-coil domain-containing protein 134	CCDC134	Inverse variance weighted	19	-0.124797	0.0697696	0.0736616
ukb-d-22607_2	prot-a-2978	Workplace very cold	Tyrosine-protein kinase receptor Tie-1, soluble	TIE1	Inverse variance weighted	19	0.138684	0.0776657	0.0741556
ukb-d-22607_2	prot-a-550	Workplace very cold	Carbohydrate sulfotransferase 11	CHST11	Inverse variance weighted	19	0.124696	0.070183	0.0756141
ukb-d-22607_2	prot-a-1348	Workplace very cold	Porphobilinogen deaminase	HMBS	Inverse variance weighted	19	-0.123599	0.0697727	0.0764853
ukb-d-22607_2	prot-a-2590	Workplace very cold	Regulation of nuclear pre-mRNA domain-containing protein 1A	RPRD1A	Inverse variance weighted	19	-0.132768	0.0751697	0.0773552
ukb-d-22607_2	prot-a-2024	Workplace very cold	NADH dehydrogenase [ubiquinone] 1 beta subcomplex subunit 8, mitochondrial	NDUFB8	Inverse variance weighted	19	0.123069	0.0697686	0.077739
ukb-d-22607_2	prot-a-2688	Workplace very cold	Protein Z-dependent protease inhibitor	SERPINA10	Inverse variance weighted	19	-0.123084	0.0697789	0.0777456
ukb-d-22607_2	prot-a-196	Workplace very cold	ATPase family AAA domain-containing protein 2	ATAD2	Inverse variance weighted	19	-0.122911	0.0697683	0.078119
ukb-d-22607_2	prot-a-2618	Workplace very cold	Protein S100-A4	S100A4	Inverse variance weighted	19	-0.127794	0.0725784	0.0782779
ukb-d-22607_2	prot-a-2601	Workplace very cold	Ribonucleoside-diphosphate reductase large subunit	RRM1	Inverse variance weighted	19	-0.122462	0.0697671	0.0792092
ukb-d-22607_2	prot-a-99	Workplace very cold	Angiopoietin-related protein 4	ANGPTL4	Inverse variance weighted	19	0.133787	0.0764103	0.0799626
ukb-d-22607_2	prot-a-1439	Workplace very cold	Immunoglobulin-binding protein 1	IGBP1	Inverse variance weighted	19	-0.124638	0.0712564	0.0802651
ukb-d-22607_2	prot-a-1803	Workplace very cold	Lymphotoxin-alpha	LTA	Inverse variance weighted	19	0.152218	0.0870942	0.0805097
ukb-d-22607_2	prot-a-2812	Workplace very cold	Spastin	SPAST	Inverse variance weighted	19	-0.12183	0.0697739	0.0807979
ukb-d-22607_2	prot-a-2588	Workplace very cold	Dolichyl-diphosphooligosaccharide--protein glycosyltransferase subunit 1	RPN1	Inverse variance weighted	19	0.121688	0.0697689	0.0811319
ukb-d-22607_2	prot-a-2065	Workplace very cold	NoneX	#N/A	Inverse variance weighted	19	-0.121649	0.0697709	0.0812376
ukb-d-22607_2	prot-a-2397	Workplace very cold	Proactivator polypeptide-like 1	PSAPL1	Inverse variance weighted	19	-0.121632	0.0697727	0.0812867
ukb-d-22607_2	prot-a-1977	Workplace very cold	Myosin-binding protein C, slow-type	MYBPC1	Inverse variance weighted	19	0.121378	0.0697686	0.0819074
ukb-d-22607_2	prot-a-2004	Workplace very cold	Next to BRCA1 gene 1 protein	NBR1	Inverse variance weighted	19	-0.121317	0.0697727	0.0820794
ukb-d-22607_2	prot-a-589	Workplace very cold	Ceroid-lipofuscinosis neuronal protein 5	CLN5	Inverse variance weighted	19	0.121117	0.0697701	0.0825744
ukb-d-22607_2	prot-a-2011	Workplace very cold	Noncompact myelin-associated protein	NCMAP	Inverse variance weighted	19	0.121077	0.0697725	0.0826869
ukb-d-22607_2	prot-a-1124	Workplace very cold	Leucine-rich repeat transmembrane protein FLRT3	FLRT3	Inverse variance weighted	19	0.12101	0.069775	0.0828676
ukb-d-22607_2	prot-a-2545	Workplace very cold	Receptor-interacting serine/threonine-protein kinase 2	RIPK2	Inverse variance weighted	19	0.148749	0.0857915	0.0829453
ukb-d-22607_2	prot-a-1935	Workplace very cold	Melanocortin-2 receptor accessory protein 2	MRAP2	Inverse variance weighted	19	0.120653	0.0697736	0.0837717
ukb-d-22607_2	prot-a-2529	Workplace very cold	Riboflavin kinase	RFK	Inverse variance weighted	19	-0.120499	0.069775	0.0841748
ukb-d-22607_2	prot-a-835	Workplace very cold	DnaJ homolog subfamily A member 4	DNAJA4	Inverse variance weighted	19	-0.120158	0.069766	0.0850143
ukb-d-22607_2	prot-a-2743	Workplace very cold	SLAM family member 7	SLAMF7	Inverse variance weighted	19	0.120082	0.069775	0.0852522
ukb-d-22607_2	prot-a-1371	Workplace very cold	Hematopoietic prostaglandin D synthase	HPGDS	Inverse variance weighted	19	-0.120046	0.0697766	0.0853524
ukb-d-22607_2	prot-a-377	Workplace very cold	Chromobox protein homolog 7	CBX7	Inverse variance weighted	19	-0.11989	0.0697629	0.0856996
ukb-d-22607_2	prot-a-1425	Workplace very cold	Interferon alpha-8	IFNA8	Inverse variance weighted	19	0.119759	0.0697688	0.0860679
ukb-d-22607_2	prot-a-2541	Workplace very cold	Rho-related GTP-binding protein RhoG	RHOG	Inverse variance weighted	19	-0.119697	0.069771	0.0862401
ukb-d-22607_2	prot-a-1988	Workplace very cold	Mitotic-spindle organizing protein 1	MZT1	Inverse variance weighted	19	0.119528	0.0697705	0.0866842
ukb-d-22607_2	prot-a-390	Workplace very cold	C-C motif chemokine 14	CCL14	Inverse variance weighted	19	0.119534	0.069775	0.0866876
ukb-d-22607_2	prot-a-1753	Workplace very cold	Lipase member N	LIPN	Inverse variance weighted	19	-0.119273	0.0697728	0.0873669
ukb-d-22607_2	prot-a-2700	Workplace very cold	Alpha-2-antiplasmin	SERPINF2	Inverse variance weighted	19	-0.119724	0.0701368	0.0878214
ukb-d-22607_2	prot-a-2468	Workplace very cold	Sulfhydryl oxidase 1	QSOX1	Inverse variance weighted	19	-0.119003	0.0697645	0.0880476
ukb-d-22607_2	prot-a-799	Workplace very cold	Beta-defensin 125	DEFB125	Inverse variance weighted	19	0.124794	0.0733427	0.0888467
ukb-d-22607_2	prot-a-2475	Workplace very cold	Ras-related protein Rab-27B	RAB27B	Inverse variance weighted	19	0.118603	0.0697696	0.0891443
ukb-d-22607_2	prot-a-1786	Workplace very cold	Leucine-rich repeat-containing protein 3	LRRC3	Inverse variance weighted	19	0.133817	0.0787957	0.0894546
ukb-d-22607_2	prot-a-923	Workplace very cold	Eukaryotic translation initiation factor 4E type 2	EIF4E2	Inverse variance weighted	19	-0.118459	0.0697759	0.0895621
ukb-d-22607_2	prot-a-272	Workplace very cold	BRICHOS domain-containing protein 5	BRICD5	Inverse variance weighted	19	-0.118243	0.0697653	0.0901006
ukb-d-22607_2	prot-a-2440	Workplace very cold	Tyrosine-protein phosphatase non-receptor type 4	PTPN4	Inverse variance weighted	19	-0.118216	0.069774	0.0902141
ukb-d-22607_2	prot-a-2909	Workplace very cold	Heterogeneous nuclear ribonucleoprotein Q	SYNCRIP	Inverse variance weighted	19	-0.122608	0.0724074	0.0903979
ukb-d-22607_2	prot-a-1229	Workplace very cold	Glycine N-methyltransferase	GNMT	Inverse variance weighted	19	0.118138	0.0697766	0.0904386
ukb-d-22607_2	prot-a-1133	Workplace very cold	Fibronectin type III domain-containing protein 5	FNDC5	Inverse variance weighted	19	-0.120284	0.0715254	0.092629
ukb-d-22607_2	prot-a-496	Workplace very cold	Cyclin-dependent kinase 4 inhibitor B	CDKN2B	Inverse variance weighted	19	-0.123483	0.0734541	0.0927445
ukb-d-22607_2	prot-a-2650	Workplace very cold	Adseverin	SCIN	Inverse variance weighted	19	-0.14924	0.088787	0.0927858
ukb-d-22607_2	prot-a-1247	Workplace very cold	Glypican-5	GPC5	Inverse variance weighted	19	-0.117223	0.0697709	0.0929353
ukb-d-22607_2	prot-a-2165	Workplace very cold	Marginal zone B- and B1-cell-specific protein	MZB1	Inverse variance weighted	19	0.117148	0.0697636	0.0931111
ukb-d-22607_2	prot-a-926	Workplace very cold	Eukaryotic translation initiation factor 5	EIF5	Inverse variance weighted	19	-0.116995	0.069772	0.0935774
ukb-d-22607_2	prot-a-3213	Workplace very cold	Vesicle transport through interaction with t-SNAREs homolog 1B	VTI1B	Inverse variance weighted	19	-0.116878	0.069768	0.0938882
ukb-d-22607_2	prot-a-1388	Workplace very cold	Heat shock 70 kDa protein 6	HSPA6	Inverse variance weighted	19	-0.125045	0.0747146	0.0942017
ukb-d-22607_2	prot-a-2772	Workplace very cold	Mothers against decapentaplegic homolog 4	SMAD4	Inverse variance weighted	19	-0.11726	0.0701216	0.0944771
ukb-d-22607_2	prot-a-1678	Workplace very cold	Importin subunit alpha-3	KPNA4	Inverse variance weighted	19	-0.116618	0.0697709	0.0946338
ukb-d-22607_2	prot-a-967	Workplace very cold	Erythropoietin	EPO	Inverse variance weighted	19	0.12413	0.0743067	0.0948185
ukb-d-22607_2	prot-a-3211	Workplace very cold	Vacuolar protein sorting-associated protein VTA1 homolog	VTA1	Inverse variance weighted	19	-0.116478	0.0697642	0.0949983
ukb-d-22607_2	prot-a-2186	Workplace very cold	Prostate and testis expressed protein 1	PATE1	Inverse variance weighted	19	0.13852	0.0831605	0.0957737
ukb-d-22607_2	prot-a-1920	Workplace very cold	Neutrophil collagenase	MMP8	Inverse variance weighted	19	0.116596	0.0700203	0.0958767
ukb-d-22607_2	prot-a-1936	Workplace very cold	Melanocortin-2 receptor accessory protein	MRAP	Inverse variance weighted	19	-0.133683	0.0804486	0.0965695
ukb-d-22607_2	prot-a-1538	Workplace very cold	Interleukin-6	IL6	Inverse variance weighted	19	-0.128871	0.0775689	0.096638
ukb-d-22607_2	prot-a-1656	Workplace very cold	Kallikrein-11	KLK11	Inverse variance weighted	19	0.115878	0.0697755	0.096767
ukb-d-22607_2	prot-a-851	Workplace very cold	Deoxyribonuclease-2-beta	DNASE2B	Inverse variance weighted	19	-0.115575	0.0697632	0.0975838
ukb-d-22607_2	prot-a-462	Workplace very cold	B-cell antigen receptor complex-associated protein beta chain	CD79B	Inverse variance weighted	19	-0.12783	0.0772384	0.0979223
ukb-d-22607_2	prot-a-1688	Workplace very cold	Keratinocyte differentiation-associated protein	KRTDAP	Inverse variance weighted	19	0.115047	0.0697671	0.0991445
ukb-d-22607_2	prot-a-1218	Workplace very cold	Lactoylglutathione lyase	GLO1	Inverse variance weighted	19	-0.114951	0.0697722	0.09945
ukb-d-22607_2	prot-a-216	Workplace very cold	Beta-1,4-galactosyltransferase 1	B4GALT1	Inverse variance weighted	19	0.114589	0.0697578	0.100451
ukb-d-22607_2	prot-a-2406	Workplace very cold	Putative pregnancy-specific beta-1-glycoprotein 7	PSG7	Inverse variance weighted	19	-0.122019	0.0743433	0.100736
ukb-d-22607_2	prot-a-1198	Workplace very cold	Glial cell line-derived neurotrophic factor	GDNF	Inverse variance weighted	19	-0.114472	0.0697716	0.100867
ukb-d-22607_2	prot-a-2713	Workplace very cold	Beta-sarcoglycan	SGCB	Inverse variance weighted	19	0.114449	0.0697725	0.100939
ukb-d-22607_2	prot-a-1735	Workplace very cold	Lutropin subunit beta	LHB	Inverse variance weighted	19	0.131687	0.0803049	0.101039
ukb-d-22607_2	prot-a-1684	Workplace very cold	Keratin, type I cytoskeletal 20	KRT20	Inverse variance weighted	19	0.114397	0.0697709	0.101087
ukb-d-22607_2	prot-a-243	Workplace very cold	Transcription factor TFIIIB component B'' homolog	BDP1	Inverse variance weighted	19	0.114274	0.0697648	0.101425
ukb-d-22607_2	prot-a-93	Workplace very cold	Angiopoietin-2	ANGPT2	Inverse variance weighted	19	0.129607	0.0794229	0.102709
ukb-d-22607_2	prot-a-922	Workplace very cold	Eukaryotic translation initiation factor 4B	EIF4B	Inverse variance weighted	19	-0.113796	0.0697696	0.102886
ukb-d-22607_2	prot-a-1579	Workplace very cold	IST1 homolog	IST1	Inverse variance weighted	19	-0.113708	0.0697683	0.103143
ukb-d-22607_2	prot-a-259	Workplace very cold	Bone morphogenetic protein receptor type-1A	BMPR1A	Inverse variance weighted	19	-0.113656	0.0697778	0.103348
ukb-d-22607_2	prot-a-1021	Workplace very cold	Protein FAM107B	FAM107B	Inverse variance weighted	19	0.122955	0.0756029	0.103879
ukb-d-22607_2	prot-a-2197	Workplace very cold	Protocadherin-9	PCDH9	Inverse variance weighted	19	0.11345	0.0697709	0.103942
ukb-d-22607_2	prot-a-1712	Workplace very cold	Plastin-2	LCP1	Inverse variance weighted	19	-0.122501	0.0753537	0.104017
ukb-d-22607_2	prot-a-3083	Workplace very cold	Triosephosphate isomerase	TPI1	Inverse variance weighted	19	-0.1133	0.0697604	0.104346
ukb-d-22607_2	prot-a-896	Workplace very cold	Calcium uptake protein 3, mitochondrial	MICU3	Inverse variance weighted	19	-0.113194	0.0697671	0.104706
ukb-d-22607_2	prot-a-192	Workplace very cold	Asporin	ASPN	Inverse variance weighted	19	0.113149	0.0697568	0.104792
ukb-d-22607_2	prot-a-337	Workplace very cold	Cell adhesion molecule 1	CADM1	Inverse variance weighted	19	0.123582	0.0762957	0.105281
ukb-d-22607_2	prot-a-2519	Workplace very cold	Tumor necrosis factor receptor superfamily member 19L	RELT	Inverse variance weighted	19	-0.112986	0.0697727	0.105373
ukb-d-22607_2	prot-a-2989	Workplace very cold	Toll-like receptor 2	TLR2	Inverse variance weighted	19	0.126151	0.0779687	0.105668
ukb-d-22607_2	prot-a-2739	Workplace very cold	Ski-like protein	SKIL	Inverse variance weighted	19	-0.112791	0.0697709	0.105967
ukb-d-22607_2	prot-a-1269	Workplace very cold	GRB2-related adapter protein 2	GRAP2	Inverse variance weighted	19	-0.121629	0.0753032	0.10627
ukb-d-22607_2	prot-a-2619	Workplace very cold	Protein S100-A5	S100A5	Inverse variance weighted	19	-0.117273	0.072607	0.106274
ukb-d-22607_2	prot-a-2930	Workplace very cold	Tubulin-specific chaperone A	TBCA	Inverse variance weighted	19	0.112658	0.0697727	0.106389
ukb-d-22607_2	prot-a-1430	Workplace very cold	Interferon gamma receptor 1	IFNGR1	Inverse variance weighted	19	0.112422	0.0697779	0.107148
ukb-d-22607_2	prot-a-658	Workplace very cold	Corticoliberin	CRH	Inverse variance weighted	19	-0.112298	0.0697743	0.107517
ukb-d-22607_2	prot-a-2494	Workplace very cold	Retinoic acid receptor responder protein 3	PLAAT4	Inverse variance weighted	19	-0.112266	0.0697705	0.107599
ukb-d-22607_2	prot-a-927	Workplace very cold	Eukaryotic translation initiation factor 5A-1	EIF5A	Inverse variance weighted	19	-0.112261	0.0697727	0.107627
ukb-d-22607_2	prot-a-1630	Workplace very cold	UPF0577 protein KIAA1324	ELAPOR1	Inverse variance weighted	19	0.112034	0.0697766	0.108359
ukb-d-22607_2	prot-a-2677	Workplace very cold	Semaphorin-6A	SEMA6A	Inverse variance weighted	19	0.121322	0.0755894	0.10849
ukb-d-22607_2	prot-a-1872	Workplace very cold	Nuclear protein MDM1	MDM1	Inverse variance weighted	19	0.118702	0.0742365	0.109828
ukb-d-22607_2	prot-a-2359	Workplace very cold	Peroxiredoxin-1	PRDX1	Inverse variance weighted	19	-0.111544	0.069775	0.109905
ukb-d-22607_2	prot-a-858	Workplace very cold	Inactive dipeptidyl peptidase 10	DPP10	Inverse variance weighted	19	0.111255	0.0697605	0.110755
ukb-d-22607_2	prot-a-893	Workplace very cold	Early endosome antigen 1	EEA1	Inverse variance weighted	19	0.111161	0.0697618	0.111063
ukb-d-22607_2	prot-a-3142	Workplace very cold	Ubiquitin-conjugating enzyme E2 L3	UBE2L3	Inverse variance weighted	19	-0.11106	0.0697727	0.111443
ukb-d-22607_2	prot-a-402	Workplace very cold	C-C motif chemokine 25	CCL25	Inverse variance weighted	19	-0.124862	0.0784551	0.111495
ukb-d-22607_2	prot-a-162	Workplace very cold	ADP-ribosylation factor-like protein 3	ARL3	Inverse variance weighted	19	-0.125219	0.0787158	0.111661
ukb-d-22607_2	prot-a-1486	Workplace very cold	Interleukin-17 receptor A	IL17RA	Inverse variance weighted	19	-0.11087	0.0697789	0.112089
ukb-d-22607_2	prot-a-1608	Workplace very cold	Potassium voltage-gated channel subfamily A member 10	KCNA10	Inverse variance weighted	19	0.125271	0.0789445	0.112552
ukb-d-22607_2	prot-a-1215	Workplace very cold	Gap junction delta-2 protein	GJD2	Inverse variance weighted	19	0.117205	0.0738687	0.11259
ukb-d-22607_2	prot-a-105	Workplace very cold	Acidic leucine-rich nuclear phosphoprotein 32 family member B	ANP32B	Inverse variance weighted	19	0.122786	0.0775989	0.113577
ukb-d-22607_2	prot-a-2455	Workplace very cold	Poliovirus receptor	PVR	Inverse variance weighted	19	0.110373	0.0697727	0.113674
ukb-d-22607_2	prot-a-1761	Workplace very cold	Lon protease homolog, mitochondrial	LONP1	Inverse variance weighted	19	-0.110368	0.0697727	0.113689
ukb-d-22607_2	prot-a-1421	Workplace very cold	Interferon alpha-4	IFNA4	Inverse variance weighted	19	-0.115089	0.0728054	0.113929
ukb-d-22607_2	prot-a-2577	Workplace very cold	Roundabout homolog 1	ROBO1	Inverse variance weighted	19	0.111653	0.0706546	0.114045
ukb-d-22607_2	prot-a-2164	Workplace very cold	Polyadenylate-binding protein 4	PABPC4	Inverse variance weighted	19	-0.131575	0.083269	0.114079
ukb-d-22607_2	prot-a-1691	Workplace very cold	Ladinin-1	LAD1	Inverse variance weighted	19	-0.13098	0.0831168	0.11506
ukb-d-22607_2	prot-a-3031	Workplace very cold	Tumor necrosis factor-inducible gene 6 protein	TNFAIP6	Inverse variance weighted	19	0.10979	0.0697671	0.115567
ukb-d-22607_2	prot-a-679	Workplace very cold	Cold shock domain-containing protein E1	CSDE1	Inverse variance weighted	19	0.109601	0.0697632	0.116173
ukb-d-22607_2	prot-a-572	Workplace very cold	C-type lectin domain family 2 member A	CLEC2A	Inverse variance weighted	19	0.109484	0.0697683	0.116589
ukb-d-22607_2	prot-a-494	Workplace very cold	Cyclin-dependent kinase 8:Cyclin-C complex	CDK8	Inverse variance weighted	19	-0.109466	0.0697645	0.116631
ukb-d-22607_2	prot-a-654	Workplace very cold	Cyclic AMP-responsive element-binding protein 3-like protein 4	CREB3L4	Inverse variance weighted	19	0.109434	0.0697748	0.116792
ukb-d-22607_2	prot-a-2371	Workplace very cold	Protein kinase C iota type	PRKCI	Inverse variance weighted	19	-0.109285	0.069775	0.11729
ukb-d-22607_2	prot-a-3236	Workplace very cold	Lymphotactin	XCL1	Inverse variance weighted	19	0.109183	0.0697703	0.117609
ukb-d-22607_2	prot-a-1840	Workplace very cold	Dual specificity mitogen-activated protein kinase kinase 1	MAP2K1	Inverse variance weighted	19	-0.125427	0.0801759	0.117725
ukb-d-22607_2	prot-a-710	Workplace very cold	Cardiotrophin-1	CTF1	Inverse variance weighted	19	-0.108947	0.0697613	0.118356
ukb-d-22607_2	prot-a-904	Workplace very cold	Ephrin-B2	EFNB2	Inverse variance weighted	19	0.111476	0.0715384	0.119169
ukb-d-22607_2	prot-a-1715	Workplace very cold	L-lactate dehydrogenase B chain	LDHB	Inverse variance weighted	19	-0.113131	0.0726955	0.119652
ukb-d-22607_2	prot-a-3	Workplace very cold	Alanine--tRNA ligase, cytoplasmic	AARS1	Inverse variance weighted	19	-0.108982	0.0701498	0.120289
ukb-d-22607_2	prot-a-1814	Workplace very cold	Lysozyme g-like protein 1	LYG1	Inverse variance weighted	19	0.108336	0.0697766	0.120516
ukb-d-22607_2	prot-a-2596	Workplace very cold	Ribosomal protein S6 kinase alpha-6	RPS6KA6	Inverse variance weighted	19	-0.110645	0.07135	0.120964
ukb-d-22607_2	prot-a-1281	Workplace very cold	GrpE protein homolog 1, mitochondrial	GRPEL1	Inverse variance weighted	19	0.108359	0.0698898	0.12104
ukb-d-22607_2	prot-a-2286	Workplace very cold	Phospholipase A2, membrane associated	PLA2G2A	Inverse variance weighted	19	-0.123756	0.0798605	0.121225
ukb-d-22607_2	prot-a-931	Workplace very cold	ETS domain-containing protein Elk-3	ELK3	Inverse variance weighted	19	-0.108105	0.069771	0.12128
ukb-d-22607_2	prot-a-236	Workplace very cold	Apoptosis regulator Bcl-2	BCL2	Inverse variance weighted	19	-0.117614	0.0759288	0.12138
ukb-d-22607_2	prot-a-999	Workplace very cold	Envoplakin	EVPL	Inverse variance weighted	19	0.109519	0.0707385	0.121569
ukb-d-22607_2	prot-a-3218	Workplace very cold	WW domain-binding protein 1	WBP1	Inverse variance weighted	19	0.107525	0.0697756	0.123314
ukb-d-22607_2	prot-a-2329	Workplace very cold	Protein O-linked-mannose beta-1,4-N-acetylglucosaminyltransferase 2	POMGNT2	Inverse variance weighted	19	0.123731	0.080406	0.123847
ukb-d-22607_2	prot-a-935	Workplace very cold	ER membrane protein complex subunit 1	EMC1	Inverse variance weighted	19	0.133171	0.0865521	0.123897
ukb-d-22607_2	prot-a-2844	Workplace very cold	Translocon-associated protein subunit alpha	SSR1	Inverse variance weighted	19	-0.106932	0.069775	0.125393
ukb-d-22607_2	prot-a-1626	Workplace very cold	Dyslexia-associated protein KIAA0319-like protein	KIAA0319L	Inverse variance weighted	19	-0.106922	0.0697683	0.125393
ukb-d-22607_2	prot-a-67	Workplace very cold	Alcohol dehydrogenase [NADP(+)]	AKR1A1	Inverse variance weighted	19	-0.110198	0.0719392	0.125565
ukb-d-22607_2	prot-a-453	Workplace very cold	Complement decay-accelerating factor	CD55	Inverse variance weighted	19	0.106816	0.0697565	0.125704
ukb-d-22607_2	prot-a-299	Workplace very cold	Uncharacterized protein C1orf226	C1orf226	Inverse variance weighted	19	-0.119147	0.0780913	0.127076
ukb-d-22607_2	prot-a-2498	Workplace very cold	E3 ubiquitin-protein ligase RBBP6	RBBP6	Inverse variance weighted	19	-0.106077	0.0697709	0.128421
ukb-d-22607_2	prot-a-1536	Workplace very cold	Interleukin-5 receptor subunit alpha	IL5RA	Inverse variance weighted	19	0.105802	0.069767	0.129392
ukb-d-22607_2	prot-a-264	Workplace very cold	BolA-like protein 2	BOLA2	Inverse variance weighted	19	-0.105754	0.0697701	0.129582
ukb-d-22607_2	prot-a-2867	Workplace very cold	Signal transducer and activator of transcription 1-alpha/beta	STAT1	Inverse variance weighted	19	-0.105685	0.0697612	0.129785
ukb-d-22607_2	prot-a-2704	Workplace very cold	Histone-lysine N-methyltransferase SETMAR	SETMAR	Inverse variance weighted	19	0.108637	0.0718311	0.130435
ukb-d-22607_2	prot-a-2581	Workplace very cold	Tyrosine-protein kinase transmembrane receptor ROR1	ROR1	Inverse variance weighted	19	0.105398	0.0697722	0.130891
ukb-d-22607_2	prot-a-1774	Workplace very cold	Lymphoid-restricted membrane protein	IRAG2	Inverse variance weighted	19	0.105302	0.0697696	0.131227
ukb-d-22607_2	prot-a-1107	Workplace very cold	Bis(5'-adenosyl)-triphosphatase	FHIT	Inverse variance weighted	19	-0.105251	0.0697606	0.131364
ukb-d-22607_2	prot-a-1004	Workplace very cold	Ezrin	EZR	Inverse variance weighted	19	-0.106345	0.0706525	0.132277
ukb-d-22607_2	prot-a-125	Workplace very cold	Apolipoprotein A-V	APOA5	Inverse variance weighted	19	0.104939	0.0697718	0.132575
ukb-d-22607_2	prot-a-1451	Workplace very cold	Insulin-like growth factor-binding protein 7	IGFBP7	Inverse variance weighted	19	0.104895	0.0697779	0.132772
ukb-d-22607_2	prot-a-1431	Workplace very cold	Interferon gamma receptor 2	IFNGR2	Inverse variance weighted	19	0.134139	0.0892479	0.13284
ukb-d-22607_2	prot-a-2876	Workplace very cold	Stress-induced-phosphoprotein 1	STIP1	Inverse variance weighted	19	-0.104865	0.0697756	0.132868
ukb-d-22607_2	prot-a-591	Workplace very cold	Caseinolytic peptidase B protein homolog	CLPB	Inverse variance weighted	19	-0.104807	0.0697712	0.133058
ukb-d-22607_2	prot-a-2789	Workplace very cold	Alpha-synuclein	SNCA	Inverse variance weighted	19	-0.104719	0.0697673	0.133362
ukb-d-22607_2	prot-a-732	Workplace very cold	Cullin-3	CUL3	Inverse variance weighted	19	-0.104725	0.0697727	0.133371
ukb-d-22607_2	prot-a-1845	Workplace very cold	Mitogen-activated protein kinase 1	MAPK1	Inverse variance weighted	19	-0.118572	0.0789986	0.133373
ukb-d-22607_2	prot-a-2247	Workplace very cold	Proenkephalin-A	PENK	Inverse variance weighted	19	0.107428	0.0717325	0.134232
ukb-d-22607_2	prot-a-2530	Workplace very cold	Beta-1,3-N-acetylglucosaminyltransferase radical fringe	RFNG	Inverse variance weighted	19	0.121147	0.0809193	0.134358
ukb-d-22607_2	prot-a-2582	Workplace very cold	Tyrosine-protein kinase transmembrane receptor ROR2	ROR2	Inverse variance weighted	19	0.104387	0.0697581	0.134544
ukb-d-22607_2	prot-a-2339	Workplace very cold	Peptidyl-prolyl cis-trans isomerase A	PPIA	Inverse variance weighted	19	-0.110363	0.073968	0.135689
ukb-d-22607_2	prot-a-323	Workplace very cold	UPF0488 protein C8orf33	C8orf33	Inverse variance weighted	19	-0.108551	0.0727837	0.135852
ukb-d-22607_2	prot-a-1595	Workplace very cold	Intersectin-1	ITSN1	Inverse variance weighted	19	0.11032	0.0739919	0.135968
ukb-d-22607_2	prot-a-976	Workplace very cold	DNA repair endonuclease XPF	ERCC4	Inverse variance weighted	19	-0.132349	0.088822	0.13621
ukb-d-22607_2	prot-a-2277	Workplace very cold	Pirin	PIR	Inverse variance weighted	19	-0.11954	0.0803366	0.136753
ukb-d-22607_2	prot-a-3225	Workplace very cold	WAP four-disulfide core domain protein 3	WFDC3	Inverse variance weighted	19	-0.112472	0.0756515	0.137091
ukb-d-22607_2	prot-a-1762	Workplace very cold	Lysyl oxidase homolog 2	LOXL2	Inverse variance weighted	19	0.107145	0.0721617	0.1376
ukb-d-22607_2	prot-a-857	Workplace very cold	Dipeptidase 2	DPEP2	Inverse variance weighted	19	0.103592	0.0697725	0.137619
ukb-d-22607_2	prot-a-1448	Workplace very cold	Insulin-like growth factor-binding protein 2	IGFBP2	Inverse variance weighted	19	0.103461	0.0697739	0.138126
ukb-d-22607_2	prot-a-464	Workplace very cold	SLAM family member 5	CD84	Inverse variance weighted	19	0.104532	0.0706074	0.138749
ukb-d-22607_2	prot-a-2052	Workplace very cold	Nischarin	NISCH	Inverse variance weighted	19	-0.106814	0.0723945	0.140095
ukb-d-22607_2	prot-a-26	Workplace very cold	Disintegrin and metalloproteinase domain-containing protein 12	ADAM12	Inverse variance weighted	19	0.102854	0.0697736	0.14045
ukb-d-22607_2	prot-a-244	Workplace very cold	Beclin-1	BECN1	Inverse variance weighted	19	0.102812	0.0697613	0.140545
ukb-d-22607_2	prot-a-1718	Workplace very cold	Protein LDOC1	LDOC1	Inverse variance weighted	19	0.102745	0.0697712	0.140861
ukb-d-22607_2	prot-a-2962	Workplace very cold	Transforming growth factor beta-1	TGFB1	Inverse variance weighted	19	0.117906	0.0800768	0.140911
ukb-d-22607_2	prot-a-1770	Workplace very cold	Leucine-rich repeats and immunoglobulin-like domains protein 3	LRIG3	Inverse variance weighted	19	0.10273	0.0697725	0.140924
ukb-d-22607_2	prot-a-2881	Workplace very cold	Stathmin-4	STMN4	Inverse variance weighted	19	-0.102676	0.0697629	0.141079
ukb-d-22607_2	prot-a-448	Workplace very cold	T-cell surface glycoprotein CD4	CD4	Inverse variance weighted	19	0.126171	0.085815	0.14149
ukb-d-22607_2	prot-a-1205	Workplace very cold	ADP-ribosylation factor-binding protein GGA1	GGA1	Inverse variance weighted	19	-0.105704	0.0719011	0.141526
ukb-d-22607_2	prot-a-82	Workplace very cold	Ameloblastin	AMBN	Inverse variance weighted	19	0.123368	0.083956	0.141714
ukb-d-22607_2	prot-a-62	Workplace very cold	Allograft inflammatory factor 1	AIF1	Inverse variance weighted	19	-0.116069	0.0791615	0.142585
ukb-d-22607_2	prot-a-2425	Workplace very cold	Phosphatidylinositol 3,4,5-trisphosphate 3-phosphatase and dual-specificity protein phosphatase PTEN	PTEN	Inverse variance weighted	19	-0.10207	0.0697726	0.143494
ukb-d-22607_2	prot-a-2021	Workplace very cold	Bifunctional heparan sulfate N-deacetylase/N-sulfotransferase 1	NDST1	Inverse variance weighted	19	0.102062	0.0697795	0.143566
ukb-d-22607_2	prot-a-2718	Workplace very cold	SHC-transforming protein 2	SHC2	Inverse variance weighted	19	0.102028	0.0697727	0.143661
ukb-d-22607_2	prot-a-295	Workplace very cold	Uncharacterized protein C1orf115	C1orf115	Inverse variance weighted	19	0.126193	0.0863285	0.143802
ukb-d-22607_2	prot-a-649	Workplace very cold	Carboxypeptidase Z	CPZ	Inverse variance weighted	19	0.10196	0.0697727	0.14393
ukb-d-22607_2	prot-a-415	Workplace very cold	Cyclin-C	CCNC	Inverse variance weighted	19	0.123321	0.0844459	0.144194
ukb-d-22607_2	prot-a-1362	Workplace very cold	Heterogeneous nuclear ribonucleoprotein A/B	HNRNPAB	Inverse variance weighted	19	-0.106522	0.0729639	0.144311
ukb-d-22607_2	prot-a-308	Workplace very cold	ES1 protein homolog, mitochondrial	GATD3	Inverse variance weighted	19	-0.104379	0.0715802	0.144782
ukb-d-22607_2	prot-a-1063	Workplace very cold	Fructose-1,6-bisphosphatase 1	FBP1	Inverse variance weighted	19	0.101729	0.0697655	0.144797
ukb-d-22607_2	prot-a-2114	Workplace very cold	Neurotrophin-3	NTF3	Inverse variance weighted	19	0.10163	0.0697662	0.145194
ukb-d-22607_2	prot-a-1266	Workplace very cold	GRAM domain-containing protein 1C	GRAMD1C	Inverse variance weighted	19	0.105425	0.0723852	0.145272
ukb-d-22607_2	prot-a-2721	Workplace very cold	Sialate O-acetylesterase	SIAE	Inverse variance weighted	19	-0.11111	0.0764051	0.145884
ukb-d-22607_2	prot-a-2651	Workplace very cold	Polycomb protein SCMH1	SCMH1	Inverse variance weighted	19	-0.113939	0.078354	0.145903
ukb-d-22607_2	prot-a-740	Workplace very cold	Stromal cell-derived factor 1	CXCL12	Inverse variance weighted	19	0.101028	0.0697729	0.147629
ukb-d-22607_2	prot-a-3027	Workplace very cold	Transmembrane and ubiquitin-like domain-containing protein 2	TMUB2	Inverse variance weighted	19	0.106212	0.0733594	0.147665
ukb-d-22607_2	prot-a-1945	Workplace very cold	Ribosome-recycling factor, mitochondrial	MRRF	Inverse variance weighted	19	-0.138939	0.096115	0.148305
ukb-d-22607_2	prot-a-1980	Workplace very cold	Unconventional myosin-VI	MYO6	Inverse variance weighted	19	0.100691	0.069775	0.148999
ukb-d-22607_2	prot-a-1413	Workplace very cold	Immediate early response 3-interacting protein 1	IER3IP1	Inverse variance weighted	19	0.113789	0.0788522	0.149002
ukb-d-22607_2	prot-a-101	Workplace very cold	Ankyrin-2	ANK2	Inverse variance weighted	19	-0.103758	0.0719042	0.149019
ukb-d-22607_2	prot-a-1821	Workplace very cold	Lysozyme C	LYZ	Inverse variance weighted	19	0.106546	0.0738479	0.149083
ukb-d-22607_2	prot-a-2941	Workplace very cold	Tyrosyl-DNA phosphodiesterase 1	TDP1	Inverse variance weighted	19	-0.100634	0.0697686	0.149192
ukb-d-22607_2	prot-a-23	Workplace very cold	Serine/threonine-protein kinase receptor R3	ACVRL1	Inverse variance weighted	19	-0.107276	0.0744031	0.149351
ukb-d-22607_2	prot-a-3281	Workplace very cold	Zona pellucida sperm-binding protein 4	ZP4	Inverse variance weighted	19	-0.106062	0.0736188	0.14967
ukb-d-22607_2	prot-a-842	Workplace very cold	DnaJ homolog subfamily B member 9	DNAJB9	Inverse variance weighted	19	0.100412	0.069763	0.150058
ukb-d-22607_2	prot-a-3243	Workplace very cold	Xyloside xylosyltransferase 1	XXYLT1	Inverse variance weighted	19	0.100276	0.0697766	0.150687
ukb-d-22607_2	prot-a-81	Workplace very cold	Intestinal-type alkaline phosphatase	ALPI	Inverse variance weighted	19	0.102133	0.0710763	0.150731
ukb-d-22607_2	prot-a-1533	Workplace very cold	Interleukin-4 receptor subunit alpha	IL4R	Inverse variance weighted	19	-0.100241	0.0697696	0.150792
ukb-d-22607_2	prot-a-1162	Workplace very cold	Gamma-aminobutyric acid receptor-associated protein-like 2	GABARAPL2	Inverse variance weighted	19	-0.100195	0.069775	0.151011
ukb-d-22607_2	prot-a-3140	Workplace very cold	Ubiquitin-conjugating enzyme E2 J2	UBE2J2	Inverse variance weighted	19	-0.100005	0.0697673	0.151743
ukb-d-22607_2	prot-a-2296	Workplace very cold	1-phosphatidylinositol 4,5-bisphosphate phosphodiesterase gamma-1	PLCG1	Inverse variance weighted	19	-0.0996309	0.069775	0.153324
ukb-d-22607_2	prot-a-1768	Workplace very cold	Leucine-rich repeat and fibronectin type III domain-containing protein 1	LRFN1	Inverse variance weighted	19	0.0996192	0.0697789	0.153395
ukb-d-22607_2	prot-a-2264	Workplace very cold	Peptidase inhibitor 15	PI15	Inverse variance weighted	19	-0.0995639	0.0697602	0.153513
ukb-d-22607_2	prot-a-2043	Workplace very cold	Tumor necrosis factor receptor superfamily member 16	NGFR	Inverse variance weighted	19	0.120526	0.0844543	0.153548
ukb-d-22607_2	prot-a-2351	Workplace very cold	Palmitoyl-protein thioesterase 1	PPT1	Inverse variance weighted	19	-0.100935	0.0707326	0.153582
ukb-d-22607_2	prot-a-621	Workplace very cold	Collagen alpha-1(XXVIII) chain	COL28A1	Inverse variance weighted	19	0.113217	0.0793719	0.15375
ukb-d-22607_2	prot-a-1820	Workplace very cold	LysM and putative peptidoglycan-binding domain-containing protein 4	LYSMD4	Inverse variance weighted	19	-0.0995613	0.0698084	0.153808
ukb-d-22607_2	prot-a-2952	Workplace very cold	Trefoil factor 2	TFF2	Inverse variance weighted	19	0.0993262	0.0697725	0.154571
ukb-d-22607_2	prot-a-2908	Workplace very cold	Switch-associated protein 70	SWAP70	Inverse variance weighted	19	-0.105628	0.0742447	0.154824
ukb-d-22607_2	prot-a-1834	Workplace very cold	Endoplasmic reticulum mannosyl-oligosaccharide 1,2-alpha-mannosidase	MAN1B1	Inverse variance weighted	19	-0.118053	0.083058	0.155222
ukb-d-22607_2	prot-a-3094	Workplace very cold	Translationally-controlled tumor protein	TPT1	Inverse variance weighted	19	-0.0990578	0.069763	0.155631
ukb-d-22607_2	prot-a-418	Workplace very cold	CD109 antigen	CD109	Inverse variance weighted	19	0.119764	0.0843704	0.155753
ukb-d-22607_2	prot-a-1012	Workplace very cold	Fatty acid-binding protein, heart	FABP3	Inverse variance weighted	19	0.110901	0.0781988	0.156135
ukb-d-22607_2	prot-a-1216	Workplace very cold	D-glucuronyl C5-epimerase	GLCE	Inverse variance weighted	19	0.0988576	0.0697727	0.156526
ukb-d-22607_2	prot-a-16	Workplace very cold	Angiotensin-converting enzyme 2	ACE2	Inverse variance weighted	19	0.0988193	0.0697702	0.156672
ukb-d-22607_2	prot-a-2236	Workplace very cold	[Pyruvate dehydrogenase (acetyl-transferring)] kinase isozyme 2, mitochondrial	PDK2	Inverse variance weighted	19	0.103335	0.0729603	0.156682
ukb-d-22607_2	prot-a-1938	Workplace very cold	C-type mannose receptor 2	MRC2	Inverse variance weighted	19	0.0987708	0.0697716	0.156884
ukb-d-22607_2	prot-a-515	Workplace very cold	Ceramide synthase 5	CERS5	Inverse variance weighted	19	-0.0983434	0.0697658	0.158652
ukb-d-22607_2	prot-a-1356	Workplace very cold	Hydroxymethylglutaryl-CoA synthase, mitochondrial	HMGCS2	Inverse variance weighted	19	0.0983168	0.0697779	0.158837
ukb-d-22607_2	prot-a-2709	Workplace very cold	Secreted frizzled-related protein 1	SFRP1	Inverse variance weighted	19	0.110647	0.0787982	0.160265
ukb-d-22607_2	prot-a-1379	Workplace very cold	Heparan-sulfate 6-O-sulfotransferase 2	HS6ST2	Inverse variance weighted	19	0.0979444	0.0697716	0.160383
ukb-d-22607_2	prot-a-773	Workplace very cold	DCN1-like protein 3	DCUN1D3	Inverse variance weighted	19	0.0988036	0.0704235	0.160619
ukb-d-22607_2	prot-a-2958	Workplace very cold	Transferrin receptor protein 1	TFRC	Inverse variance weighted	19	0.11375	0.0811196	0.160839
ukb-d-22607_2	prot-a-1471	Workplace very cold	Interleukin-23	IL12B	Inverse variance weighted	19	0.0978219	0.0697755	0.16093
ukb-d-22607_2	prot-a-1839	Workplace very cold	MANSC domain-containing protein 4	MANSC4	Inverse variance weighted	19	0.111596	0.0796008	0.16093
ukb-d-22607_2	prot-a-485	Workplace very cold	Cadherin-5	CDH5	Inverse variance weighted	19	0.0977668	0.0697709	0.161138
ukb-d-22607_2	prot-a-1905	Workplace very cold	Histone-lysine N-methyltransferase 2D	KMT2D	Inverse variance weighted	19	-0.0977721	0.0697789	0.161163
ukb-d-22607_2	prot-a-2470	Workplace very cold	Sulfhydryl oxidase 2	QSOX2	Inverse variance weighted	19	0.102187	0.0729405	0.161224
ukb-d-22607_2	prot-a-452	Workplace very cold	T-cell surface glycoprotein CD5	CD5	Inverse variance weighted	19	0.0977325	0.0697703	0.161281
ukb-d-22607_2	prot-a-2818	Workplace very cold	Serine protease inhibitor Kazal-type 2	SPINK2	Inverse variance weighted	19	0.097649	0.0697778	0.161685
ukb-d-22607_2	prot-a-1661	Workplace very cold	Prostate-specific antigen	KLK3	Inverse variance weighted	19	0.0975775	0.0697766	0.161984
ukb-d-22607_2	prot-a-2345	Workplace very cold	Protein phosphatase 1A	PPM1A	Inverse variance weighted	19	-0.101727	0.0727881	0.16224
ukb-d-22607_2	prot-a-2453	Workplace very cold	Transcriptional activator protein Pur-alpha	PURA	Inverse variance weighted	19	-0.0974756	0.0697727	0.1624
ukb-d-22607_2	prot-a-2862	Workplace very cold	Stabilin-1	STAB1	Inverse variance weighted	19	0.0974606	0.0697779	0.162496
ukb-d-22607_2	prot-a-1310	Workplace very cold	Hepatitis A virus cellular receptor 1	HAVCR1	Inverse variance weighted	19	0.0974174	0.0697766	0.162674
ukb-d-22607_2	prot-a-2946	Workplace very cold	Teneurin-4	TENM4	Inverse variance weighted	19	-0.123097	0.0881759	0.162705
ukb-d-22607_2	prot-a-416	Workplace very cold	Cyclin-H	CCNH	Inverse variance weighted	19	-0.097332	0.0697569	0.162924
ukb-d-22607_2	prot-a-1468	Workplace very cold	Interleukin-12	IL12A	Inverse variance weighted	19	0.0972898	0.0697742	0.163211
ukb-d-22607_2	prot-a-420	Workplace very cold	CD177 antigen	CD177	Inverse variance weighted	19	-0.097085	0.0697739	0.164097
ukb-d-22607_2	prot-a-2847	Workplace very cold	RNA polymerase II subunit A C-terminal domain phosphatase SSU72	SSU72	Inverse variance weighted	19	-0.110751	0.0796344	0.164305
ukb-d-22607_2	prot-a-770	Workplace very cold	mRNA-decapping enzyme 1A	DCP1A	Inverse variance weighted	19	0.0969944	0.0697727	0.164484
ukb-d-22607_2	prot-a-2733	Workplace very cold	Signal-regulatory protein beta-1	SIRPB1	Inverse variance weighted	19	0.114186	0.082153	0.164552
ukb-d-22607_2	prot-a-1083	Workplace very cold	Fc receptor-like protein 5	FCRL5	Inverse variance weighted	19	0.0969674	0.0697712	0.164592
ukb-d-22607_2	prot-a-3057	Workplace very cold	Tumor necrosis factor ligand superfamily member 14	TNFSF14	Inverse variance weighted	19	0.096837	0.0697735	0.165174
ukb-d-22607_2	prot-a-1869	Workplace very cold	Malignant T-cell-amplified sequence 1	MCTS1	Inverse variance weighted	19	-0.0966424	0.069769	0.165998
ukb-d-22607_2	prot-a-1398	Workplace very cold	Intercellular adhesion molecule 2	ICAM2	Inverse variance weighted	19	-0.105	0.0758129	0.166056
ukb-d-22607_2	prot-a-2910	Workplace very cold	Nesprin-2	SYNE2	Inverse variance weighted	19	-0.0965871	0.069769	0.166241
ukb-d-22607_2	prot-a-2094	Workplace very cold	Neuronal cell adhesion molecule	NRCAM	Inverse variance weighted	19	-0.100778	0.0728025	0.166279
ukb-d-22607_2	prot-a-1105	Workplace very cold	Fibroblast growth factor receptor 4	FGFR4	Inverse variance weighted	19	0.0965058	0.0697795	0.166662
ukb-d-22607_2	prot-a-1072	Workplace very cold	Low affinity immunoglobulin epsilon Fc receptor	FCER2	Inverse variance weighted	19	-0.0964795	0.069774	0.166744
ukb-d-22607_2	prot-a-2997	Workplace very cold	Transmembrane protein 132A	TMEM132A	Inverse variance weighted	19	-0.0963533	0.0697703	0.167276
ukb-d-22607_2	prot-a-2931	Workplace very cold	Tubulin-specific chaperone E	TBCE	Inverse variance weighted	19	-0.100238	0.0726365	0.167587
ukb-d-22607_2	prot-a-908	Workplace very cold	Epidermal growth factor	EGF	Inverse variance weighted	19	-0.100718	0.0730106	0.167743
ukb-d-22607_2	prot-a-1515	Workplace very cold	Interleukin-25	IL25	Inverse variance weighted	19	0.096231	0.0697713	0.167822
ukb-d-22607_2	prot-a-1150	Workplace very cold	Furin	FURIN	Inverse variance weighted	19	-0.0960961	0.0697727	0.168427
ukb-d-22607_2	prot-a-251	Workplace very cold	Baculoviral IAP repeat-containing protein 3	BIRC3	Inverse variance weighted	19	-0.110423	0.0802027	0.168576
ukb-d-22607_2	prot-a-1575	Workplace very cold	Insulin gene enhancer protein ISL-1	ISL1	Inverse variance weighted	19	-0.0960127	0.0697694	0.168777
ukb-d-22607_2	prot-a-2602	Workplace very cold	Ribonucleoside-diphosphate reductase subunit M2 B	RRM2B	Inverse variance weighted	19	-0.0996466	0.0724995	0.169303
ukb-d-22607_2	prot-a-2240	Workplace very cold	Pyridoxal phosphate phosphatase	PDXP	Inverse variance weighted	19	-0.0957175	0.0697727	0.170111
ukb-d-22607_2	prot-a-1944	Workplace very cold	39S ribosomal protein L52, mitochondrial	MRPL52	Inverse variance weighted	19	-0.102225	0.0746661	0.17097
ukb-d-22607_2	prot-a-1625	Workplace very cold	Dyslexia-associated protein KIAA0319	KIAA0319	Inverse variance weighted	19	-0.095503	0.0697742	0.171079
ukb-d-22607_2	prot-a-519	Workplace very cold	Cryptic protein	CFC1	Inverse variance weighted	19	-0.0952156	0.0697697	0.172343
ukb-d-22607_2	prot-a-3017	Workplace very cold	Transmembrane protein 8B	TMEM8B	Inverse variance weighted	19	-0.0951495	0.069775	0.172674
ukb-d-22607_2	prot-a-3106	Workplace very cold	t-SNARE domain-containing protein 1	TSNARE1	Inverse variance weighted	19	0.111379	0.0816971	0.172784
ukb-d-22607_2	prot-a-2341	Workplace very cold	Peptidyl-prolyl cis-trans isomerase E	PPIE	Inverse variance weighted	19	-0.0949994	0.0697619	0.173272
ukb-d-22607_2	prot-a-2539	Workplace very cold	Transforming protein RhoA	RHOA	Inverse variance weighted	19	-0.105449	0.0775686	0.174009
ukb-d-22607_2	prot-a-1151	Workplace very cold	Alpha-(1,3)-fucosyltransferase 10	FUT10	Inverse variance weighted	19	-0.0947337	0.0697727	0.174544
ukb-d-22607_2	prot-a-2966	Workplace very cold	Transforming growth factor-beta-induced protein ig-h3	TGFBI	Inverse variance weighted	19	0.0946005	0.0697727	0.17515
ukb-d-22607_2	prot-a-1847	Workplace very cold	Mitogen-activated protein kinase 14	MAPK14	Inverse variance weighted	19	-0.115991	0.0856973	0.175897
ukb-d-22607_2	prot-a-1056	Workplace very cold	Tumor necrosis factor receptor superfamily member 6	FAS	Inverse variance weighted	19	0.114485	0.0845899	0.175925
ukb-d-22607_2	prot-a-2605	Workplace very cold	R-spondin-3	RSPO3	Inverse variance weighted	19	0.0943667	0.0697752	0.176235
ukb-d-22607_2	prot-a-3244	Workplace very cold	Y-box-binding protein 2	YBX2	Inverse variance weighted	19	-0.0991599	0.0733762	0.17657
ukb-d-22607_2	prot-a-1940	Workplace very cold	39S ribosomal protein L14, mitochondrial	MRPL14	Inverse variance weighted	19	-0.117172	0.0868115	0.177102
ukb-d-22607_2	prot-a-68	Workplace very cold	Aldose reductase	AKR1B1	Inverse variance weighted	19	-0.0941496	0.069775	0.17723
ukb-d-22607_2	prot-a-2805	Workplace very cold	Protein SPACA7	SPACA7	Inverse variance weighted	19	0.0939451	0.069763	0.178098
ukb-d-22607_2	prot-a-1047	Workplace very cold	Redox-regulatory protein FAM213A	PRXL2A	Inverse variance weighted	19	-0.0939383	0.0697643	0.178138
ukb-d-22607_2	prot-a-481	Workplace very cold	Cadherin-15	CDH15	Inverse variance weighted	19	0.0947058	0.0703798	0.178419
ukb-d-22607_2	prot-a-2849	Workplace very cold	CMP-N-acetylneuraminate-beta-galactosamide-alpha-2,3-sialyltransferase 2	ST3GAL2	Inverse variance weighted	19	-0.0938739	0.0697672	0.178454
ukb-d-22607_2	prot-a-1181	Workplace very cold	Glucagon	GCG	Inverse variance weighted	19	0.0936547	0.0697725	0.179503
ukb-d-22607_2	prot-a-1289	Workplace very cold	Glutathione S-transferase P	GSTP1	Inverse variance weighted	19	-0.0936335	0.0697697	0.179584
ukb-d-22607_2	prot-a-437	Workplace very cold	CMRF35-like molecule 1	CD300LF	Inverse variance weighted	19	0.0935993	0.0697789	0.1798
ukb-d-22607_2	prot-a-2330	Workplace very cold	NADPH--cytochrome P450 reductase	POR	Inverse variance weighted	19	0.132469	0.0987605	0.179817
ukb-d-22607_2	prot-a-66	Workplace very cold	Adenylate kinase isoenzyme 1	AK1	Inverse variance weighted	19	-0.0935659	0.0697727	0.179917
ukb-d-22607_2	prot-a-60	Workplace very cold	Activator of 90 kDa heat shock protein ATPase homolog 1	AHSA1	Inverse variance weighted	19	-0.094594	0.0705966	0.180271
ukb-d-22607_2	prot-a-3239	Workplace very cold	Glycoprotein Xg	XG	Inverse variance weighted	19	0.0933656	0.0697766	0.180875
ukb-d-22607_2	prot-a-2561	Workplace very cold	RING finger protein 122	RNF122	Inverse variance weighted	19	-0.0933156	0.0697727	0.181084
ukb-d-22607_2	prot-a-2163	Workplace very cold	Polyadenylate-binding protein 3	PABPC3	Inverse variance weighted	19	-0.10737	0.0802945	0.181156
ukb-d-22607_2	prot-a-3049	Workplace very cold	Tumor necrosis factor receptor superfamily member 21	TNFRSF21	Inverse variance weighted	19	0.0932712	0.0697565	0.181191
ukb-d-22607_2	prot-a-810	Workplace very cold	Protein DGCR6	DGCR6	Inverse variance weighted	19	0.0938548	0.0702653	0.18164
ukb-d-22607_2	prot-a-142	Workplace very cold	ADP-ribosylation factor 3	ARF3	Inverse variance weighted	19	-0.112954	0.0847089	0.182389
ukb-d-22607_2	prot-a-1519	Workplace very cold	Interleukin-2 receptor subunit beta	IL2RB	Inverse variance weighted	19	0.100602	0.0754902	0.182647
ukb-d-22607_2	prot-a-2615	Workplace very cold	Protein S100-A12	S100A12	Inverse variance weighted	19	-0.103015	0.077341	0.182873
ukb-d-22607_2	prot-a-2324	Workplace very cold	DNA-directed RNA polymerases I and III subunit RPAC1	POLR1C	Inverse variance weighted	19	-0.0927263	0.0697724	0.183854
ukb-d-22607_2	prot-a-2671	Workplace very cold	Semaphorin-3C	SEMA3C	Inverse variance weighted	19	-0.092692	0.0697789	0.184057
ukb-d-22607_2	prot-a-1726	Workplace very cold	Galectin-1	LGALS1	Inverse variance weighted	19	-0.101814	0.076676	0.18423
ukb-d-22607_2	prot-a-17	Workplace very cold	ATP-citrate synthase	ACLY	Inverse variance weighted	19	0.119277	0.0898587	0.18438
ukb-d-22607_2	prot-a-317	Workplace very cold	Glutaredoxin-like protein C5orf63	C5orf63	Inverse variance weighted	19	0.107884	0.0813098	0.184567
ukb-d-22607_2	prot-a-2176	Workplace very cold	Pappalysin-2	PAPPA2	Inverse variance weighted	19	-0.092445	0.0697645	0.185138
ukb-d-22607_2	prot-a-342	Workplace very cold	Calcium-binding and coiled-coil domain-containing protein 2	CALCOCO2	Inverse variance weighted	19	0.0923582	0.0697686	0.185577
ukb-d-22607_2	prot-a-2720	Workplace very cold	Protein shisa-3 homolog	SHISA3	Inverse variance weighted	19	0.104054	0.0786603	0.18589
ukb-d-22607_2	prot-a-2238	Workplace very cold	p53 and DNA damage-regulated protein 1	PDRG1	Inverse variance weighted	19	-0.0922062	0.0697779	0.18636
ukb-d-22607_2	prot-a-2564	Workplace very cold	RING finger protein 148	RNF148	Inverse variance weighted	19	0.0921232	0.0697632	0.186664
ukb-d-22607_2	prot-a-285	Workplace very cold	Transmembrane protein C16orf54	C16orf54	Inverse variance weighted	19	-0.0921135	0.0697735	0.186775
ukb-d-22607_2	prot-a-2309	Workplace very cold	Plexin-C1	PLXNC1	Inverse variance weighted	19	0.0920828	0.0697709	0.186906
ukb-d-22607_2	prot-a-2368	Workplace very cold	cAMP-dependent protein kinase type I-beta regulatory subunit	PRKAR1B	Inverse variance weighted	19	-0.0920599	0.0697683	0.186999
ukb-d-22607_2	prot-a-2679	Workplace very cold	Semaphorin-6C	SEMA6C	Inverse variance weighted	19	-0.0920228	0.0697606	0.187128
ukb-d-22607_2	prot-a-2950	Workplace very cold	Serotransferrin	TF	Inverse variance weighted	19	0.10136	0.0768849	0.18739
ukb-d-22607_2	prot-a-209	Workplace very cold	Beta-1,3-galactosyltransferase 6	B3GALT6	Inverse variance weighted	19	0.0919685	0.0697748	0.187478
ukb-d-22607_2	prot-a-2722	Workplace very cold	Single Ig IL-1-related receptor	SIGIRR	Inverse variance weighted	19	0.0917981	0.0697598	0.188202
ukb-d-22607_2	prot-a-1544	Workplace very cold	Interleukin-7 receptor subunit alpha	IL7R	Inverse variance weighted	19	-0.091677	0.0697701	0.188851
ukb-d-22607_2	prot-a-188	Workplace very cold	Argininosuccinate lyase	ASL	Inverse variance weighted	19	0.111597	0.0849616	0.189016
ukb-d-22607_2	prot-a-1018	Workplace very cold	Fumarylacetoacetase	FAH	Inverse variance weighted	19	0.0956211	0.0728271	0.189187
ukb-d-22607_2	prot-a-3206	Workplace very cold	Serine/threonine-protein kinase VRK1	VRK1	Inverse variance weighted	19	-0.100481	0.0765553	0.18934
ukb-d-22607_2	prot-a-2256	Workplace very cold	Phosphoglycerate kinase 2	PGK2	Inverse variance weighted	19	-0.0915259	0.0697686	0.189571
ukb-d-22607_2	prot-a-2988	Workplace very cold	Toll-like receptor 1	TLR1	Inverse variance weighted	19	-0.0915182	0.0697765	0.189658
ukb-d-22607_2	prot-a-1739	Workplace very cold	Leukocyte immunoglobulin-like receptor subfamily A member 5	LILRA5	Inverse variance weighted	19	-0.0914749	0.0697818	0.189902
ukb-d-22607_2	prot-a-182	Workplace very cold	Asialoglycoprotein receptor 1	ASGR1	Inverse variance weighted	19	0.0951111	0.0726049	0.190202
ukb-d-22607_2	prot-a-2875	Workplace very cold	Stromal interaction molecule 1	STIM1	Inverse variance weighted	19	-0.0913367	0.0697696	0.190494
ukb-d-22607_2	prot-a-829	Workplace very cold	Protein delta homolog 2	DLK2	Inverse variance weighted	19	0.0925524	0.0707038	0.190529
ukb-d-22607_2	prot-a-1635	Workplace very cold	Kinesin-like protein KIF16B	KIF16B	Inverse variance weighted	19	-0.0912538	0.0697716	0.190909
ukb-d-22607_2	prot-a-2502	Workplace very cold	Probable RNA-binding protein 23	RBM23	Inverse variance weighted	19	-0.0911213	0.0697636	0.191504
ukb-d-22607_2	prot-a-3270	Workplace very cold	Zinc finger protein 358	ZNF358	Inverse variance weighted	19	-0.0974791	0.0747141	0.191997
ukb-d-22607_2	prot-a-1291	Workplace very cold	Glutathione S-transferase theta-2B	GSTT2B	Inverse variance weighted	19	0.095639	0.0733252	0.192127
ukb-d-22607_2	prot-a-2672	Workplace very cold	Semaphorin-3E	SEMA3E	Inverse variance weighted	19	-0.104678	0.0804512	0.193212
ukb-d-22607_2	prot-a-3196	Workplace very cold	Testis-specific basic protein Y 1	VCY	Inverse variance weighted	19	0.104114	0.0800545	0.193418
ukb-d-22607_2	prot-a-958	Workplace very cold	Ephrin type-A receptor 5	EPHA5	Inverse variance weighted	19	-0.0906733	0.0697679	0.193724
ukb-d-22607_2	prot-a-812	Workplace very cold	Dihydrofolate reductase	DHFR	Inverse variance weighted	19	-0.0906065	0.0697727	0.194082
ukb-d-22607_2	prot-a-2450	Workplace very cold	6-pyruvoyl tetrahydrobiopterin synthase	PTS	Inverse variance weighted	19	-0.0905889	0.0697689	0.194145
ukb-d-22607_2	prot-a-2346	Workplace very cold	Protein phosphatase 1L	PPM1L	Inverse variance weighted	19	-0.0958629	0.0739128	0.19464
ukb-d-22607_2	prot-a-1633	Workplace very cold	Uncharacterized protein KIAA1467	FAM234B	Inverse variance weighted	19	-0.0956298	0.0737959	0.19502
ukb-d-22607_2	prot-a-292	Workplace very cold	Angiopoietin-like protein 8	ANGPTL8	Inverse variance weighted	19	-0.0997835	0.0770201	0.19513
ukb-d-22607_2	prot-a-2478	Workplace very cold	Ras-related protein Rab-7b	RAB7B	Inverse variance weighted	19	0.090231	0.0697634	0.195877
ukb-d-22607_2	prot-a-2063	Workplace very cold	Glycylpeptide N-tetradecanoyltransferase 1	NMT1	Inverse variance weighted	19	-0.0902136	0.0697779	0.196057
ukb-d-22607_2	prot-a-1733	Workplace very cold	Leucine-rich repeat LGI family member 3	LGI3	Inverse variance weighted	19	0.0901643	0.0697755	0.196286
ukb-d-22607_2	prot-a-2447	Workplace very cold	Receptor-type tyrosine-protein phosphatase R	PTPRR	Inverse variance weighted	19	-0.0898242	0.0697766	0.197986
ukb-d-22607_2	prot-a-2070	Workplace very cold	RNA-binding protein Nova-1	NOVA1	Inverse variance weighted	19	0.0965963	0.0750422	0.198015
ukb-d-22607_2	prot-a-1325	Workplace very cold	Protein HEG homolog 1	HEG1	Inverse variance weighted	19	0.0896154	0.0697686	0.198979
ukb-d-22607_2	prot-a-2825	Workplace very cold	Kunitz-type protease inhibitor 3	SPINT3	Inverse variance weighted	19	0.0895911	0.0697683	0.199099
ukb-d-22607_2	prot-a-2226	Workplace very cold	Platelet-derived growth factor subunit B	PDGFB	Inverse variance weighted	19	0.0947824	0.0738248	0.199183
ukb-d-22607_2	prot-a-2	Workplace very cold	Lactosylceramide 4-alpha-galactosyltransferase	A4GALT	Inverse variance weighted	19	0.0974673	0.0760172	0.199781
ukb-d-22607_2	prot-a-27	Workplace very cold	Disintegrin and metalloproteinase domain-containing protein 19	ADAM19	Inverse variance weighted	19	-0.0894648	0.0697778	0.199794
ukb-d-22607_2	prot-a-2563	Workplace very cold	E3 ubiquitin-protein ligase RNF13	RNF13	Inverse variance weighted	19	-0.0893301	0.0697686	0.200412
ukb-d-22607_2	prot-a-1389	Workplace very cold	Oxidoreductase HTATIP2	HTATIP2	Inverse variance weighted	19	-0.0893003	0.069772	0.200585
ukb-d-22607_2	prot-a-371	Workplace very cold	Cerebellin-1	CBLN1	Inverse variance weighted	19	0.0892877	0.069771	0.200642
ukb-d-22607_2	prot-a-1880	Workplace very cold	Matrix extracellular phosphoglycoprotein	MEPE	Inverse variance weighted	19	-0.0917585	0.0717623	0.201022
ukb-d-22607_2	prot-a-2944	Workplace very cold	Angiopoietin-1 receptor, soluble	TEK	Inverse variance weighted	19	0.104815	0.0820455	0.201419
ukb-d-22607_2	prot-a-1392	Workplace very cold	Serine protease HTRA2, mitochondrial	HTRA2	Inverse variance weighted	19	0.0994809	0.0779422	0.201835
ukb-d-22607_2	prot-a-1983	Workplace very cold	Histone H2A deubiquitinase MYSM1	MYSM1	Inverse variance weighted	19	0.0890618	0.0697795	0.201839
ukb-d-22607_2	prot-a-753	Workplace very cold	NADH-cytochrome b5 reductase 3	CYB5R3	Inverse variance weighted	19	0.0889685	0.0697748	0.202281
ukb-d-22607_2	prot-a-2635	Workplace very cold	Scavenger receptor class A member 3	SCARA3	Inverse variance weighted	19	-0.0888286	0.0697735	0.202983
ukb-d-22607_2	prot-a-2057	Workplace very cold	NACHT, LRR and PYD domains-containing protein 4	NLRP4	Inverse variance weighted	19	0.0887946	0.0697686	0.203124
ukb-d-22607_2	prot-a-2039	Workplace very cold	Neurofascin	NFASC	Inverse variance weighted	19	-0.0898962	0.0707488	0.203857
ukb-d-22607_2	prot-a-319	Workplace very cold	Uncharacterized protein C6orf226	C6orf226	Inverse variance weighted	19	0.0886124	0.0697617	0.204008
ukb-d-22607_2	prot-a-2338	Workplace very cold	Phosphopantothenoylcysteine decarboxylase	PPCDC	Inverse variance weighted	19	0.104228	0.0820608	0.204037
ukb-d-22607_2	prot-a-55	Workplace very cold	Arf-GAP domain and FG repeat-containing protein 1	AGFG1	Inverse variance weighted	19	-0.104318	0.082143	0.204102
ukb-d-22607_2	prot-a-2099	Workplace very cold	Neuropilin-1	NRP1	Inverse variance weighted	19	0.0952983	0.0751661	0.204856
ukb-d-22607_2	prot-a-809	Workplace very cold	Integral membrane protein DGCR2/IDD	DGCR2	Inverse variance weighted	19	-0.088439	0.0697739	0.204973
ukb-d-22607_2	prot-a-2797	Workplace very cold	Suppressor of cytokine signaling 3	SOCS3	Inverse variance weighted	19	-0.0952838	0.0751975	0.205114
ukb-d-22607_2	prot-a-1653	Workplace very cold	Kit ligand	KITLG	Inverse variance weighted	19	-0.0916251	0.0723352	0.205272
ukb-d-22607_2	prot-a-2465	Workplace very cold	Glutaminyl-peptide cyclotransferase	QPCT	Inverse variance weighted	19	0.088069	0.0697778	0.2069
ukb-d-22607_2	prot-a-2880	Workplace very cold	Stathmin-3	STMN3	Inverse variance weighted	19	-0.0930121	0.0737431	0.207201
ukb-d-22607_2	prot-a-782	Workplace very cold	Beta-defensin 104	DEFB104A	Inverse variance weighted	19	0.118171	0.0937284	0.207386
ukb-d-22607_2	prot-a-744	Workplace very cold	C-X-C motif chemokine 14	CXCL14	Inverse variance weighted	19	0.087937	0.0697655	0.207502
ukb-d-22607_2	prot-a-2943	Workplace very cold	Transcriptional enhancer factor TEF-3	TEAD4	Inverse variance weighted	19	0.0882563	0.0700494	0.2077
ukb-d-22607_2	prot-a-2981	Workplace very cold	Tubulointerstitial nephritis antigen-like	TINAGL1	Inverse variance weighted	19	-0.0916279	0.0727349	0.207759
ukb-d-22607_2	prot-a-2123	Workplace very cold	NT-3 growth factor receptor	NTRK3	Inverse variance weighted	19	0.0971285	0.0771712	0.208171
ukb-d-22607_2	prot-a-1892	Workplace very cold	Alpha-1,3-mannosyl-glycoprotein 2-beta-N-acetylglucosaminyltransferase	MGAT1	Inverse variance weighted	19	-0.111293	0.0884416	0.208254
ukb-d-22607_2	prot-a-1849	Workplace very cold	Mitogen-activated protein kinase 8	MAPK8	Inverse variance weighted	19	-0.10695	0.0850645	0.20865
ukb-d-22607_2	prot-a-1542	Workplace very cold	Interleukin-6 receptor subunit beta	IL6ST	Inverse variance weighted	19	0.0876305	0.0697619	0.209066
ukb-d-22607_2	prot-a-3063	Workplace very cold	Tumor necrosis factor ligand superfamily member 8	TNFSF8	Inverse variance weighted	19	0.0927165	0.0740057	0.210268
ukb-d-22607_2	prot-a-383	Workplace very cold	Coiled-coil domain-containing protein 51	CCDC51	Inverse variance weighted	19	-0.0961361	0.0767566	0.210395
ukb-d-22607_2	prot-a-1317	Workplace very cold	Hemoglobin subunit zeta	HBZ	Inverse variance weighted	19	-0.0980534	0.0783017	0.210478
ukb-d-22607_2	prot-a-2078	Workplace very cold	N-terminal pro-BNP	NPPB	Inverse variance weighted	19	0.0873547	0.0697686	0.210547
ukb-d-22607_2	prot-a-1778	Workplace very cold	Low-density lipoprotein receptor-related protein 1B	LRP1B	Inverse variance weighted	19	-0.087242	0.0697606	0.211083
ukb-d-22607_2	prot-a-2680	Workplace very cold	Semaphorin-7A	SEMA7A	Inverse variance weighted	19	-0.0872572	0.0697765	0.211108
ukb-d-22607_2	prot-a-234	Workplace very cold	Breast cancer anti-estrogen resistance protein 3	BCAR3	Inverse variance weighted	19	-0.0995912	0.0797268	0.211608
ukb-d-22607_2	prot-a-1907	Workplace very cold	Malonyl-CoA decarboxylase, mitochondrial	MLYCD	Inverse variance weighted	19	0.0870302	0.0697644	0.212219
ukb-d-22607_2	prot-a-874	Workplace very cold	Dual specificity protein phosphatase 15	DUSP15	Inverse variance weighted	19	0.0955632	0.0767264	0.212946
ukb-d-22607_2	prot-a-1276	Workplace very cold	Glutamate receptor ionotropic, delta-2	GRID2	Inverse variance weighted	19	-0.0867596	0.0697699	0.21368
ukb-d-22607_2	prot-a-2293	Workplace very cold	Urokinase plasminogen activator surface receptor	PLAUR	Inverse variance weighted	19	0.0867154	0.0697668	0.213893
ukb-d-22607_2	prot-a-351	Workplace very cold	Cullin-associated NEDD8-dissociated protein 1	CAND1	Inverse variance weighted	19	-0.0866913	0.0697727	0.214058
ukb-d-22607_2	prot-a-210	Workplace very cold	Beta-1,3-glucosyltransferase	B3GLCT	Inverse variance weighted	19	-0.0866751	0.0697795	0.214189
ukb-d-22607_2	prot-a-2646	Workplace very cold	Secretoglobin family 1C member 1	SCGB1C1	Inverse variance weighted	19	0.102361	0.0824801	0.214592
ukb-d-22607_2	prot-a-1865	Workplace very cold	Mast cell-expressed membrane protein 1	MCEMP1	Inverse variance weighted	19	-0.0879156	0.0708459	0.214627
ukb-d-22607_2	prot-a-1964	Workplace very cold	Poly(A) RNA polymerase, mitochondrial	MTPAP	Inverse variance weighted	19	0.0890202	0.0718727	0.215501
ukb-d-22607_2	prot-a-943	Workplace very cold	Endoglin	ENG	Inverse variance weighted	19	0.100348	0.0810318	0.215577
ukb-d-22607_2	prot-a-2124	Workplace very cold	Neurotensin/neuromedin N	NTS	Inverse variance weighted	19	-0.0863602	0.0697751	0.21583
ukb-d-22607_2	prot-a-1143	Workplace very cold	Follistatin-related protein 1	FSTL1	Inverse variance weighted	19	0.0862695	0.0697688	0.216271
ukb-d-22607_2	prot-a-1833	Workplace very cold	Mannosyl-oligosaccharide 1,2-alpha-mannosidase IB	MAN1A2	Inverse variance weighted	19	0.0862363	0.0697725	0.216472
ukb-d-22607_2	prot-a-140	Workplace very cold	DCC-interacting protein 13-alpha	APPL1	Inverse variance weighted	19	0.0861771	0.069775	0.216803
ukb-d-22607_2	prot-a-2873	Workplace very cold	Stanniocalcin-1	STC1	Inverse variance weighted	19	0.093158	0.0755111	0.217315
ukb-d-22607_2	prot-a-752	Workplace very cold	Cytochrome b5	CYB5A	Inverse variance weighted	19	0.0860521	0.0697608	0.217378
ukb-d-22607_2	prot-a-1520	Workplace very cold	Cytokine receptor common subunit gamma	IL2RG	Inverse variance weighted	19	-0.0860262	0.0697727	0.217594
ukb-d-22607_2	prot-a-3136	Workplace very cold	Ubiquitin-conjugating enzyme E2 D4	UBE2D4	Inverse variance weighted	19	-0.113465	0.0921473	0.218193
ukb-d-22607_2	prot-a-881	Workplace very cold	Dynein light chain Tctex-type 3	DYNLT3	Inverse variance weighted	19	0.10692	0.0868569	0.218329
ukb-d-22607_2	prot-a-2815	Workplace very cold	Maspardin	SPG21	Inverse variance weighted	19	-0.0952634	0.0774477	0.218684
ukb-d-22607_2	prot-a-1137	Workplace very cold	Forkhead box protein J2	FOXJ2	Inverse variance weighted	19	0.0857045	0.0697709	0.219308
ukb-d-22607_2	prot-a-538	Workplace very cold	Chromogranin-A	CHGA	Inverse variance weighted	19	0.102271	0.0834841	0.22056
ukb-d-22607_2	prot-a-2006	Workplace very cold	Neural cell adhesion molecule 1, 120 kDa isoform	NCAM1	Inverse variance weighted	19	-0.0853876	0.0697724	0.221027
ukb-d-22607_2	prot-a-2188	Workplace very cold	Paired box protein Pax-4	PAX4	Inverse variance weighted	19	0.0954661	0.0780258	0.221133
ukb-d-22607_2	prot-a-1859	Workplace very cold	Matrilin-4	MATN4	Inverse variance weighted	19	-0.0852657	0.069775	0.221704
ukb-d-22607_2	prot-a-439	Workplace very cold	Myeloid cell surface antigen CD33	CD33	Inverse variance weighted	19	-0.0878189	0.0718867	0.221848
ukb-d-22607_2	prot-a-169	Workplace very cold	Beta-arrestin-1	ARRB1	Inverse variance weighted	19	-0.0987259	0.080849	0.222042
ukb-d-22607_2	prot-a-3220	Workplace very cold	WD repeat-containing protein 1	WDR1	Inverse variance weighted	19	-0.0851874	0.0697648	0.222062
ukb-d-22607_2	prot-a-2200	Workplace very cold	Protocadherin alpha-7	PCDHA7	Inverse variance weighted	19	0.0851888	0.0697671	0.222069
ukb-d-22607_2	prot-a-2895	Workplace very cold	Sulfatase-modifying factor 1	SUMF1	Inverse variance weighted	19	0.0855665	0.0700798	0.222091
ukb-d-22607_2	prot-a-2734	Workplace very cold	Signal-regulatory protein beta-2	SIRPB2	Inverse variance weighted	19	-0.0910809	0.0746566	0.222466
ukb-d-22607_2	prot-a-632	Workplace very cold	Procollagen galactosyltransferase 2	COLGALT2	Inverse variance weighted	19	-0.0902767	0.0740219	0.222619
ukb-d-22607_2	prot-a-2659	Workplace very cold	Protein SEC13 homolog	SEC13	Inverse variance weighted	19	-0.0899094	0.0737905	0.223056
ukb-d-22607_2	prot-a-1832	Workplace very cold	Mannosyl-oligosaccharide 1,2-alpha-mannosidase IA	MAN1A1	Inverse variance weighted	19	-0.0997385	0.0819307	0.22347
ukb-d-22607_2	prot-a-280	Workplace very cold	Uncharacterized protein C10orf35	FAM241B	Inverse variance weighted	19	0.0848072	0.0697726	0.224183
ukb-d-22607_2	prot-a-2913	Workplace very cold	Synaptotagmin-2	SYT2	Inverse variance weighted	19	-0.0847983	0.0697725	0.224231
ukb-d-22607_2	prot-a-2128	Workplace very cold	Nucleoside diphosphate-linked moiety X motif 8, mitochondrial	NUDT8	Inverse variance weighted	19	-0.084775	0.0697709	0.224347
ukb-d-22607_2	prot-a-1508	Workplace very cold	Interleukin-22 receptor subunit alpha-1	IL22RA1	Inverse variance weighted	19	0.0903172	0.0743393	0.224392
ukb-d-22607_2	prot-a-270	Workplace very cold	Bromodomain testis-specific protein	BRDT	Inverse variance weighted	19	-0.0866768	0.0713765	0.22461
ukb-d-22607_2	prot-a-708	Workplace very cold	Di-N-acetylchitobiase	CTBS	Inverse variance weighted	19	0.0963308	0.079393	0.224999
ukb-d-22607_2	prot-a-1075	Workplace very cold	Low affinity immunoglobulin gamma Fc region receptor II-b	FCGR2B	Inverse variance weighted	19	-0.0974823	0.0803758	0.225194
ukb-d-22607_2	prot-a-278	Workplace very cold	Butyrophilin-like protein 9	BTNL9	Inverse variance weighted	19	0.0845864	0.0697789	0.225433
ukb-d-22607_2	prot-a-2365	Workplace very cold	AMP Kinase (alpha1beta1gamma1)	PRKAA1	Inverse variance weighted	19	-0.0970418	0.0802111	0.226344
ukb-d-22607_2	prot-a-246	Workplace very cold	Osteocalcin	BGLAP	Inverse variance weighted	19	-0.0843502	0.069775	0.226705
ukb-d-22607_2	prot-a-1376	Workplace very cold	Heparan sulfate glucosamine 3-O-sulfotransferase 3B1	HS3ST3B1	Inverse variance weighted	19	0.0842742	0.0697709	0.227097
ukb-d-22607_2	prot-a-1326	Workplace very cold	HEPACAM family member 2	HEPACAM2	Inverse variance weighted	19	0.0842584	0.0697709	0.227184
ukb-d-22607_2	prot-a-534	Workplace very cold	Coiled-coil-helix-coiled-coil-helix domain-containing protein 10, mitochondrial	CHCHD10	Inverse variance weighted	19	0.0909939	0.0753568	0.227237
ukb-d-22607_2	prot-a-737	Workplace very cold	Coxsackievirus and adenovirus receptor	CXADR	Inverse variance weighted	19	-0.0842123	0.069775	0.227466
ukb-d-22607_2	prot-a-2218	Workplace very cold	Calcium/calmodulin-dependent 3',5'-cyclic nucleotide phosphodiesterase 1A	PDE1A	Inverse variance weighted	19	-0.0917924	0.0760687	0.227546
ukb-d-22607_2	prot-a-1652	Workplace very cold	Mast/stem cell growth factor receptor Kit	KIT	Inverse variance weighted	19	0.0841447	0.0697711	0.227814
ukb-d-22607_2	prot-a-3126	Workplace very cold	Thioredoxin reductase 1, cytoplasmic	TXNRD1	Inverse variance weighted	19	-0.084078	0.0697666	0.228152
ukb-d-22607_2	prot-a-3246	Workplace very cold	Protein YIPF6	YIPF6	Inverse variance weighted	19	-0.0840593	0.0697756	0.228316
ukb-d-22607_2	prot-a-750	Workplace very cold	C-X-C motif chemokine 9	CXCL9	Inverse variance weighted	19	-0.0840246	0.0697673	0.228452
ukb-d-22607_2	prot-a-1843	Workplace very cold	Mitogen-activated protein kinase kinase kinase 3	MAP3K3	Inverse variance weighted	19	-0.10318	0.0857183	0.228703
ukb-d-22607_2	prot-a-3199	Workplace very cold	Vascular endothelial growth factor C	VEGFC	Inverse variance weighted	19	0.0839701	0.0697727	0.22879
ukb-d-22607_2	prot-a-970	Workplace very cold	Epiphycan	EPYC	Inverse variance weighted	19	0.0839355	0.0697722	0.228979
ukb-d-22607_2	prot-a-2009	Workplace very cold	Neutrophil cytosol factor 2	NCF2	Inverse variance weighted	19	-0.0859447	0.0714649	0.229126
ukb-d-22607_2	prot-a-1353	Workplace very cold	High mobility group protein B3	HMGB3	Inverse variance weighted	19	-0.0853949	0.0710561	0.229443
ukb-d-22607_2	prot-a-3174	Workplace very cold	Ubiquinol-cytochrome-c reductase complex assembly factor 3	UQCC3	Inverse variance weighted	19	0.0974682	0.0812063	0.230041
ukb-d-22607_2	prot-a-570	Workplace very cold	C-type lectin domain family 12 member A	CLEC12A	Inverse variance weighted	19	0.0853221	0.0711479	0.230442
ukb-d-22607_2	prot-a-1606	Workplace very cold	Anosmin-1	ANOS1	Inverse variance weighted	19	0.0856085	0.0713944	0.230492
ukb-d-22607_2	prot-a-466	Workplace very cold	T-lymphocyte activation antigen CD86	CD86	Inverse variance weighted	19	0.0833958	0.0697717	0.231982
ukb-d-22607_2	prot-a-627	Workplace very cold	Collectin-10	COLEC10	Inverse variance weighted	19	-0.0832566	0.0697666	0.232729
ukb-d-22607_2	prot-a-1552	Workplace very cold	Inhibitor of growth protein 1	ING1	Inverse variance weighted	19	-0.083247	0.069775	0.232838
ukb-d-22607_2	prot-a-1268	Workplace very cold	GRB2-related adapter protein	GRAP	Inverse variance weighted	19	-0.0832175	0.069775	0.233004
ukb-d-22607_2	prot-a-2010	Workplace very cold	Nucleolin	NCL	Inverse variance weighted	19	-0.083206	0.0697726	0.233053
ukb-d-22607_2	prot-a-1699	Workplace very cold	Ragulator complex protein LAMTOR3	LAMTOR3	Inverse variance weighted	19	-0.0846677	0.0709983	0.233053
ukb-d-22607_2	prot-a-2932	Workplace very cold	Serine/threonine-protein kinase TBK1	TBK1	Inverse variance weighted	19	0.104079	0.0873079	0.233226
ukb-d-22607_2	prot-a-1972	Workplace very cold	A/G-specific adenine DNA glycosylase	MUTYH	Inverse variance weighted	19	0.0841128	0.0706354	0.233731
ukb-d-22607_2	prot-a-74	Workplace very cold	CD166 antigen	ALCAM	Inverse variance weighted	19	0.0830435	0.0697789	0.234009
ukb-d-22607_2	prot-a-1409	Workplace very cold	Insulin-degrading enzyme	IDE	Inverse variance weighted	19	-0.096497	0.0811146	0.234189
ukb-d-22607_2	prot-a-2193	Workplace very cold	Poly(rC)-binding protein 1	PCBP1	Inverse variance weighted	19	-0.0943516	0.0794062	0.234749
ukb-d-22607_2	prot-a-1934	Workplace very cold	Myelin protein P0	MPZ	Inverse variance weighted	19	0.0988219	0.0831934	0.23489
ukb-d-22607_2	prot-a-2660	Workplace very cold	Vesicle-trafficking protein SEC22a	SEC22A	Inverse variance weighted	19	0.0996917	0.0839657	0.235113
ukb-d-22607_2	prot-a-913	Workplace very cold	ETS homologous factor	EHF	Inverse variance weighted	19	-0.0886375	0.0747793	0.235891
ukb-d-22607_2	prot-a-1307	Workplace very cold	Hepcidin	HAMP	Inverse variance weighted	19	0.0826626	0.0697766	0.236146
ukb-d-22607_2	prot-a-3144	Workplace very cold	Ubiquitin-conjugating enzyme E2 T	UBE2T	Inverse variance weighted	19	-0.0825694	0.0697676	0.236614
ukb-d-22607_2	prot-a-2025	Workplace very cold	NADH dehydrogenase [ubiquinone] iron-sulfur protein 4, mitochondrial	NDUFS4	Inverse variance weighted	19	-0.0893297	0.0755281	0.236914
ukb-d-22607_2	prot-a-2557	Workplace very cold	Ribonuclease K6	RNASE6	Inverse variance weighted	19	-0.0825157	0.0697735	0.236958
ukb-d-22607_2	prot-a-1975	Workplace very cold	Matrix-remodeling-associated protein 8	MXRA8	Inverse variance weighted	19	-0.082501	0.0697766	0.237063
ukb-d-22607_2	prot-a-144	Workplace very cold	ADP-ribosylation factor GTPase-activating protein 2	ARFGAP2	Inverse variance weighted	19	-0.0960578	0.0813227	0.237526
ukb-d-22607_2	prot-a-1407	Workplace very cold	DNA-binding protein inhibitor ID-1	ID1	Inverse variance weighted	19	-0.0954731	0.0810304	0.238701
ukb-d-22607_2	prot-a-2534	Workplace very cold	Regulator of G-protein signaling 10	RGS10	Inverse variance weighted	19	-0.0821658	0.0697619	0.238875
ukb-d-22607_2	prot-a-563	Workplace very cold	CDGSH iron-sulfur domain-containing protein 2	CISD2	Inverse variance weighted	19	0.0876878	0.0744813	0.23907
ukb-d-22607_2	prot-a-1829	Workplace very cold	Melanoma-associated antigen B10	MAGEB10	Inverse variance weighted	19	-0.0978147	0.0832281	0.23989
ukb-d-22607_2	prot-a-1667	Workplace very cold	Kallikrein-8	KLK8	Inverse variance weighted	19	0.0819433	0.0697716	0.240214
ukb-d-22607_2	prot-a-780	Workplace very cold	Deformed epidermal autoregulatory factor 1 homolog	DEAF1	Inverse variance weighted	19	-0.0819347	0.0697683	0.240241
ukb-d-22607_2	prot-a-1194	Workplace very cold	Growth/differentiation factor 11/8	GDF11	Inverse variance weighted	19	-0.0818625	0.0697795	0.240732
ukb-d-22607_2	prot-a-2062	Workplace very cold	NmrA-like family domain-containing protein 1	NMRAL1	Inverse variance weighted	19	-0.0863422	0.0736201	0.240873
ukb-d-22607_2	prot-a-640	Workplace very cold	Cytochrome c oxidase subunit 7A1, mitochondrial	COX7A1	Inverse variance weighted	19	0.0817777	0.0697742	0.241184
ukb-d-22607_2	prot-a-2552	Workplace very cold	Inactive ribonuclease-like protein 10	RNASE10	Inverse variance weighted	19	0.0816901	0.0697703	0.241661
ukb-d-22607_2	prot-a-677	Workplace very cold	Putative chondrosarcoma-associated gene 1 protein	CSAG1	Inverse variance weighted	19	-0.0888281	0.0758753	0.241715
ukb-d-22607_2	prot-a-2804	Workplace very cold	Sperm acrosome membrane-associated protein 3	SPACA3	Inverse variance weighted	19	0.0821687	0.0702182	0.241924
ukb-d-22607_2	prot-a-199	Workplace very cold	Sodium/potassium-transporting ATPase subunit alpha-1	ATP1A1	Inverse variance weighted	19	0.081634	0.0697779	0.242037
ukb-d-22607_2	prot-a-2606	Workplace very cold	R-spondin-4	RSPO4	Inverse variance weighted	19	0.111951	0.0957899	0.242518
ukb-d-22607_2	prot-a-2400	Workplace very cold	Pregnancy-specific beta-1-glycoprotein 11	PSG11	Inverse variance weighted	19	-0.0914889	0.0782924	0.242583
ukb-d-22607_2	prot-a-3064	Workplace very cold	Tumor necrosis factor ligand superfamily member 9	TNFSF9	Inverse variance weighted	19	0.0814762	0.0697766	0.242939
ukb-d-22607_2	prot-a-2464	Workplace very cold	Dihydropteridine reductase	QDPR	Inverse variance weighted	19	-0.0813981	0.0697666	0.243324
ukb-d-22607_2	prot-a-2934	Workplace very cold	T-box transcription factor TBX22	TBX22	Inverse variance weighted	19	-0.0813531	0.0697766	0.243651
ukb-d-22607_2	prot-a-887	Workplace very cold	Tumor necrosis factor receptor superfamily member 27	EDA2R	Inverse variance weighted	19	-0.0813382	0.0697725	0.24371
ukb-d-22607_2	prot-a-1714	Workplace very cold	Lactase-like protein	LCTL	Inverse variance weighted	19	0.0940251	0.0806674	0.243781
ukb-d-22607_2	prot-a-395	Workplace very cold	C-C motif chemokine 19	CCL19	Inverse variance weighted	19	0.0824483	0.0708283	0.2444
ukb-d-22607_2	prot-a-1747	Workplace very cold	Leukocyte immunoglobulin-like receptor subfamily B member 5	LILRB5	Inverse variance weighted	19	-0.0811519	0.069772	0.244788
ukb-d-22607_2	prot-a-807	Workplace very cold	Desmin	DES	Inverse variance weighted	19	-0.0810515	0.0697675	0.245342
ukb-d-22607_2	prot-a-681	Workplace very cold	Granulocyte-macrophage colony-stimulating factor	CSF2	Inverse variance weighted	19	0.0810121	0.0697655	0.245559
ukb-d-22607_2	prot-a-3090	Workplace very cold	Tryptase beta-2	TPSB2	Inverse variance weighted	19	0.0810177	0.069775	0.245589
ukb-d-22607_2	prot-a-3256	Workplace very cold	E3 ubiquitin-protein ligase ZFP91	ZFP91	Inverse variance weighted	19	0.0874457	0.0753125	0.245599
ukb-d-22607_2	prot-a-1628	Workplace very cold	Uncharacterized family 31 glucosidase KIAA1161	MYORG	Inverse variance weighted	19	0.0844258	0.0727261	0.245694
ukb-d-22607_2	prot-a-1132	Workplace very cold	Fibronectin type III domain-containing protein 4	FNDC4	Inverse variance weighted	19	0.0946318	0.0815637	0.24596
ukb-d-22607_2	prot-a-2799	Workplace very cold	Superoxide dismutase [Mn], mitochondrial	SOD2	Inverse variance weighted	19	0.0955653	0.0823973	0.246126
ukb-d-22607_2	prot-a-3178	Workplace very cold	Vesicle transport protein USE1	USE1	Inverse variance weighted	19	-0.0808625	0.0697631	0.246415
ukb-d-22607_2	prot-a-2879	Workplace very cold	Stathmin-2	STMN2	Inverse variance weighted	19	-0.0878536	0.0758344	0.246663
ukb-d-22607_2	prot-a-1510	Workplace very cold	Interleukin-22 receptor subunit alpha-2	IL22RA2	Inverse variance weighted	19	0.0959176	0.0828163	0.246784
ukb-d-22607_2	prot-a-1903	Workplace very cold	Multiple inositol polyphosphate phosphatase 1	MINPP1	Inverse variance weighted	19	0.080757	0.0697619	0.247024
ukb-d-22607_2	prot-a-559	Workplace very cold	Carbohydrate sulfotransferase 9	CHST9	Inverse variance weighted	19	0.0804635	0.0697739	0.248827
ukb-d-22607_2	prot-a-274	Workplace very cold	Serine/threonine-protein kinase BRSK2	BRSK2	Inverse variance weighted	19	-0.100886	0.0875899	0.249402
ukb-d-22607_2	prot-a-2178	Workplace very cold	Bifunctional 3'-phosphoadenosine 5'-phosphosulfate synthase 1	PAPSS1	Inverse variance weighted	19	-0.0803613	0.0697735	0.249426
ukb-d-22607_2	prot-a-2712	Workplace very cold	Pulmonary surfactant-associated protein D	SFTPD	Inverse variance weighted	19	-0.0802192	0.0697569	0.250151
ukb-d-22607_2	prot-a-2212	Workplace very cold	Proprotein convertase subtilisin/kexin type 7	PCSK7	Inverse variance weighted	19	0.0802032	0.0697725	0.250352
ukb-d-22607_2	prot-a-2203	Workplace very cold	Protocadherin beta-1	PCDHB1	Inverse variance weighted	19	-0.0801801	0.0697735	0.250495
ukb-d-22607_2	prot-a-2326	Workplace very cold	Corticotropin	POMC	Inverse variance weighted	19	-0.0893195	0.0777948	0.25091
ukb-d-22607_2	prot-a-428	Workplace very cold	CD226 antigen	CD226	Inverse variance weighted	19	0.0840202	0.0732159	0.251147
ukb-d-22607_2	prot-a-1963	Workplace very cold	Myotubularin-related protein 1	MTMR1	Inverse variance weighted	19	-0.0800547	0.0697625	0.251162
ukb-d-22607_2	prot-a-2420	Workplace very cold	Proteasome activator complex subunit 1	PSME1	Inverse variance weighted	19	-0.085316	0.0744808	0.252012
ukb-d-22607_2	prot-a-57	Workplace very cold	Protein argonaute-1	AGO1	Inverse variance weighted	19	-0.0798683	0.069766	0.25229
ukb-d-22607_2	prot-a-2288	Workplace very cold	Group IIE secretory phospholipase A2	PLA2G2E	Inverse variance weighted	19	0.0848614	0.0742362	0.252985
ukb-d-22607_2	prot-a-2260	Workplace very cold	Membrane-associated progesterone receptor component 2	PGRMC2	Inverse variance weighted	19	0.0796794	0.0697766	0.253486
ukb-d-22607_2	prot-a-2048	Workplace very cold	NHP2-like protein 1	SNU13	Inverse variance weighted	19	-0.0901903	0.0791133	0.25428
ukb-d-22607_2	prot-a-2694	Workplace very cold	Serpin A9	SERPINA9	Inverse variance weighted	19	-0.0886008	0.0777526	0.254486
ukb-d-22607_2	prot-a-1800	Workplace very cold	Leucine-rich repeat and transmembrane domain-containing protein 2	LRTM2	Inverse variance weighted	19	-0.0799823	0.0702468	0.254874
ukb-d-22607_2	prot-a-413	Workplace very cold	G2/mitotic-specific cyclin-B1	CCNB1	Inverse variance weighted	19	-0.0866004	0.0760814	0.255012
ukb-d-22607_2	prot-a-2778	Workplace very cold	Small integral membrane protein 9	SMIM9	Inverse variance weighted	19	0.0793832	0.0697789	0.255271
ukb-d-22607_2	prot-a-2716	Workplace very cold	SH3 domain-binding protein 2	SH3BP2	Inverse variance weighted	19	-0.0921207	0.0811052	0.256033
ukb-d-22607_2	prot-a-1959	Workplace very cold	S-methyl-5'-thioadenosine phosphorylase	MTAP	Inverse variance weighted	19	-0.0817814	0.0720187	0.256141
ukb-d-22607_2	prot-a-1235	Workplace very cold	N-acetylglucosamine-6-sulfatase	GNS	Inverse variance weighted	19	0.0919581	0.0811111	0.256908
ukb-d-22607_2	prot-a-616	Workplace very cold	Collagen alpha-1(XV) chain	COL15A1	Inverse variance weighted	19	0.0790086	0.0697672	0.257441
ukb-d-22607_2	prot-a-1590	Workplace very cold	Integral membrane protein 2B	ITM2B	Inverse variance weighted	19	-0.079007	0.0697727	0.257488
ukb-d-22607_2	prot-a-339	Workplace very cold	Cell adhesion molecule 4	CADM4	Inverse variance weighted	19	0.0789693	0.0697727	0.257715
ukb-d-22607_2	prot-a-2263	Workplace very cold	PHD finger protein 3	PHF3	Inverse variance weighted	19	-0.0788657	0.0697685	0.258311
ukb-d-22607_2	prot-a-2034	Workplace very cold	Neuroepithelial cell-transforming gene 1 protein	NET1	Inverse variance weighted	19	0.0787411	0.0697699	0.259074
ukb-d-22607_2	prot-a-2882	Workplace very cold	Erythrocyte band 7 integral membrane protein	STOM	Inverse variance weighted	19	0.103909	0.0921036	0.259247
ukb-d-22607_2	prot-a-2234	Workplace very cold	Protein disulfide-isomerase-like protein of the testis	PDILT	Inverse variance weighted	19	0.0787073	0.069775	0.259313
ukb-d-22607_2	prot-a-12	Workplace very cold	Aggrecan core protein	ACAN	Inverse variance weighted	19	0.101799	0.0903095	0.259649
ukb-d-22607_2	prot-a-3185	Workplace very cold	Vesicle-associated membrane protein 3	VAMP3	Inverse variance weighted	19	0.078607	0.0697748	0.25992
ukb-d-22607_2	prot-a-1863	Workplace very cold	Mannose-binding protein C	MBL2	Inverse variance weighted	19	0.0911889	0.080971	0.260084
ukb-d-22607_2	prot-a-3157	Workplace very cold	UDP-glucuronosyltransferase 1-8	UGT1A8	Inverse variance weighted	19	0.0784861	0.0697779	0.260675
ukb-d-22607_2	prot-a-1995	Workplace very cold	N-acetyl-D-glucosamine kinase	NAGK	Inverse variance weighted	19	-0.0784513	0.0697696	0.260829
ukb-d-22607_2	prot-a-1813	Workplace very cold	T-lymphocyte surface antigen Ly-9	LY9	Inverse variance weighted	19	0.0787002	0.0700605	0.261303
ukb-d-22607_2	prot-a-2870	Workplace very cold	Signal transducer and activator of transcription 6	STAT6	Inverse variance weighted	19	-0.0898412	0.0800101	0.261491
ukb-d-22607_2	prot-a-43	Workplace very cold	Adhesion G-protein coupled receptor F1	ADGRF1	Inverse variance weighted	19	-0.0783067	0.069775	0.261746
ukb-d-22607_2	prot-a-2038	Workplace very cold	Neuralized-like protein 4	NEURL4	Inverse variance weighted	19	0.078293	0.0697789	0.261856
ukb-d-22607_2	prot-a-2527	Workplace very cold	Rieske domain-containing protein	RFESD	Inverse variance weighted	19	-0.0782421	0.0697655	0.262075
ukb-d-22607_2	prot-a-1974	Workplace very cold	Matrix-remodeling-associated protein 7	MXRA7	Inverse variance weighted	19	0.0781922	0.0697748	0.262442
ukb-d-22607_2	prot-a-1102	Workplace very cold	Fibroblast growth factor receptor 2	FGFR2	Inverse variance weighted	19	-0.0781513	0.0697681	0.262647
ukb-d-22607_2	prot-a-2861	Workplace very cold	Alpha-2,8-sialyltransferase 8F	ST8SIA6	Inverse variance weighted	19	0.0781197	0.0697722	0.262868
ukb-d-22607_2	prot-a-2535	Workplace very cold	Regulator of G-protein signaling 18	RGS18	Inverse variance weighted	19	-0.0780464	0.0697727	0.263319
ukb-d-22607_2	prot-a-2287	Workplace very cold	Putative inactive group IIC secretory phospholipase A2	PLA2G2C	Inverse variance weighted	19	0.0821042	0.0734076	0.263367
ukb-d-22607_2	prot-a-1704	Workplace very cold	Tyrosine-protein kinase Lck	LCK	Inverse variance weighted	19	-0.0830407	0.074303	0.26374
ukb-d-22607_2	prot-a-730	Workplace very cold	Cortexin-3	CTXN3	Inverse variance weighted	19	0.0779083	0.0697687	0.264137
ukb-d-22607_2	prot-a-717	Workplace very cold	Lysosomal protective protein	CTSA	Inverse variance weighted	19	0.094258	0.084586	0.265131
ukb-d-22607_2	prot-a-505	Workplace very cold	CCAAT/enhancer-binding protein beta	CEBPB	Inverse variance weighted	19	-0.0817857	0.0734174	0.265287
ukb-d-22607_2	prot-a-1249	Workplace very cold	Glycerophosphocholine phosphodiesterase GPCPD1	GPCPD1	Inverse variance weighted	19	-0.0776657	0.0697657	0.265607
ukb-d-22607_2	prot-a-2757	Workplace very cold	Solute carrier family 41 member 2	SLC41A2	Inverse variance weighted	19	-0.0776602	0.0697672	0.265651
ukb-d-22607_2	prot-a-1910	Workplace very cold	Stromelysin-2	MMP10	Inverse variance weighted	19	-0.0806489	0.0725377	0.266216
ukb-d-22607_2	prot-a-516	Workplace very cold	Centrin-2	CETN2	Inverse variance weighted	19	-0.0775329	0.069775	0.266489
ukb-d-22607_2	prot-a-1908	Workplace very cold	Membrane metallo-endopeptidase-like 1	MMEL1	Inverse variance weighted	19	0.0971322	0.0874203	0.266528
ukb-d-22607_2	prot-a-2841	Workplace very cold	Lupus La protein	SSB	Inverse variance weighted	19	-0.0774899	0.0697727	0.266738
ukb-d-22607_2	prot-a-1999	Workplace very cold	Nucleosome assembly protein 1-like 2	NAP1L2	Inverse variance weighted	19	0.0774765	0.0697698	0.266802
ukb-d-22607_2	prot-a-2364	Workplace very cold	DNA primase small subunit	PRIM1	Inverse variance weighted	19	0.0828669	0.074647	0.266949
ukb-d-22607_2	prot-a-623	Workplace very cold	Collagen alpha-3(VI) chain	COL6A3	Inverse variance weighted	19	0.0844038	0.0760702	0.267192
ukb-d-22607_2	prot-a-628	Workplace very cold	Collectin-11	COLEC11	Inverse variance weighted	19	0.0773409	0.0697818	0.267722
ukb-d-22607_2	prot-a-1201	Workplace very cold	GDNF family receptor alpha-1	GFRA1	Inverse variance weighted	19	0.0953478	0.0860386	0.267776
ukb-d-22607_2	prot-a-2086	Workplace very cold	Nuclear receptor subfamily 1 group D member 2	NR1D2	Inverse variance weighted	19	0.0771619	0.0697609	0.268687
ukb-d-22607_2	prot-a-1584	Workplace very cold	Integrin alpha-V: beta-5 complex	ITGAV	Inverse variance weighted	19	-0.0771017	0.069775	0.269158
ukb-d-22607_2	prot-a-638	Workplace very cold	Cytochrome c oxidase subunit 5B, mitochondrial	COX5B	Inverse variance weighted	19	-0.0770907	0.0697818	0.269273
ukb-d-22607_2	prot-a-91	Workplace very cold	Anaphase-promoting complex subunit 7	ANAPC7	Inverse variance weighted	19	-0.078081	0.0707348	0.269656
ukb-d-22607_2	prot-a-1927	Workplace very cold	Multiple PDZ domain protein	MPDZ	Inverse variance weighted	19	-0.0815775	0.0741588	0.271316
ukb-d-22607_2	prot-a-2933	Workplace very cold	TATA-box-binding protein	TBP	Inverse variance weighted	19	-0.0863318	0.0785266	0.271596
ukb-d-22607_2	prot-a-440	Workplace very cold	Hematopoietic progenitor cell antigen CD34	CD34	Inverse variance weighted	19	0.0767022	0.069775	0.271646
ukb-d-22607_2	prot-a-2775	Workplace very cold	Single-pass membrane and coiled-coil domain-containing protein 2	SMCO2	Inverse variance weighted	19	0.0800084	0.0728497	0.272088
ukb-d-22607_2	prot-a-3138	Workplace very cold	SUMO-conjugating enzyme UBC9	UBE2I	Inverse variance weighted	19	-0.0891294	0.0816577	0.275053
ukb-d-22607_2	prot-a-1049	Workplace very cold	Protein FAM3B	FAM3B	Inverse variance weighted	19	0.0761372	0.0697671	0.275139
ukb-d-22607_2	prot-a-2389	Workplace very cold	Transmembrane gamma-carboxyglutamic acid protein 4	PRRG4	Inverse variance weighted	19	0.104123	0.095417	0.275165
ukb-d-22607_2	prot-a-1221	Workplace very cold	Glycosyltransferase 8 domain-containing protein 1	GLT8D1	Inverse variance weighted	19	0.0761181	0.0697649	0.275244
ukb-d-22607_2	prot-a-106	Workplace very cold	Annexin A10	ANXA10	Inverse variance weighted	19	-0.0783758	0.0719139	0.275776
ukb-d-22607_2	prot-a-131	Workplace very cold	Apolipoprotein E (isoform E3)	APOE	Inverse variance weighted	19	0.0760258	0.0697694	0.275858
ukb-d-22607_2	prot-a-3169	Workplace very cold	Netrin receptor UNC5D	UNC5D	Inverse variance weighted	19	0.0760246	0.0697686	0.275859
ukb-d-22607_2	prot-a-1772	Workplace very cold	Leucine-rich repeat, immunoglobulin-like domain and transmembrane domain-containing protein 3	LRIT3	Inverse variance weighted	19	0.075916	0.0697722	0.276571
ukb-d-22607_2	prot-a-1341	Workplace very cold	Histone H1.2	H1-2	Inverse variance weighted	19	0.0757977	0.0697765	0.27735
ukb-d-22607_2	prot-a-2940	Workplace very cold	Teratocarcinoma-derived growth factor 1	TDGF1	Inverse variance weighted	19	0.0757355	0.069775	0.277733
ukb-d-22607_2	prot-a-815	Workplace very cold	Probable ATP-dependent RNA helicase DHX58	DHX58	Inverse variance weighted	19	0.075651	0.0697766	0.278281
ukb-d-22607_2	prot-a-2432	Workplace very cold	Parathyroid hormone-related protein	PTHLH	Inverse variance weighted	19	0.079149	0.073007	0.278308
ukb-d-22607_2	prot-a-1294	Workplace very cold	Guanylate cyclase activator 2B	GUCA2B	Inverse variance weighted	19	0.0756121	0.0697671	0.278463
ukb-d-22607_2	prot-a-2773	Workplace very cold	Stromal membrane-associated protein 1	SMAP1	Inverse variance weighted	19	-0.076408	0.0705944	0.279096
ukb-d-22607_2	prot-a-2414	Workplace very cold	Proteasome subunit beta type-5	PSMB5	Inverse variance weighted	19	-0.0915328	0.0845914	0.279227
ukb-d-22607_2	prot-a-890	Workplace very cold	Epididymal secretory protein E3-beta	EDDM3B	Inverse variance weighted	19	0.075429	0.0697686	0.279639
ukb-d-22607_2	prot-a-132	Workplace very cold	Apolipoprotein E (isoform E2)	APOE	Inverse variance weighted	19	0.0754131	0.0697696	0.279747
ukb-d-22607_2	prot-a-665	Workplace very cold	Crk-like protein	CRKL	Inverse variance weighted	19	-0.0803786	0.0743873	0.279901
ukb-d-22607_2	prot-a-152	Workplace very cold	Rho GDP-dissociation inhibitor 1	ARHGDIA	Inverse variance weighted	19	-0.0753396	0.0697756	0.280258
ukb-d-22607_2	prot-a-2613	Workplace very cold	Tyrosine-protein kinase RYK	RYK	Inverse variance weighted	19	-0.0753402	0.0697789	0.280276
ukb-d-22607_2	prot-a-2121	Workplace very cold	High affinity nerve growth factor receptor	NTRK1	Inverse variance weighted	19	0.0813714	0.0755389	0.281385
ukb-d-22607_2	prot-a-356	Workplace very cold	Calcyphosin-like protein	CAPSL	Inverse variance weighted	19	0.0848858	0.0788668	0.281785
ukb-d-22607_2	prot-a-562	Workplace very cold	CDGSH iron-sulfur domain-containing protein 1	CISD1	Inverse variance weighted	19	-0.0750823	0.0697766	0.28191
ukb-d-22607_2	prot-a-141	Workplace very cold	Amphiregulin	AREG	Inverse variance weighted	19	-0.0750753	0.0697728	0.281929
ukb-d-22607_2	prot-a-477	Workplace very cold	CUB domain-containing protein 1	CDCP1	Inverse variance weighted	19	0.0841462	0.0782534	0.282239
ukb-d-22607_2	prot-a-2776	Workplace very cold	Essential MCU regulator, mitochondrial	SMDT1	Inverse variance weighted	19	0.0750126	0.0697727	0.28233
ukb-d-22607_2	prot-a-2612	Workplace very cold	Relaxin receptor 1	RXFP1	Inverse variance weighted	19	-0.0749887	0.0697748	0.282498
ukb-d-22607_2	prot-a-1364	Workplace very cold	Heterogeneous nuclear ribonucleoproteins C1/C2	HNRNPC	Inverse variance weighted	19	0.0748228	0.0697727	0.283549
ukb-d-22607_2	prot-a-1007	Workplace very cold	Prothrombin	F2	Inverse variance weighted	19	0.0777574	0.0725776	0.284004
ukb-d-22607_2	prot-a-667	Workplace very cold	Cytokine receptor-like factor 2	CRLF2	Inverse variance weighted	19	0.0776682	0.0726008	0.284711
ukb-d-22607_2	prot-a-705	Workplace very cold	Cystatin-F	CST7	Inverse variance weighted	19	0.0860437	0.0804321	0.284724
ukb-d-22607_2	prot-a-2457	Workplace very cold	Nectin-2	NECTIN2	Inverse variance weighted	19	0.0746057	0.0697645	0.284893
ukb-d-22607_2	prot-a-509	Workplace very cold	Chymotrypsin-like elastase family member 3B	CELA3B	Inverse variance weighted	19	0.0746002	0.0697661	0.284939
ukb-d-22607_2	prot-a-300	Workplace very cold	Complement component 1 Q subcomponent-binding protein, mitochondrial	C1QBP	Inverse variance weighted	19	-0.0812059	0.0760203	0.285424
ukb-d-22607_2	prot-a-2136	Workplace very cold	2'-5'-oligoadenylate synthase 1	OAS1	Inverse variance weighted	19	-0.0763072	0.0714624	0.285613
ukb-d-22607_2	prot-a-1785	Workplace very cold	Leucine-rich repeat-containing protein 19	LRRC19	Inverse variance weighted	19	0.0744488	0.069775	0.285979
ukb-d-22607_2	prot-a-1274	Workplace very cold	Gremlin-2	GREM2	Inverse variance weighted	19	0.074346	0.0697766	0.286656
ukb-d-22607_2	prot-a-2354	Workplace very cold	Basic salivary proline-rich protein 4	PRB4	Inverse variance weighted	19	-0.0952001	0.0893528	0.286676
ukb-d-22607_2	prot-a-1026	Workplace very cold	Membrane protein FAM159B	SHISAL2B	Inverse variance weighted	19	0.0742827	0.0697736	0.287046
ukb-d-22607_2	prot-a-1259	Workplace very cold	Probable G-protein coupled receptor 101	GPR101	Inverse variance weighted	19	0.0742233	0.0697673	0.287388
ukb-d-22607_2	prot-a-956	Workplace very cold	Ephrin type-A receptor 1	EPHA1	Inverse variance weighted	19	0.0742026	0.0697739	0.287568
ukb-d-22607_2	prot-a-431	Workplace very cold	Programmed cell death 1 ligand 1	CD274	Inverse variance weighted	19	-0.0796884	0.0749922	0.287953
ukb-d-22607_2	prot-a-3076	Workplace very cold	Torsin-1A-interacting protein 1	TOR1AIP1	Inverse variance weighted	19	0.0740958	0.0697705	0.288239
ukb-d-22607_2	prot-a-352	Workplace very cold	Soluble calcium-activated nucleotidase 1	CANT1	Inverse variance weighted	19	0.0740395	0.0697727	0.28862
ukb-d-22607_2	prot-a-786	Workplace very cold	Beta-defensin 108B	DEFB108B	Inverse variance weighted	19	0.0739747	0.0697709	0.28903
ukb-d-22607_2	prot-a-84	Workplace very cold	Muellerian-inhibiting factor	AMH	Inverse variance weighted	19	0.0761465	0.0718618	0.289316
ukb-d-22607_2	prot-a-344	Workplace very cold	Calreticulin	CALR	Inverse variance weighted	19	0.0738888	0.0697725	0.289601
ukb-d-22607_2	prot-a-328	Workplace very cold	Carbonic anhydrase 1	CA1	Inverse variance weighted	19	-0.0738425	0.0697673	0.289868
ukb-d-22607_2	prot-a-1065	Workplace very cold	F-box/LRR-repeat protein 4	FBXL4	Inverse variance weighted	19	-0.0804392	0.076064	0.290275
ukb-d-22607_2	prot-a-1386	Workplace very cold	Endoplasmin	HSP90B1	Inverse variance weighted	19	-0.0737421	0.069775	0.290577
ukb-d-22607_2	prot-a-2995	Workplace very cold	Transmembrane emp24 domain-containing protein 4	TMED4	Inverse variance weighted	19	-0.0802212	0.0759546	0.290889
ukb-d-22607_2	prot-a-77	Workplace very cold	Fructose-bisphosphate aldolase A	ALDOA	Inverse variance weighted	19	-0.0736636	0.069772	0.29107
ukb-d-22607_2	prot-a-689	Workplace very cold	Tyrosine-protein kinase CSK	CSK	Inverse variance weighted	19	-0.0828984	0.078551	0.291267
ukb-d-22607_2	prot-a-3167	Workplace very cold	Netrin receptor UNC5B	UNC5B	Inverse variance weighted	19	0.0736183	0.0697709	0.29136
ukb-d-22607_2	prot-a-1333	Workplace very cold	Homogentisate 1,2-dioxygenase	HGD	Inverse variance weighted	19	0.0875431	0.0830047	0.291573
ukb-d-22607_2	prot-a-1025	Workplace very cold	Protein FAM151A	FAM151A	Inverse variance weighted	19	0.0825447	0.0782779	0.29165
ukb-d-22607_2	prot-a-3009	Workplace very cold	Transmembrane protein 2	CEMIP2	Inverse variance weighted	19	-0.0914678	0.0867997	0.291984
ukb-d-22607_2	prot-a-2578	Workplace very cold	Roundabout homolog 2	ROBO2	Inverse variance weighted	19	0.0735168	0.0697756	0.292058
ukb-d-22607_2	prot-a-583	Workplace very cold	Chloride intracellular channel protein 4	CLIC4	Inverse variance weighted	19	-0.074417	0.0706302	0.29206
ukb-d-22607_2	prot-a-1719	Workplace very cold	Leukocyte cell-derived chemotaxin 1	CNMD	Inverse variance weighted	19	-0.0734622	0.069769	0.292371
ukb-d-22607_2	prot-a-2246	Workplace very cold	E3 ubiquitin-protein ligase pellino homolog 2	PELI2	Inverse variance weighted	19	-0.075584	0.0718147	0.292576
ukb-d-22607_2	prot-a-1391	Workplace very cold	Histatin-1	HTN1	Inverse variance weighted	19	0.0734373	0.0697795	0.292607
ukb-d-22607_2	prot-a-2211	Workplace very cold	Neuroendocrine convertase 1	PCSK1	Inverse variance weighted	19	-0.0802054	0.0762225	0.292683
ukb-d-22607_2	prot-a-822	Workplace very cold	Dickkopf-related protein 3	DKK3	Inverse variance weighted	19	-0.0773185	0.0735504	0.293152
ukb-d-22607_2	prot-a-2982	Workplace very cold	Toll/interleukin-1 receptor domain-containing adapter protein	TIRAP	Inverse variance weighted	19	-0.0893281	0.0850014	0.293304
ukb-d-22607_2	prot-a-1973	Workplace very cold	MAX-interacting protein 1	MXI1	Inverse variance weighted	19	0.0866006	0.0825881	0.294369
ukb-d-22607_2	prot-a-1284	Workplace very cold	Glutathione S-transferase A3	GSTA3	Inverse variance weighted	19	0.0731443	0.0697706	0.294475
ukb-d-22607_2	prot-a-1962	Workplace very cold	5-formyltetrahydrofolate cyclo-ligase	MTHFS	Inverse variance weighted	19	-0.089768	0.0856462	0.29458
ukb-d-22607_2	prot-a-50	Workplace very cold	beta-adrenergic receptor kinase 1	GRK2	Inverse variance weighted	19	-0.0915965	0.0874869	0.295112
ukb-d-22607_2	prot-a-3258	Workplace very cold	Zinc fingers and homeoboxes protein 3	ZHX3	Inverse variance weighted	19	0.0730026	0.0697766	0.295453
ukb-d-22607_2	prot-a-764	Workplace very cold	Drebrin-like protein	DBNL	Inverse variance weighted	19	-0.0859095	0.0821163	0.295472
ukb-d-22607_2	prot-a-1808	Workplace very cold	Lactotransferrin	LTF	Inverse variance weighted	19	0.0729761	0.0697727	0.295601
ukb-d-22607_2	prot-a-2157	Workplace very cold	Osteocrin	OSTN	Inverse variance weighted	19	-0.0728482	0.0697709	0.296436
ukb-d-22607_2	prot-a-1377	Workplace very cold	Heparan sulfate glucosamine 3-O-sulfotransferase 4	HS3ST4	Inverse variance weighted	19	-0.0728448	0.0697709	0.296459
ukb-d-22607_2	prot-a-336	Workplace very cold	Calcyclin-binding protein	CACYBP	Inverse variance weighted	19	-0.0858782	0.0822706	0.296555
ukb-d-22607_2	prot-a-2383	Workplace very cold	Proline-rich protein 1	OPRPN	Inverse variance weighted	19	0.0834126	0.0799121	0.296576
ukb-d-22607_2	prot-a-1680	Workplace very cold	Kremen protein 1	KREMEN1	Inverse variance weighted	19	0.0881466	0.0844583	0.296638
ukb-d-22607_2	prot-a-992	Workplace very cold	Persulfide dioxygenase ETHE1, mitochondrial	ETHE1	Inverse variance weighted	19	0.0727975	0.0697709	0.296773
ukb-d-22607_2	prot-a-1624	Workplace very cold	Uncharacterized protein KIAA0040	KIAA0040	Inverse variance weighted	19	-0.0915332	0.0877483	0.296887
ukb-d-22607_2	prot-a-2742	Workplace very cold	SLAM family member 6	SLAMF6	Inverse variance weighted	19	0.0746321	0.0718351	0.298834
ukb-d-22607_2	prot-a-1853	Workplace very cold	MAP kinase-activated protein kinase 5	MAPKAPK5	Inverse variance weighted	19	0.0782515	0.075383	0.299245
ukb-d-22607_2	prot-a-3247	Workplace very cold	YTH domain-containing protein 1	YTHDC1	Inverse variance weighted	19	-0.076895	0.0740982	0.299389
ukb-d-22607_2	prot-a-981	Workplace very cold	Erythroid membrane-associated protein	ERMAP	Inverse variance weighted	19	0.0722905	0.0697729	0.300163
ukb-d-22607_2	prot-a-778	Workplace very cold	Spliceosome RNA helicase DDX39B	DDX39B	Inverse variance weighted	19	-0.0831453	0.0804182	0.301178
ukb-d-22607_2	prot-a-2489	Workplace very cold	Rap1 GTPase-activating protein 1	RAP1GAP	Inverse variance weighted	19	-0.0795206	0.0770593	0.3021
ukb-d-22607_2	prot-a-2479	Workplace very cold	Rab9 effector protein with kelch motifs	RABEPK	Inverse variance weighted	19	-0.0719805	0.0697709	0.302227
ukb-d-22607_2	prot-a-2173	Workplace very cold	Pantothenate kinase 3	PANK3	Inverse variance weighted	19	-0.0933901	0.0905373	0.302302
ukb-d-22607_2	prot-a-1775	Workplace very cold	Prolow-density lipoprotein receptor-related protein 1	LRP1	Inverse variance weighted	19	-0.0719415	0.0697739	0.30251
ukb-d-22607_2	prot-a-2983	Workplace very cold	Tight junction protein ZO-1	TJP1	Inverse variance weighted	19	-0.0719296	0.0697739	0.30259
ukb-d-22607_2	prot-a-2403	Workplace very cold	Pregnancy-specific beta-1-glycoprotein 4	PSG4	Inverse variance weighted	19	0.0852915	0.0827528	0.302692
[truncated: 2,202 more rows]

## Sheet: Hot
Primary MR results between workplace very hot and plasma proteins level
[truncated: 2,993 more rows]

[truncated: 4 more sheets: Dusty, Chemical fume, Smoke, Diesel exhaust]
