# Supplementary material for: Plasma Proteins as Occupational Hazard Risk Monitors for Populations Working in Harsh Environments: A Mendelian Randomization Study
Source: Front Public Health. 2022 May 6;10:852572. doi: 10.3389/fpubh.2022.852572 (PMC9120921; doi:10.3389/fpubh.2022.852572)
Supplement: Supplementary Data 3 — MR results between plasma proteins and disease risk. [file Data_Sheet_3.XLSX]

## Sheet: Source data for Figure 3
Source data for Figure 3
Exposure_affected_by	OR_of_Environment_on_exposure	id.exposure	Exposure_Gene_ID	id.outcome	outcome	method	nsnp	b	se	pval	lo_ci	up_ci	or	or_lci95	or_uci95
Chemical fumes	1.195	prot-a-24	ACYP2	ieu-b-94	Oral cavity cancer	Inverse variance weighted	8	0.416469	0.104981	7.27541e-05	0.210706	0.622231	1.5166	1.23455	1.86308
Noisy	0.719621	prot-a-2850	ST3GAL6	ukb-a-254	Doctor diagnosed hayfever or allergic rhinitis	Inverse variance weighted	19	0.00783855	0.00200695	9.39485e-05	0.00390494	0.0117722	1.00787	1.00391	1.01184
Chemical fumes	1.19586	prot-a-916	EIF1AD	ieu-b-94	Oral cavity cancer	Inverse variance weighted	8	0.276552	0.0847856	0.00110718	0.110372	0.442731	1.31857	1.11669	1.55695
Chemical fumes	0.862135	prot-a-2951	TFF1	ieu-a-1120	Ovarian cancer	Inverse variance weighted	20	-0.0744267	0.0245541	0.0024364	-0.122553	-0.0263006	0.928276	0.884659	0.974042
Chemical fumes	1.16283	prot-a-1271	GRB2	ieu-a-1185	Autism Spectrum Disorder	Inverse variance weighted	10	0.0839602	0.0290333	0.00382969	0.027055	0.140865	1.08759	1.02742	1.15127
Noisy	0.751966	prot-a-2645	SCG3	ukb-d-4803_13	Tinnitus: Yes, now some of the time	Inverse variance weighted	12	0.00583309	0.00204106	0.00426486	0.00183262	0.00983356	1.00585	1.00183	1.00988
Noisy	0.719621	prot-a-2850	ST3GAL6	ukb-d-J32	Diagnoses - main ICD10: J32 Chronic sinusitis	Inverse variance weighted	20	0.000368004	0.000133932	0.00600167	0.000105497	0.000630511	1.00037	1.00011	1.00063
Chemical fumes	1.15994	prot-a-742	CXCL1	ukb-d-4803_11	Tinnitus: Yes, now most or all of the time	Inverse variance weighted	14	-0.00442146	0.0016328	0.0067709	-0.00762175	-0.00122118	0.995588	0.992407	0.99878
Chemical fumes	1.18059	prot-a-1375	HS3ST3A1	ieu-a-1188	Major Depressive Disorder	Inverse variance weighted	19	-0.0378233	0.0146686	0.00992257	-0.0665739	-0.00907279	0.962883	0.935594	0.990968
Chemical fumes	1.195	prot-a-24	ACYP2	ieu-b-89	Oral cavity and pharyngeal cancer	Inverse variance weighted	8	0.222995	0.0867936	0.0101916	0.0528797	0.393111	1.24981	1.0543	1.48158
Chemical fumes	1.14288	prot-a-665	CRKL	ieu-b-89	Oral cavity and pharyngeal cancer	Inverse variance weighted	7	0.315165	0.123799	0.0109034	0.072519	0.557811	1.37049	1.07521	1.74684
Noisy	0.751966	prot-a-2645	SCG3	ukb-d-4803_12	Tinnitus: Yes, now a lot of the time	Inverse variance weighted	12	-0.00277992	0.0011214	0.0131759	-0.00497785	-0.00058198	0.997224	0.995035	0.999418
Chemical fumes	1.14288	prot-a-665	CRKL	ieu-a-1090	Type 2 diabetes	Inverse variance weighted	9	0.328249	0.132597	0.0133035	0.0683592	0.588139	1.38854	1.07075	1.80063
Passive smoking	0.770809	prot-a-2101	NRSN1	ieu-a-1082	Thyroid cancer	Inverse variance weighted	2	-1.16368	0.475156	0.0143235	-2.09498	-0.232373	0.312335	0.123072	0.792651
Chemical fumes	1.18253	prot-a-2869	STAT3	ieu-a-1090	Type 2 diabetes	Inverse variance weighted	10	0.224444	0.0919627	0.0146629	0.0441973	0.404691	1.25163	1.04519	1.49884
Chemical fumes	1.18253	prot-a-2869	STAT3	ieu-a-1185	Autism Spectrum Disorder	Inverse variance weighted	11	0.0705868	0.0289666	0.0148165	0.0138122	0.127361	1.07314	1.01391	1.13583
Passive smoking	1.28661	prot-a-2997	TMEM132A	ukb-d-4803_12	Tinnitus: Yes, now a lot of the time	Inverse variance weighted	12	0.00252017	0.00105076	0.016466	0.000460675	0.00457967	1.00252	1.00046	1.00459
Passive smoking	0.770809	prot-a-2101	NRSN1	ieu-a-996	Eczema	Inverse variance weighted	9	-0.126524	0.0528606	0.0166865	-0.230131	-0.0229173	0.881153	0.79443	0.977343
Chemical fumes	1.16283	prot-a-1271	GRB2	ieu-b-85	Prostate cancer	Inverse variance weighted	12	-0.0399132	0.0167284	0.0170347	-0.0727008	-0.00712559	0.960873	0.929879	0.9929
Chemical fumes	1.14288	prot-a-665	CRKL	ieu-a-822	Pancreatic cancer	Inverse variance weighted	3	-0.531282	0.225812	0.0186344	-0.973873	-0.0886908	0.587851	0.377618	0.915128
Passive smoking	0.770809	prot-a-2101	NRSN1	ieu-a-1186	Anorexia Nervosa	Inverse variance weighted	9	0.180533	0.076954	0.0189766	0.0297036	0.331363	1.19786	1.03015	1.39287
Noisy	0.719621	prot-a-2850	ST3GAL6	ukb-d-4803_12	Tinnitus: Yes, now a lot of the time	Inverse variance weighted	20	-0.00168888	0.000724199	0.019697	-0.00310831	-0.000269453	0.998313	0.996897	0.999731
Noisy	1.2574	prot-a-2849	ST3GAL2	ieu-b-96	Oropharyngeal cancer	Inverse variance weighted	8	0.406909	0.175836	0.0206597	0.0622715	0.751548	1.50217	1.06425	2.12028
Passive smoking	1.5178	prot-a-326	CA10	ieu-a-966	Lung cancer	Inverse variance weighted	14	0.0794301	0.0345549	0.0215241	0.0117025	0.147158	1.08267	1.01177	1.15854
Chemical fumes	1.19586	prot-a-916	EIF1AD	ieu-b-85	Prostate cancer	Inverse variance weighted	11	-0.0296633	0.0131388	0.0239654	-0.0554154	-0.00391121	0.970772	0.946092	0.996096
Noisy	0.734332	prot-a-1446	IGFBP1	ieu-a-832	Rheumatoid arthritis	Inverse variance weighted	4	-0.233524	0.103828	0.0245037	-0.437027	-0.0300207	0.791739	0.645954	0.970425
Chemical fumes	1.14288	prot-a-665	CRKL	ieu-b-94	Oral cavity cancer	Inverse variance weighted	7	0.368571	0.166762	0.0270939	0.0417175	0.695424	1.44567	1.0426	2.00456
Noisy	0.728843	prot-a-3169	UNC5D	ieu-a-1090	Type 2 diabetes	Inverse variance weighted	11	-0.318636	0.144742	0.0277078	-0.602331	-0.0349406	0.72714	0.547534	0.965663
Chemical fumes	1.16283	prot-a-1271	GRB2	ieu-a-1186	Anorexia Nervosa	Inverse variance weighted	11	0.135749	0.0618658	0.0282171	0.0144924	0.257006	1.14539	1.0146	1.29305
Chemical fumes	1.14805	prot-a-694	CSNK1G2	ieu-a-1186	Anorexia Nervosa	Inverse variance weighted	7	0.181322	0.0831104	0.0291319	0.0184253	0.344218	1.1988	1.0186	1.41089
Passive smoking	1.28661	prot-a-2997	TMEM132A	ieu-a-1013	Glioma	Inverse variance weighted	2	-0.290061	0.134145	0.0305951	-0.552985	-0.0271374	0.748218	0.57523	0.973228
Noisy	1.2574	prot-a-2849	ST3GAL2	ieu-b-89	Oral cavity and pharyngeal cancer	Inverse variance weighted	8	0.285151	0.132916	0.0319253	0.0246353	0.545666	1.32996	1.02494	1.72576
Passive smoking	0.770809	prot-a-2101	NRSN1	ieu-a-1185	Autism Spectrum Disorder	Inverse variance weighted	8	-0.072974	0.0342819	0.0332836	-0.140167	-0.00578147	0.929625	0.869213	0.994235
Chemical fumes	1.15994	prot-a-742	CXCL1	ieu-a-1090	Type 2 diabetes	Inverse variance weighted	13	0.13517	0.0639183	0.0344527	0.00989029	0.26045	1.14473	1.00994	1.29751
Diesel exhaust	1.15322	prot-a-2946	TENM4	ukb-d-J10_ASTHMA	Asthma	Inverse variance weighted	15	0.000995736	0.000471773	0.0348044	7.10616e-05	0.00192041	1.001	1.00007	1.00192
Chemical fumes	1.19586	prot-a-916	EIF1AD	ieu-b-89	Oral cavity and pharyngeal cancer	Inverse variance weighted	8	0.147934	0.0702533	0.0352289	0.0102372	0.28563	1.15944	1.01029	1.3306
Chemical fumes	0.853388	prot-a-898	EFNA3	ieu-a-1126	Breast cancer (Combined Oncoarray; iCOGS; GWAS meta analysis)	Inverse variance weighted	11	0.0401021	0.0192945	0.03767	0.002285	0.0779193	1.04092	1.00229	1.08104
Diesel exhaust	0.864595	prot-a-1743	LILRB2	ieu-a-990	Bulimia nervosa	Inverse variance weighted	9	-0.0263653	0.0127206	0.0382051	-0.0512977	-0.00143294	0.973979	0.949996	0.998568
Passive smoking	1.5178	prot-a-326	CA10	ieu-a-1013	Glioma	Inverse variance weighted	2	-0.312116	0.151617	0.0395343	-0.609286	-0.0149467	0.731896	0.543739	0.985164
Noisy	0.728843	prot-a-3169	UNC5D	ieu-b-94	Oral cavity cancer	Inverse variance weighted	11	0.272402	0.132991	0.0405331	0.0117398	0.533065	1.31312	1.01181	1.70415
Passive smoking	0.759722	prot-a-41	ADCYAP1	ieu-a-990	Bulimia nervosa	Inverse variance weighted	12	0.0450323	0.0220113	0.0407686	0.00189024	0.0881744	1.04606	1.00189	1.09218
Passive smoking	0.759722	prot-a-41	ADCYAP1	ieu-b-96	Oropharyngeal cancer	Inverse variance weighted	17	-0.24331	0.119091	0.0410469	-0.476729	-0.00989122	0.784029	0.620811	0.990158
Diesel exhaust	1.15322	prot-a-2946	TENM4	ukb-a-254	Doctor diagnosed hayfever or allergic rhinitis	Inverse variance weighted	15	0.00900857	0.00441146	0.0411431	0.000362114	0.017655	1.00905	1.00036	1.01781
Chemical fumes	1.15994	prot-a-742	CXCL1	ieu-a-1186	Anorexia Nervosa	Inverse variance weighted	9	0.176986	0.0867629	0.0413627	0.00693026	0.347041	1.19361	1.00695	1.41487
Chemical fumes	1.23207	prot-a-2506	RBM39	finn-a-J10_SEPTDEV	Deviated nasal septum	Inverse variance weighted	9	0.10744	0.0533322	0.0439534	0.00290845	0.211971	1.11342	1.00291	1.23611
Chemical fumes	1.195	prot-a-24	ACYP2	ieu-a-1185	Autism Spectrum Disorder	Inverse variance weighted	11	0.0636369	0.0316159	0.0441339	0.00166984	0.125604	1.06571	1.00167	1.13383
Passive smoking	0.759722	prot-a-41	ADCYAP1	finn-a-J10_SEPTDEV	Deviated nasal septum	Inverse variance weighted	11	0.143145	0.0712096	0.0444113	0.00357385	0.282715	1.1539	1.00358	1.32673
Chemical fumes	1.23207	prot-a-2506	RBM39	ieu-a-990	Bulimia nervosa	Inverse variance weighted	9	0.0401745	0.0200109	0.0446831	0.000953038	0.0793959	1.04099	1.00095	1.08263
Noisy	0.728843	prot-a-3169	UNC5D	ieu-a-8	Coronary heart disease	Inverse variance weighted	5	-0.123361	0.0620141	0.0466752	-0.244908	-0.00181301	0.883945	0.782776	0.998189
Chemical fumes	1.23207	prot-a-2506	RBM39	ieu-a-1090	Type 2 diabetes	Inverse variance weighted	9	0.168957	0.0858916	0.0491719	0.000609675	0.337305	1.18407	1.00061	1.40117
Chemical fumes	1.12861	prot-a-2178	PAPSS1	ukb-d-J32	Diagnoses - main ICD10: J32 Chronic sinusitis	Inverse variance weighted	13	0.000638725	0.000325823	0.0499552	1.13066e-07	0.00127734	1.00064	1	1.00128
Chemical fumes	1.21224	prot-a-1157	FYN	ieu-a-990	Bulimia nervosa	Inverse variance weighted	9	0.0306742	0.0157714	0.0517836	-0.000237704	0.0615861	1.03115	0.999762	1.06352
Noisy	1.2574	prot-a-2849	ST3GAL2	ukb-d-4803_11	Tinnitus: Yes, now most or all of the time	Inverse variance weighted	13	0.0058747	0.00308531	0.0568992	-0.000172516	0.0119219	1.00589	0.999827	1.01199
Chemical fumes	1.18253	prot-a-2869	STAT3	ieu-a-996	Eczema	Inverse variance weighted	14	-0.0745517	0.0402649	0.0640931	-0.153471	0.00436747	0.92816	0.857726	1.00438
Chemical fumes	1.14288	prot-a-665	CRKL	ieu-b-96	Oropharyngeal cancer	Inverse variance weighted	7	0.303718	0.164236	0.0644174	-0.0181842	0.62562	1.35489	0.98198	1.86941
Passive smoking	0.770809	prot-a-2101	NRSN1	ukb-d-4803_12	Tinnitus: Yes, now a lot of the time	Inverse variance weighted	9	0.00313182	0.0016995	0.0653608	-0.000199212	0.00646284	1.00314	0.999801	1.00648
Chemical fumes	1.21224	prot-a-1157	FYN	ieu-a-816	Neuroblastoma	Inverse variance weighted	3	0.193365	0.105028	0.0656099	-0.01249	0.399221	1.21333	0.987588	1.49066
Chemical fumes	1.195	prot-a-24	ACYP2	ieu-a-1188	Major Depressive Disorder	Inverse variance weighted	14	-0.0273441	0.0149201	0.0668469	-0.0565875	0.0018993	0.973026	0.944984	1.0019
Noisy	0.728843	prot-a-3169	UNC5D	ieu-a-814	Ischaemic stroke	Inverse variance weighted	2	-5.34831	2.92153	0.0671521	-11.0745	0.377886	0.00475616	1.55024e-05	1.4592
Chemical fumes	1.18253	prot-a-2869	STAT3	ieu-a-966	Lung cancer	Inverse variance weighted	13	-0.0639509	0.0349424	0.0672233	-0.132438	0.00453628	0.938051	0.875957	1.00455
Chemical fumes	1.195	prot-a-24	ACYP2	finn-a-J10_SEPTDEV	Deviated nasal septum	Inverse variance weighted	10	0.103987	0.0573285	0.0696958	-0.00837672	0.216351	1.10959	0.991658	1.24154
Chemical fumes	1.19688	prot-a-2598	RPSA	ieu-a-1185	Autism Spectrum Disorder	Inverse variance weighted	7	0.0535897	0.0295628	0.0698719	-0.00435342	0.111533	1.05505	0.995656	1.11799
Chemical fumes	1.195	prot-a-24	ACYP2	ieu-a-1126	Breast cancer (Combined Oncoarray; iCOGS; GWAS meta analysis)	Inverse variance weighted	15	-0.0215578	0.0118948	0.0699284	-0.0448716	0.00175598	0.978673	0.95612	1.00176
Chemical fumes	1.23207	prot-a-2506	RBM39	ieu-a-1126	Breast cancer (Combined Oncoarray; iCOGS; GWAS meta analysis)	Inverse variance weighted	10	-0.0232924	0.0128971	0.0709161	-0.0485708	0.00198597	0.976977	0.95259	1.00199
Chemical fumes	1.16283	prot-a-1271	GRB2	ieu-a-1013	Glioma	Inverse variance weighted	2	0.465439	0.258663	0.0719543	-0.0415394	0.972418	1.59271	0.959312	2.64433
Dusty	1.21843	prot-a-1214	GJA8	ukb-d-J32	Diagnoses - main ICD10: J32 Chronic sinusitis	Inverse variance weighted	16	-0.000516713	0.000289329	0.0741156	-0.0010838	5.03725e-05	0.999483	0.998917	1.00005
Chemical fumes	1.14288	prot-a-665	CRKL	ieu-a-1185	Autism Spectrum Disorder	Inverse variance weighted	8	0.0822226	0.0461785	0.0749877	-0.00828721	0.172732	1.0857	0.991747	1.18855
Chemical fumes	1.14288	prot-a-665	CRKL	ukb-d-J32	Diagnoses - main ICD10: J32 Chronic sinusitis	Inverse variance weighted	12	-0.000555317	0.00031232	0.0753976	-0.00116746	5.68303e-05	0.999445	0.998833	1.00006
Passive smoking	1.28661	prot-a-2997	TMEM132A	ieu-a-1188	Major Depressive Disorder	Inverse variance weighted	11	0.0195305	0.0112054	0.0813424	-0.00243214	0.0414932	1.01972	0.997571	1.04237
Noisy	0.728843	prot-a-3169	UNC5D	ukb-d-J32	Diagnoses - main ICD10: J32 Chronic sinusitis	Inverse variance weighted	12	-0.000584424	0.000335762	0.081756	-0.00124252	7.36707e-05	0.999416	0.998758	1.00007
Passive smoking	1.5178	prot-a-326	CA10	ieu-b-94	Oral cavity cancer	Inverse variance weighted	11	0.206172	0.118909	0.0829426	-0.0268899	0.439234	1.22896	0.973468	1.55152
Noisy	0.728843	prot-a-3169	UNC5D	ieu-a-1126	Breast cancer (Combined Oncoarray; iCOGS; GWAS meta analysis)	Inverse variance weighted	12	0.0291123	0.0168442	0.0839304	-0.00390243	0.062127	1.02954	0.996105	1.0641
Chemical fumes	1.14288	prot-a-665	CRKL	ieu-a-1186	Anorexia Nervosa	Inverse variance weighted	9	0.135647	0.0791032	0.086379	-0.0193948	0.29069	1.14528	0.980792	1.33735
Passive smoking	1.28661	prot-a-2997	TMEM132A	ukb-d-J10_ASTHMA	Asthma	Inverse variance weighted	12	-0.0004155	0.000243545	0.0879989	-0.000892848	6.18484e-05	0.999585	0.999108	1.00006
Noisy	0.719621	prot-a-2850	ST3GAL6	ieu-a-814	Ischaemic stroke	Inverse variance weighted	3	4.70075	2.76583	0.0892103	-0.720283	10.1218	110.03	0.486614	24879.1
Diesel exhaust	1.15322	prot-a-2946	TENM4	ieu-a-832	Rheumatoid arthritis	Inverse variance weighted	6	0.12147	0.0715032	0.0893557	-0.0186762	0.261616	1.12916	0.981497	1.29903
Chemical fumes	1.19688	prot-a-2598	RPSA	ieu-b-85	Prostate cancer	Inverse variance weighted	12	-0.0275426	0.0162272	0.0896377	-0.0593479	0.00426269	0.972833	0.942379	1.00427
Chemical fumes	1.23207	prot-a-2506	RBM39	ukb-a-254	Doctor diagnosed hayfever or allergic rhinitis	Inverse variance weighted	11	-0.00649563	0.00382991	0.0898806	-0.0140023	0.00101099	0.993525	0.986095	1.00101
Chemical fumes	1.19586	prot-a-916	EIF1AD	ukb-d-J32	Diagnoses - main ICD10: J32 Chronic sinusitis	Inverse variance weighted	10	-0.000368648	0.000218646	0.0917858	-0.000797193	5.98976e-05	0.999631	0.999203	1.00006
Chemical fumes	1.21224	prot-a-1157	FYN	ieu-a-996	Eczema	Inverse variance weighted	11	-0.066266	0.0393283	0.0919993	-0.143349	0.0108175	0.935882	0.866451	1.01088
Chemical fumes	1.195	prot-a-24	ACYP2	ieu-a-832	Rheumatoid arthritis	Inverse variance weighted	7	0.109716	0.0651511	0.092178	-0.0179805	0.237412	1.11596	0.98218	1.26796
Chemical fumes	1.19688	prot-a-2598	RPSA	ieu-a-832	Rheumatoid arthritis	Inverse variance weighted	6	0.146026	0.0867559	0.0923389	-0.0240152	0.316068	1.15723	0.976271	1.37172
Noisy	0.734332	prot-a-1446	IGFBP1	ukb-d-4803_13	Tinnitus: Yes, now some of the time	Inverse variance weighted	9	0.00563571	0.00337466	0.0949175	-0.00097862	0.0122501	1.00565	0.999022	1.01233
Diesel exhaust	0.864595	prot-a-1743	LILRB2	ieu-a-1185	Autism Spectrum Disorder	Inverse variance weighted	11	-0.0267227	0.01608	0.0965412	-0.0582395	0.00479412	0.973631	0.943424	1.00481
Diesel exhaust	0.864595	prot-a-1743	LILRB2	ieu-a-1186	Anorexia Nervosa	Inverse variance weighted	12	0.0578359	0.0348156	0.0966718	-0.0104026	0.126074	1.05954	0.989651	1.13437
Chemical fumes	1.18253	prot-a-2869	STAT3	ieu-a-1186	Anorexia Nervosa	Inverse variance weighted	13	0.0963728	0.0581298	0.0973396	-0.0175616	0.210307	1.10117	0.982592	1.23406
Passive smoking	0.770809	prot-a-2101	NRSN1	ieu-a-1188	Major Depressive Disorder	Inverse variance weighted	9	-0.0317839	0.0194004	0.101357	-0.0698088	0.00624096	0.968716	0.932572	1.00626
Chemical fumes	1.12861	prot-a-2178	PAPSS1	finn-a-J10_SEPTDEV	Deviated nasal septum	Inverse variance weighted	7	0.173905	0.106243	0.10166	-0.0343315	0.382142	1.18994	0.966251	1.46542
Noisy	0.719621	prot-a-2850	ST3GAL6	ieu-a-966	Lung cancer	Inverse variance weighted	18	0.0314385	0.0193239	0.103752	-0.00643624	0.0693133	1.03194	0.993584	1.07177
Noisy	0.719621	prot-a-2850	ST3GAL6	ieu-a-1186	Anorexia Nervosa	Inverse variance weighted	17	-0.0480134	0.029694	0.105891	-0.106214	0.0101868	0.953121	0.899233	1.01024
Passive smoking	1.5178	prot-a-326	CA10	ieu-a-8	Coronary heart disease	Inverse variance weighted	4	0.185134	0.114908	0.107149	-0.0400867	0.410354	1.20338	0.960706	1.50735
Chemical fumes	1.195	prot-a-24	ACYP2	ieu-a-996	Eczema	Inverse variance weighted	15	0.0591621	0.0372491	0.112222	-0.0138461	0.13217	1.06095	0.986249	1.1413
Chemical fumes	1.16283	prot-a-1271	GRB2	ukb-d-J32	Diagnoses - main ICD10: J32 Chronic sinusitis	Inverse variance weighted	11	-0.000529567	0.000333655	0.112474	-0.00118353	0.000124396	0.999471	0.998817	1.00012
Passive smoking	1.28661	prot-a-2997	TMEM132A	ieu-a-966	Lung cancer	Inverse variance weighted	13	0.0379738	0.0240702	0.114652	-0.00920388	0.0851515	1.0387	0.990838	1.08888
Chemical fumes	1.12861	prot-a-2178	PAPSS1	ukb-d-4803_11	Tinnitus: Yes, now most or all of the time	Inverse variance weighted	13	0.00378182	0.00240089	0.115216	-0.000923927	0.00848756	1.00379	0.999076	1.00852
Chemical fumes	1.23207	prot-a-2506	RBM39	ieu-b-94	Oral cavity cancer	Inverse variance weighted	10	0.195433	0.124099	0.115299	-0.047801	0.438667	1.21584	0.953323	1.55064
Chemical fumes	1.21224	prot-a-1157	FYN	ieu-a-832	Rheumatoid arthritis	Inverse variance weighted	7	0.0620032	0.0399836	0.12097	-0.0163646	0.140371	1.06397	0.983769	1.1507
Chemical fumes	1.12861	prot-a-2178	PAPSS1	ukb-d-J10_ASTHMA	Asthma	Inverse variance weighted	13	-0.000632525	0.000413077	0.125707	-0.00144215	0.000177105	0.999368	0.998559	1.00018
Chemical fumes	1.19586	prot-a-916	EIF1AD	ieu-a-1090	Type 2 diabetes	Inverse variance weighted	9	0.0990182	0.064855	0.12682	-0.0280976	0.226134	1.10409	0.972293	1.25374
Chemical fumes	1.18253	prot-a-2869	STAT3	ieu-b-85	Prostate cancer	Inverse variance weighted	15	-0.0274022	0.0179577	0.127027	-0.0625992	0.00779488	0.97297	0.93932	1.00783
Noisy	0.728843	prot-a-3169	UNC5D	ieu-b-89	Oral cavity and pharyngeal cancer	Inverse variance weighted	11	0.161411	0.108147	0.135565	-0.0505575	0.37338	1.17517	0.950699	1.45264
Noisy	0.751966	prot-a-2645	SCG3	ieu-a-1126	Breast cancer (Combined Oncoarray; iCOGS; GWAS meta analysis)	Inverse variance weighted	11	0.0399539	0.0268879	0.137294	-0.0127464	0.0926543	1.04076	0.987335	1.09708
Chemical fumes	1.21224	prot-a-1157	FYN	ukb-d-4803_12	Tinnitus: Yes, now a lot of the time	Inverse variance weighted	11	0.0019867	0.00133821	0.137651	-0.00063619	0.00460959	1.00199	0.999364	1.00462
Passive smoking	1.5178	prot-a-326	CA10	ieu-a-1188	Major Depressive Disorder	Inverse variance weighted	9	-0.0265918	0.0179118	0.137651	-0.061699	0.00851536	0.973759	0.940166	1.00855
Chemical fumes	0.862135	prot-a-2951	TFF1	ukb-d-J32	Diagnoses - main ICD10: J32 Chronic sinusitis	Inverse variance weighted	18	0.00044957	0.000302824	0.137653	-0.000143966	0.00104311	1.00045	0.999856	1.00104
Dusty	1.21843	prot-a-1214	GJA8	ieu-a-1186	Anorexia Nervosa	Inverse variance weighted	14	-0.0974598	0.0668141	0.144656	-0.228416	0.0334959	0.907139	0.795794	1.03406
Hot	0.757714	prot-a-618	COL1A1	ukb-d-4803_13	Tinnitus: Yes, now some of the time	Inverse variance weighted	18	-0.00346887	0.00238052	0.145064	-0.00813469	0.00119695	0.996537	0.991898	1.0012
Noisy	0.719621	prot-a-2850	ST3GAL6	ieu-a-1054	Gout	Inverse variance weighted	9	-0.0510538	0.0350973	0.14577	-0.119845	0.0177369	0.950228	0.887058	1.0179
Chemical fumes	1.14288	prot-a-665	CRKL	ieu-b-85	Prostate cancer	Inverse variance weighted	12	-0.0333774	0.0232266	0.15071	-0.0789015	0.0121468	0.967174	0.924131	1.01222
Hot	0.757714	prot-a-618	COL1A1	ieu-a-990	Bulimia nervosa	Inverse variance weighted	12	0.0237327	0.0165345	0.151189	-0.00867496	0.0561404	1.02402	0.991363	1.05775
Chemical fumes	1.23207	prot-a-2506	RBM39	ieu-a-1120	Ovarian cancer	Inverse variance weighted	10	-0.0504699	0.0352283	0.151957	-0.119517	0.0185776	0.950783	0.887349	1.01875
Passive smoking	0.770809	prot-a-2101	NRSN1	ukb-d-4803_13	Tinnitus: Yes, now some of the time	Inverse variance weighted	9	-0.00395861	0.0027734	0.153479	-0.00939447	0.00147725	0.996049	0.99065	1.00148
Noisy	1.2574	prot-a-2849	ST3GAL2	ieu-a-966	Lung cancer	Inverse variance weighted	7	-0.0881582	0.0618046	0.153752	-0.209295	0.0329787	0.915616	0.811156	1.03353
Chemical fumes	1.23207	prot-a-2506	RBM39	ieu-a-1188	Major Depressive Disorder	Inverse variance weighted	11	-0.0224431	0.0157588	0.154399	-0.0533304	0.0084441	0.977807	0.948067	1.00848
Passive smoking	1.28661	prot-a-2997	TMEM132A	ieu-a-990	Bulimia nervosa	Inverse variance weighted	12	-0.0153857	0.0109013	0.158137	-0.0367522	0.0059808	0.984732	0.963915	1.006
Passive smoking	1.5178	prot-a-326	CA10	ieu-a-1090	Type 2 diabetes	Inverse variance weighted	11	0.147156	0.104612	0.159521	-0.0578834	0.352196	1.15853	0.94376	1.42219
Diesel exhaust	0.864595	prot-a-1743	LILRB2	ieu-a-822	Pancreatic cancer	Inverse variance weighted	3	-0.323099	0.229772	0.159672	-0.773452	0.127253	0.723902	0.461418	1.1357
Chemical fumes	0.853388	prot-a-898	EFNA3	ieu-b-85	Prostate cancer	Inverse variance weighted	11	0.0380788	0.0272866	0.162862	-0.015403	0.0915606	1.03881	0.984715	1.09588
Chemical fumes	1.19586	prot-a-916	EIF1AD	ieu-a-1188	Major Depressive Disorder	Inverse variance weighted	11	-0.018025	0.0129231	0.163081	-0.0433543	0.00730434	0.982136	0.957572	1.00733
Passive smoking	0.759722	prot-a-41	ADCYAP1	ieu-a-1090	Type 2 diabetes	Inverse variance weighted	15	-0.140398	0.100774	0.163558	-0.337914	0.057118	0.869012	0.713256	1.05878
Chemical fumes	1.12861	prot-a-2178	PAPSS1	ieu-a-1126	Breast cancer (Combined Oncoarray; iCOGS; GWAS meta analysis)	Inverse variance weighted	12	-0.0233906	0.0168461	0.164989	-0.0564088	0.00962774	0.976881	0.945153	1.00967
Chemical fumes	1.195	prot-a-24	ACYP2	ieu-a-1090	Type 2 diabetes	Inverse variance weighted	10	0.127301	0.092502	0.16876	-0.0540026	0.308605	1.13576	0.94743	1.36152
Chemical fumes	1.18253	prot-a-2869	STAT3	ieu-b-94	Oral cavity cancer	Inverse variance weighted	10	0.233842	0.169944	0.168824	-0.0992489	0.566932	1.26344	0.905517	1.76285
Noisy	1.2574	prot-a-2849	ST3GAL2	ukb-d-J32	Diagnoses - main ICD10: J32 Chronic sinusitis	Inverse variance weighted	13	-0.00046069	0.000335637	0.169881	-0.00111854	0.000197158	0.999539	0.998882	1.0002
Chemical fumes	1.16283	prot-a-1271	GRB2	ieu-b-94	Oral cavity cancer	Inverse variance weighted	10	0.198867	0.146603	0.174939	-0.0884742	0.486209	1.22002	0.915327	1.62614
Noisy	1.2574	prot-a-2849	ST3GAL2	ieu-a-1126	Breast cancer (Combined Oncoarray; iCOGS; GWAS meta analysis)	Inverse variance weighted	12	-0.0241914	0.0178679	0.175767	-0.0592124	0.0108297	0.976099	0.942507	1.01089
Dusty	1.21843	prot-a-1214	GJA8	ieu-b-96	Oropharyngeal cancer	Inverse variance weighted	14	0.175519	0.130266	0.177856	-0.0798027	0.43084	1.19186	0.923299	1.53855
Chemical fumes	1.195	prot-a-24	ACYP2	ukb-d-4803_13	Tinnitus: Yes, now some of the time	Inverse variance weighted	14	0.00285825	0.00212307	0.178212	-0.00130297	0.00701947	1.00286	0.998698	1.00704
Passive smoking	1.5178	prot-a-326	CA10	ieu-a-1126	Breast cancer (Combined Oncoarray; iCOGS; GWAS meta analysis)	Inverse variance weighted	13	0.0205928	0.0153254	0.179043	-0.00944495	0.0506306	1.02081	0.9906	1.05193
Chemical fumes	1.19586	prot-a-916	EIF1AD	ieu-a-1186	Anorexia Nervosa	Inverse variance weighted	11	0.0650629	0.0490342	0.184546	-0.0310442	0.16117	1.06723	0.969433	1.17488
Noisy	0.719621	prot-a-2850	ST3GAL6	ieu-a-8	Coronary heart disease	Inverse variance weighted	10	-0.0223833	0.0168845	0.184948	-0.0554769	0.0107103	0.977865	0.946034	1.01077
Chemical fumes	1.195	prot-a-24	ACYP2	ukb-d-J32	Diagnoses - main ICD10: J32 Chronic sinusitis	Inverse variance weighted	13	-0.000325638	0.000246602	0.186667	-0.000808977	0.000157701	0.999674	0.999191	1.00016
Diesel exhaust	0.864595	prot-a-1743	LILRB2	ukb-d-4803_13	Tinnitus: Yes, now some of the time	Inverse variance weighted	14	0.00200735	0.00152047	0.186763	-0.000972771	0.00498747	1.00201	0.999028	1.005
Noisy	0.751966	prot-a-2645	SCG3	ieu-a-1082	Thyroid cancer	Inverse variance weighted	4	0.226969	0.171943	0.186826	-0.110039	0.563977	1.25479	0.895799	1.75765
Chemical fumes	0.862135	prot-a-2951	TFF1	ieu-a-1054	Gout	Inverse variance weighted	6	-0.154961	0.117405	0.186875	-0.385074	0.0751531	0.856449	0.6804	1.07805
Chemical fumes	0.853388	prot-a-898	EFNA3	ieu-a-996	Eczema	Inverse variance weighted	11	0.0648542	0.0492611	0.187993	-0.0316975	0.161406	1.067	0.9688	1.17516
Noisy	0.728843	prot-a-3169	UNC5D	ukb-d-J10_ASTHMA	Asthma	Inverse variance weighted	12	0.000643403	0.000489861	0.189034	-0.000316724	0.00160353	1.00064	0.999683	1.0016
Noisy	0.728843	prot-a-3169	UNC5D	ieu-a-996	Eczema	Inverse variance weighted	12	-0.0640377	0.0494178	0.19503	-0.160897	0.0328212	0.93797	0.85138	1.03337
Chemical fumes	1.23207	prot-a-2506	RBM39	ieu-b-85	Prostate cancer	Inverse variance weighted	11	-0.0203577	0.0157317	0.195647	-0.0511918	0.0104765	0.979848	0.950096	1.01053
Diesel exhaust	1.15322	prot-a-2946	TENM4	ieu-a-1082	Thyroid cancer	Inverse variance weighted	3	-0.838996	0.649314	0.196313	-2.11165	0.43366	0.432144	0.121038	1.54289
Chemical fumes	1.14805	prot-a-694	CSNK1G2	ukb-a-254	Doctor diagnosed hayfever or allergic rhinitis	Inverse variance weighted	8	-0.00724593	0.00560961	0.196462	-0.0182408	0.00374891	0.99278	0.981925	1.00376
Chemical fumes	1.18059	prot-a-1375	HS3ST3A1	ieu-b-89	Oral cavity and pharyngeal cancer	Inverse variance weighted	19	0.100096	0.0775764	0.196949	-0.0519535	0.252146	1.10528	0.949373	1.28678
Chemical fumes	1.21224	prot-a-1157	FYN	ieu-a-1120	Ovarian cancer	Inverse variance weighted	11	0.0391176	0.0303695	0.197727	-0.0204067	0.0986418	1.03989	0.9798	1.10367
Chemical fumes	1.15994	prot-a-742	CXCL1	ieu-a-816	Neuroblastoma	Inverse variance weighted	3	0.264854	0.206988	0.200699	-0.140842	0.67055	1.30324	0.868627	1.95531
Noisy	0.719621	prot-a-2850	ST3GAL6	ukb-d-4803_13	Tinnitus: Yes, now some of the time	Inverse variance weighted	20	0.00159639	0.00124772	0.200739	-0.000849134	0.00404191	1.0016	0.999151	1.00405
Passive smoking	1.5178	prot-a-326	CA10	ieu-b-89	Oral cavity and pharyngeal cancer	Inverse variance weighted	11	0.114597	0.0897538	0.201675	-0.0613202	0.290515	1.12142	0.940522	1.33712
Passive smoking	0.759722	prot-a-41	ADCYAP1	ieu-a-814	Ischaemic stroke	Inverse variance weighted	3	2.01849	1.5823	0.202073	-1.08282	5.1198	7.52694	0.338639	167.302
Chemical fumes	0.853388	prot-a-898	EFNA3	ukb-d-4803_12	Tinnitus: Yes, now a lot of the time	Inverse variance weighted	11	0.00217293	0.00170586	0.202733	-0.00117055	0.00551641	1.00218	0.99883	1.00553
Dusty	1.21843	prot-a-1214	GJA8	ieu-a-1188	Major Depressive Disorder	Inverse variance weighted	14	-0.0248177	0.0195158	0.203489	-0.0630685	0.0134332	0.975488	0.938879	1.01352
Chemical fumes	1.14805	prot-a-694	CSNK1G2	ukb-d-4803_12	Tinnitus: Yes, now a lot of the time	Inverse variance weighted	10	-0.00187275	0.00147318	0.203646	-0.00476019	0.00101468	0.998129	0.995251	1.00102
Chemical fumes	1.15994	prot-a-742	CXCL1	ukb-a-254	Doctor diagnosed hayfever or allergic rhinitis	Inverse variance weighted	13	0.00339639	0.00269328	0.207286	-0.00188243	0.00867521	1.0034	0.998119	1.00871
Chemical fumes	1.15994	prot-a-742	CXCL1	ukb-d-4803_13	Tinnitus: Yes, now some of the time	Inverse variance weighted	14	0.00191482	0.00153023	0.210815	-0.00108443	0.00491407	1.00192	0.998916	1.00493
Dusty	1.21843	prot-a-1214	GJA8	ukb-d-J10_ASTHMA	Asthma	Inverse variance weighted	16	-0.000527905	0.000422003	0.210953	-0.00135503	0.000299221	0.999472	0.998646	1.0003
Hot	0.757714	prot-a-618	COL1A1	ieu-a-996	Eczema	Inverse variance weighted	16	-0.0419833	0.0336309	0.211902	-0.1079	0.0239334	0.958886	0.897717	1.02422
Chemical fumes	1.21224	prot-a-1157	FYN	ukb-d-J32	Diagnoses - main ICD10: J32 Chronic sinusitis	Inverse variance weighted	11	0.00030803	0.000247319	0.212958	-0.000176716	0.000792776	1.00031	0.999823	1.00079
Chemical fumes	1.14288	prot-a-665	CRKL	ieu-a-966	Lung cancer	Inverse variance weighted	7	-0.0782208	0.0630632	0.214844	-0.201825	0.045383	0.92476	0.817238	1.04643
Chemical fumes	1.18059	prot-a-1375	HS3ST3A1	ieu-a-1090	Type 2 diabetes	Inverse variance weighted	15	0.124268	0.100797	0.217631	-0.0732943	0.32183	1.13232	0.929327	1.37965
Passive smoking	1.5178	prot-a-326	CA10	ukb-d-4803_11	Tinnitus: Yes, now most or all of the time	Inverse variance weighted	14	0.00235373	0.00191033	0.217909	-0.00139051	0.00609797	1.00236	0.99861	1.00612
Hot	0.757714	prot-a-618	COL1A1	finn-a-J10_SEPTDEV	Deviated nasal septum	Inverse variance weighted	12	0.0842816	0.0685341	0.218781	-0.0500453	0.218609	1.08794	0.951186	1.24434
Chemical fumes	1.14805	prot-a-694	CSNK1G2	ieu-b-94	Oral cavity cancer	Inverse variance weighted	6	0.275124	0.223857	0.219065	-0.163635	0.713884	1.31669	0.849052	2.04191
Chemical fumes	1.18059	prot-a-1375	HS3ST3A1	ieu-a-1120	Ovarian cancer	Inverse variance weighted	18	0.0308685	0.025171	0.220065	-0.0184666	0.0802036	1.03135	0.981703	1.08351
Diesel exhaust	0.864595	prot-a-1743	LILRB2	ukb-d-4803_12	Tinnitus: Yes, now a lot of the time	Inverse variance weighted	14	0.000903899	0.00074112	0.222602	-0.000548696	0.00235649	1.0009	0.999451	1.00236
Noisy	0.751966	prot-a-2645	SCG3	ukb-a-254	Doctor diagnosed hayfever or allergic rhinitis	Inverse variance weighted	12	-0.00430919	0.00356605	0.226896	-0.0112986	0.00268026	0.9957	0.988765	1.00268
Chemical fumes	1.12861	prot-a-2178	PAPSS1	ieu-a-1185	Autism Spectrum Disorder	Inverse variance weighted	10	-0.0604487	0.050515	0.231444	-0.159458	0.0385607	0.941342	0.852606	1.03931
Chemical fumes	0.853388	prot-a-898	EFNA3	ukb-d-4803_13	Tinnitus: Yes, now some of the time	Inverse variance weighted	11	0.00360962	0.00302454	0.232695	-0.00231848	0.00953772	1.00362	0.997684	1.00958
Noisy	0.751966	prot-a-2645	SCG3	ieu-a-1185	Autism Spectrum Disorder	Inverse variance weighted	9	-0.0312737	0.0263236	0.234815	-0.0828681	0.0203207	0.96921	0.920473	1.02053
Chemical fumes	1.195	prot-a-24	ACYP2	ieu-a-816	Neuroblastoma	Inverse variance weighted	2	-0.252206	0.212545	0.235385	-0.668794	0.164382	0.777085	0.512326	1.17866
Chemical fumes	1.15994	prot-a-742	CXCL1	ieu-a-966	Lung cancer	Inverse variance weighted	13	0.0279667	0.0235705	0.23542	-0.0182315	0.0741649	1.02836	0.981934	1.07698
Noisy	0.751966	prot-a-2645	SCG3	ieu-a-990	Bulimia nervosa	Inverse variance weighted	7	0.0172017	0.01453	0.236465	-0.0112772	0.0456805	1.01735	0.988786	1.04674
Chemical fumes	1.21224	prot-a-1157	FYN	ieu-b-85	Prostate cancer	Inverse variance weighted	11	-0.0175869	0.0148907	0.237578	-0.0467727	0.0115989	0.982567	0.954304	1.01167
Chemical fumes	1.14288	prot-a-665	CRKL	ieu-a-1054	Gout	Inverse variance weighted	3	0.245862	0.208898	0.239217	-0.163579	0.655302	1.27872	0.8491	1.92572
Noisy	0.751966	prot-a-2645	SCG3	ieu-a-816	Neuroblastoma	Inverse variance weighted	2	-0.113785	0.0968174	0.239895	-0.303547	0.0759776	0.89245	0.738195	1.07894
Passive smoking	0.770809	prot-a-2101	NRSN1	ieu-a-1013	Glioma	Inverse variance weighted	2	0.277605	0.236684	0.24084	-0.186296	0.741505	1.31996	0.830028	2.09909
Noisy	0.719621	prot-a-2850	ST3GAL6	ukb-d-J10_ASTHMA	Asthma	Inverse variance weighted	20	0.00019908	0.000169799	0.241017	-0.000133725	0.000531886	1.0002	0.999866	1.00053
Chemical fumes	1.18253	prot-a-2869	STAT3	ukb-d-J10_ASTHMA	Asthma	Inverse variance weighted	15	0.000402789	0.000345263	0.243366	-0.000273926	0.0010795	1.0004	0.999726	1.00108
Chemical fumes	1.12861	prot-a-2178	PAPSS1	ieu-a-966	Lung cancer	Inverse variance weighted	11	-0.0633044	0.0545416	0.245779	-0.170206	0.0435972	0.938658	0.843491	1.04456
Chemical fumes	1.19688	prot-a-2598	RPSA	ieu-a-996	Eczema	Inverse variance weighted	11	0.0492002	0.0425751	0.24784	-0.0342469	0.132647	1.05043	0.966333	1.14185
Passive smoking	1.28661	prot-a-2997	TMEM132A	ieu-a-1082	Thyroid cancer	Inverse variance weighted	2	-0.3817	0.330564	0.248216	-1.0296	0.266205	0.6827	0.357148	1.305
Chemical fumes	1.19688	prot-a-2598	RPSA	ieu-a-8	Coronary heart disease	Inverse variance weighted	2	0.0908179	0.0786854	0.248422	-0.0634054	0.245041	1.09507	0.938563	1.27767
Chemical fumes	1.18059	prot-a-1375	HS3ST3A1	ieu-b-94	Oral cavity cancer	Inverse variance weighted	19	0.120208	0.10422	0.248741	-0.084062	0.324478	1.12773	0.919374	1.38331
Passive smoking	0.759722	prot-a-41	ADCYAP1	ieu-a-822	Pancreatic cancer	Inverse variance weighted	4	-0.216231	0.187501	0.248818	-0.583734	0.151272	0.805549	0.557812	1.16331
Chemical fumes	0.853388	prot-a-898	EFNA3	ieu-a-990	Bulimia nervosa	Inverse variance weighted	8	0.0281074	0.0245214	0.251696	-0.0199545	0.0761693	1.02851	0.980243	1.07915
Chemical fumes	1.18059	prot-a-1375	HS3ST3A1	ieu-a-1186	Anorexia Nervosa	Inverse variance weighted	19	0.0769733	0.0675489	0.254486	-0.0554225	0.209369	1.08001	0.946085	1.2329
Diesel exhaust	1.15322	prot-a-2946	TENM4	ieu-a-1054	Gout	Inverse variance weighted	3	0.183216	0.161033	0.255224	-0.132409	0.49884	1.20107	0.875983	1.64681
Diesel exhaust	0.864595	prot-a-1743	LILRB2	ukb-a-254	Doctor diagnosed hayfever or allergic rhinitis	Inverse variance weighted	12	-0.00255486	0.00224577	0.255273	-0.00695657	0.00184684	0.997448	0.993068	1.00185
Chemical fumes	1.19586	prot-a-916	EIF1AD	ieu-a-996	Eczema	Inverse variance weighted	11	0.0412023	0.0363329	0.256786	-0.0300102	0.112415	1.04206	0.970436	1.11898
Chemical fumes	1.18059	prot-a-1375	HS3ST3A1	ieu-a-1185	Autism Spectrum Disorder	Inverse variance weighted	18	0.0334758	0.0297438	0.260389	-0.024822	0.0917736	1.03404	0.975484	1.09612
Chemical fumes	0.853388	prot-a-898	EFNA3	ieu-b-94	Oral cavity cancer	Inverse variance weighted	9	0.167204	0.148654	0.260678	-0.124157	0.458566	1.182	0.883241	1.5818
Passive smoking	0.759722	prot-a-41	ADCYAP1	ieu-a-1120	Ovarian cancer	Inverse variance weighted	15	0.0336411	0.0300735	0.263298	-0.0253029	0.092585	1.03421	0.975015	1.09701
Noisy	0.728843	prot-a-3169	UNC5D	ieu-a-966	Lung cancer	Inverse variance weighted	12	0.0547408	0.0492687	0.266539	-0.0418257	0.151307	1.05627	0.959037	1.16335
Chemical fumes	0.862135	prot-a-2951	TFF1	ukb-d-4803_11	Tinnitus: Yes, now most or all of the time	Inverse variance weighted	18	-0.002081	0.00187312	0.266578	-0.00575232	0.00159032	0.997921	0.994264	1.00159
Chemical fumes	1.18253	prot-a-2869	STAT3	ukb-d-4803_12	Tinnitus: Yes, now a lot of the time	Inverse variance weighted	16	-0.00126309	0.00113705	0.266634	-0.00349171	0.000965529	0.998738	0.996514	1.00097
Chemical fumes	1.12861	prot-a-2178	PAPSS1	ieu-a-990	Bulimia nervosa	Inverse variance weighted	6	0.0361521	0.0326034	0.267498	-0.0277506	0.100055	1.03681	0.972631	1.10523
Dusty	1.21843	prot-a-1214	GJA8	ieu-a-1126	Breast cancer (Combined Oncoarray; iCOGS; GWAS meta analysis)	Inverse variance weighted	16	0.0158784	0.0143442	0.268313	-0.0122362	0.043993	1.01601	0.987838	1.04498
Chemical fumes	1.19688	prot-a-2598	RPSA	ieu-a-966	Lung cancer	Inverse variance weighted	7	-0.0454388	0.0414013	0.272414	-0.126585	0.0357077	0.955578	0.881099	1.03635
Chemical fumes	1.18253	prot-a-2869	STAT3	ieu-a-1188	Major Depressive Disorder	Inverse variance weighted	13	-0.0223828	0.020531	0.275627	-0.0626236	0.017858	0.977866	0.939297	1.01802
Chemical fumes	1.18253	prot-a-2869	STAT3	finn-a-J10_SEPTDEV	Deviated nasal septum	Inverse variance weighted	10	0.0744355	0.0683281	0.275985	-0.0594877	0.208359	1.07728	0.942247	1.23165
Chemical fumes	1.16283	prot-a-1271	GRB2	ieu-a-1120	Ovarian cancer	Inverse variance weighted	13	-0.0289734	0.0266812	0.277518	-0.0812684	0.0233217	0.971442	0.921946	1.0236
Chemical fumes	1.15994	prot-a-742	CXCL1	ieu-a-1185	Autism Spectrum Disorder	Inverse variance weighted	9	0.0501581	0.0462133	0.277763	-0.0404201	0.140736	1.05144	0.960386	1.15112
Noisy	0.728843	prot-a-3169	UNC5D	ieu-a-1054	Gout	Inverse variance weighted	5	-0.144776	0.133666	0.278754	-0.406761	0.117208	0.865216	0.665803	1.12435
Chemical fumes	0.862135	prot-a-2951	TFF1	ieu-a-1090	Type 2 diabetes	Inverse variance weighted	14	-0.0999016	0.0927585	0.281477	-0.281708	0.0819052	0.904926	0.754494	1.08535
Passive smoking	1.28661	prot-a-2997	TMEM132A	ieu-a-1120	Ovarian cancer	Inverse variance weighted	13	-0.0237838	0.022105	0.281952	-0.0671096	0.019542	0.976497	0.935093	1.01973
Chemical fumes	1.195	prot-a-24	ACYP2	ukb-d-4803_11	Tinnitus: Yes, now most or all of the time	Inverse variance weighted	14	-0.001945	0.00181186	0.283056	-0.00549625	0.00160625	0.998057	0.994519	1.00161
Chemical fumes	1.12861	prot-a-2178	PAPSS1	ieu-a-8	Coronary heart disease	Inverse variance weighted	3	0.0884263	0.0828417	0.285785	-0.0739434	0.250796	1.09245	0.928724	1.28505
Diesel exhaust	0.864595	prot-a-1743	LILRB2	ieu-a-814	Ischaemic stroke	Inverse variance weighted	4	1.7688	1.66007	0.286653	-1.48495	5.02255	5.86381	0.226514	151.797
Passive smoking	0.770809	prot-a-2101	NRSN1	ieu-a-8	Coronary heart disease	Inverse variance weighted	5	0.0721516	0.0678469	0.287579	-0.0608283	0.205131	1.07482	0.940985	1.22769
Noisy	1.2574	prot-a-2849	ST3GAL2	ieu-a-832	Rheumatoid arthritis	Inverse variance weighted	4	0.100362	0.0944032	0.287726	-0.084668	0.285393	1.10557	0.918817	1.33028
Noisy	0.734332	prot-a-1446	IGFBP1	ieu-a-966	Lung cancer	Inverse variance weighted	6	-0.0704523	0.0663243	0.288127	-0.200448	0.0595433	0.931972	0.818364	1.06135
Chemical fumes	1.18059	prot-a-1375	HS3ST3A1	ukb-d-J32	Diagnoses - main ICD10: J32 Chronic sinusitis	Inverse variance weighted	18	-0.000268175	0.00025266	0.288506	-0.000763389	0.000227039	0.999732	0.999237	1.00023
Noisy	0.728843	prot-a-3169	UNC5D	ukb-d-4803_11	Tinnitus: Yes, now most or all of the time	Inverse variance weighted	12	-0.00270407	0.00255288	0.289497	-0.00770771	0.00229956	0.9973	0.992322	1.0023
Diesel exhaust	0.864595	prot-a-1743	LILRB2	ieu-b-94	Oral cavity cancer	Inverse variance weighted	12	0.076716	0.0725033	0.290008	-0.0653904	0.218822	1.07974	0.936702	1.24461
Chemical fumes	1.14805	prot-a-694	CSNK1G2	ukb-d-J10_ASTHMA	Asthma	Inverse variance weighted	9	0.000468628	0.000444035	0.291249	-0.000401681	0.00133894	1.00047	0.999598	1.00134
Noisy	1.2574	prot-a-2849	ST3GAL2	ieu-a-1188	Major Depressive Disorder	Inverse variance weighted	11	-0.0269211	0.0255255	0.291573	-0.0769511	0.0231088	0.973438	0.925935	1.02338
Diesel exhaust	0.864595	prot-a-1743	LILRB2	ukb-d-J32	Diagnoses - main ICD10: J32 Chronic sinusitis	Inverse variance weighted	14	-0.000155166	0.000147506	0.29283	-0.000444277	0.000133945	0.999845	0.999556	1.00013
Chemical fumes	0.862135	prot-a-2951	TFF1	ieu-a-1185	Autism Spectrum Disorder	Inverse variance weighted	12	0.0351003	0.0334169	0.293545	-0.0303968	0.100597	1.03572	0.970061	1.10583
Diesel exhaust	0.864595	prot-a-1743	LILRB2	ieu-a-8	Coronary heart disease	Inverse variance weighted	9	-0.0319922	0.0304685	0.293714	-0.0917104	0.0277261	0.968514	0.912369	1.02811
Passive smoking	1.5178	prot-a-326	CA10	ieu-a-996	Eczema	Inverse variance weighted	14	0.0367548	0.0350737	0.29467	-0.0319896	0.105499	1.03744	0.968517	1.11127
Chemical fumes	1.14805	prot-a-694	CSNK1G2	ieu-a-1188	Major Depressive Disorder	Inverse variance weighted	7	-0.0251071	0.0240594	0.296696	-0.0722636	0.0220494	0.975205	0.930286	1.02229
Noisy	0.728843	prot-a-3169	UNC5D	ieu-a-832	Rheumatoid arthritis	Inverse variance weighted	7	-0.0689342	0.0662105	0.297812	-0.198707	0.0608384	0.933388	0.81979	1.06273
Chemical fumes	0.862135	prot-a-2951	TFF1	ukb-d-J10_ASTHMA	Asthma	Inverse variance weighted	18	0.000415268	0.00040104	0.300446	-0.00037077	0.00120131	1.00042	0.999629	1.0012
Chemical fumes	0.853388	prot-a-898	EFNA3	ieu-a-1054	Gout	Inverse variance weighted	2	-0.209894	0.203822	0.30311	-0.609386	0.189598	0.81067	0.543685	1.20876
Chemical fumes	1.14805	prot-a-694	CSNK1G2	ukb-d-4803_13	Tinnitus: Yes, now some of the time	Inverse variance weighted	10	-0.002761	0.00268133	0.303146	-0.00801641	0.00249441	0.997243	0.992016	1.0025
Chemical fumes	1.16283	prot-a-1271	GRB2	ieu-a-1090	Type 2 diabetes	Inverse variance weighted	9	0.122313	0.119467	0.305919	-0.111842	0.356468	1.13011	0.894185	1.42828
Chemical fumes	1.18059	prot-a-1375	HS3ST3A1	ieu-b-96	Oropharyngeal cancer	Inverse variance weighted	19	0.105583	0.103225	0.306383	-0.0967385	0.307905	1.11136	0.907793	1.36057
Chemical fumes	1.21224	prot-a-1157	FYN	ukb-d-4803_11	Tinnitus: Yes, now most or all of the time	Inverse variance weighted	11	0.00187026	0.00183955	0.309299	-0.00173526	0.00547579	1.00187	0.998266	1.00549
Chemical fumes	1.16283	prot-a-1271	GRB2	ieu-a-966	Lung cancer	Inverse variance weighted	9	-0.040909	0.0402855	0.309878	-0.119869	0.0380506	0.959916	0.887037	1.03878
Chemical fumes	1.14288	prot-a-665	CRKL	ukb-d-4803_12	Tinnitus: Yes, now a lot of the time	Inverse variance weighted	12	-0.00147394	0.00146122	0.313118	-0.00433793	0.00139006	0.998527	0.995671	1.00139
Chemical fumes	1.19688	prot-a-2598	RPSA	ieu-a-1186	Anorexia Nervosa	Inverse variance weighted	10	0.0616311	0.0612539	0.31434	-0.0584266	0.181689	1.06357	0.943247	1.19924
Passive smoking	1.28661	prot-a-2997	TMEM132A	ukb-a-254	Doctor diagnosed hayfever or allergic rhinitis	Inverse variance weighted	12	0.00349349	0.00350254	0.318563	-0.0033715	0.0103585	1.0035	0.996634	1.01041
Chemical fumes	1.18253	prot-a-2869	STAT3	ieu-b-89	Oral cavity and pharyngeal cancer	Inverse variance weighted	10	0.12942	0.13124	0.324067	-0.12781	0.38665	1.13817	0.880021	1.47204
Chemical fumes	0.862135	prot-a-2951	TFF1	ieu-b-85	Prostate cancer	Inverse variance weighted	17	-0.0159291	0.0161813	0.324913	-0.0476444	0.0157863	0.984197	0.953473	1.01591
Chemical fumes	1.16283	prot-a-1271	GRB2	ieu-b-89	Oral cavity and pharyngeal cancer	Inverse variance weighted	10	0.117133	0.119439	0.326744	-0.116968	0.351234	1.12427	0.889614	1.42082
Noisy	0.751966	prot-a-2645	SCG3	ieu-a-1090	Type 2 diabetes	Inverse variance weighted	11	0.0766545	0.0791401	0.332749	-0.0784601	0.231769	1.07967	0.924539	1.26083
Chemical fumes	1.195	prot-a-24	ACYP2	ieu-a-1013	Glioma	Inverse variance weighted	3	0.186653	0.193955	0.335872	-0.193498	0.566804	1.20521	0.824072	1.76262
Chemical fumes	1.15994	prot-a-742	CXCL1	ukb-d-4803_12	Tinnitus: Yes, now a lot of the time	Inverse variance weighted	14	-0.000803166	0.000840736	0.33942	-0.00245101	0.000844677	0.999197	0.997552	1.00085
Chemical fumes	1.21224	prot-a-1157	FYN	ieu-a-1054	Gout	Inverse variance weighted	5	-0.0659554	0.0692704	0.341024	-0.201725	0.0698146	0.936173	0.817319	1.07231
Chemical fumes	1.15994	prot-a-742	CXCL1	ieu-a-1054	Gout	Inverse variance weighted	4	0.130639	0.137525	0.342148	-0.13891	0.400188	1.13956	0.870306	1.49211
Chemical fumes	0.862135	prot-a-2951	TFF1	ieu-a-814	Ischaemic stroke	Inverse variance weighted	3	2.56124	2.69955	0.342741	-2.72989	7.85237	12.9519	0.0652267	2571.82
Chemical fumes	1.23207	prot-a-2506	RBM39	ukb-d-4803_11	Tinnitus: Yes, now most or all of the time	Inverse variance weighted	11	-0.00179402	0.00189441	0.343634	-0.00550706	0.00191902	0.998208	0.994508	1.00192
Chemical fumes	1.23207	prot-a-2506	RBM39	ukb-d-J32	Diagnoses - main ICD10: J32 Chronic sinusitis	Inverse variance weighted	10	-0.000264847	0.00028339	0.350011	-0.00082029	0.000290597	0.999735	0.99918	1.00029
Chemical fumes	1.18253	prot-a-2869	STAT3	ieu-a-8	Coronary heart disease	Inverse variance weighted	4	-0.0866562	0.0933208	0.353105	-0.269565	0.0962526	0.916992	0.763712	1.10104
Chemical fumes	1.14288	prot-a-665	CRKL	ieu-a-1126	Breast cancer (Combined Oncoarray; iCOGS; GWAS meta analysis)	Inverse variance weighted	12	0.0156442	0.0168551	0.353326	-0.0173918	0.0486802	1.01577	0.982759	1.04988
Passive smoking	0.759722	prot-a-41	ADCYAP1	ukb-d-4803_13	Tinnitus: Yes, now some of the time	Inverse variance weighted	17	0.00256931	0.00276958	0.353569	-0.00285907	0.00799769	1.00257	0.997145	1.00803
Hot	0.757714	prot-a-618	COL1A1	ieu-a-966	Lung cancer	Inverse variance weighted	14	-0.0367319	0.0399483	0.35784	-0.115031	0.0415666	0.963934	0.891339	1.04244
Noisy	1.2574	prot-a-2849	ST3GAL2	ieu-a-1185	Autism Spectrum Disorder	Inverse variance weighted	8	-0.0544667	0.0592696	0.358114	-0.170635	0.0617017	0.94699	0.843129	1.06365
Chemical fumes	1.195	prot-a-24	ACYP2	ieu-a-1186	Anorexia Nervosa	Inverse variance weighted	12	0.0520392	0.0567631	0.359259	-0.0592165	0.163295	1.05342	0.942503	1.17738
Noisy	1.2574	prot-a-2849	ST3GAL2	ieu-a-1090	Type 2 diabetes	Inverse variance weighted	10	-0.176363	0.192403	0.359335	-0.553474	0.200747	0.838313	0.574949	1.22232
Passive smoking	0.759722	prot-a-41	ADCYAP1	ieu-a-966	Lung cancer	Inverse variance weighted	14	-0.0391629	0.0427269	0.359359	-0.122908	0.0445817	0.961594	0.884345	1.04559
Chemical fumes	1.15994	prot-a-742	CXCL1	ieu-a-990	Bulimia nervosa	Inverse variance weighted	7	0.0114956	0.0126008	0.361614	-0.0132019	0.0361931	1.01156	0.986885	1.03686
Noisy	0.734332	prot-a-1446	IGFBP1	ukb-d-4803_11	Tinnitus: Yes, now most or all of the time	Inverse variance weighted	9	-0.00297588	0.00327279	0.363202	-0.00939055	0.00343878	0.997029	0.990653	1.00344
Chemical fumes	0.853388	prot-a-898	EFNA3	ieu-a-966	Lung cancer	Inverse variance weighted	9	0.0578862	0.0637268	0.363694	-0.0670183	0.182791	1.05959	0.935178	1.20056
Chemical fumes	0.853388	prot-a-898	EFNA3	ieu-b-89	Oral cavity and pharyngeal cancer	Inverse variance weighted	9	0.110172	0.121956	0.366328	-0.128862	0.349206	1.11647	0.879095	1.41794
Passive smoking	1.5178	prot-a-326	CA10	ieu-a-990	Bulimia nervosa	Inverse variance weighted	6	-0.0241003	0.0267763	0.368089	-0.0765818	0.0283813	0.976188	0.926277	1.02879
Diesel exhaust	0.864595	prot-a-1743	LILRB2	ieu-b-89	Oral cavity and pharyngeal cancer	Inverse variance weighted	12	0.0438781	0.0487962	0.36854	-0.0517625	0.139519	1.04485	0.949554	1.14972
Chemical fumes	0.862135	prot-a-2951	TFF1	finn-a-J10_SEPTDEV	Deviated nasal septum	Inverse variance weighted	13	-0.0619706	0.0693321	0.371417	-0.197862	0.0739203	0.939911	0.820483	1.07672
Noisy	1.2574	prot-a-2849	ST3GAL2	ieu-b-94	Oral cavity cancer	Inverse variance weighted	8	0.178649	0.199915	0.371523	-0.213184	0.570483	1.1956	0.808007	1.76912
Chemical fumes	1.18059	prot-a-1375	HS3ST3A1	ieu-a-1054	Gout	Inverse variance weighted	8	-0.0943581	0.10562	0.371657	-0.301373	0.112657	0.909957	0.739802	1.11925
Chemical fumes	1.195	prot-a-24	ACYP2	ieu-a-822	Pancreatic cancer	Inverse variance weighted	2	0.310646	0.348045	0.3721	-0.371522	0.992814	1.36431	0.689684	2.69882
Noisy	0.728843	prot-a-3169	UNC5D	ieu-a-822	Pancreatic cancer	Inverse variance weighted	3	0.197915	0.22215	0.372978	-0.237499	0.633329	1.21886	0.788598	1.88387
Diesel exhaust	0.864595	prot-a-1743	LILRB2	ukb-d-4803_11	Tinnitus: Yes, now most or all of the time	Inverse variance weighted	14	-0.00123984	0.00139876	0.375407	-0.00398141	0.00150172	0.998761	0.996027	1.0015
Hot	0.757714	prot-a-618	COL1A1	ieu-b-89	Oral cavity and pharyngeal cancer	Inverse variance weighted	16	0.0680925	0.0768999	0.375903	-0.0826313	0.218816	1.07046	0.920691	1.2446
Passive smoking	1.28661	prot-a-2997	TMEM132A	ieu-a-832	Rheumatoid arthritis	Inverse variance weighted	7	0.029946	0.0338755	0.376695	-0.0364499	0.0963419	1.0304	0.964206	1.10114
Noisy	0.751966	prot-a-2645	SCG3	ieu-a-832	Rheumatoid arthritis	Inverse variance weighted	6	0.0316833	0.0359887	0.37866	-0.0388545	0.102221	1.03219	0.961891	1.10763
Noisy	0.751966	prot-a-2645	SCG3	finn-a-J10_SEPTDEV	Deviated nasal septum	Inverse variance weighted	5	-0.100853	0.114655	0.379062	-0.325576	0.12387	0.904066	0.722111	1.13187
Noisy	0.734332	prot-a-1446	IGFBP1	ieu-b-85	Prostate cancer	Inverse variance weighted	9	-0.0281522	0.0320177	0.379255	-0.0909069	0.0346025	0.97224	0.913103	1.03521
Chemical fumes	1.19586	prot-a-916	EIF1AD	ieu-a-990	Bulimia nervosa	Inverse variance weighted	10	-0.0168983	0.0192283	0.379496	-0.0545857	0.0207891	0.983244	0.946877	1.02101
Chemical fumes	1.14805	prot-a-694	CSNK1G2	ieu-a-1126	Breast cancer (Combined Oncoarray; iCOGS; GWAS meta analysis)	Inverse variance weighted	10	-0.0141321	0.0162025	0.383089	-0.0458889	0.0176247	0.985967	0.955148	1.01778
Noisy	0.734332	prot-a-1446	IGFBP1	ukb-d-4803_12	Tinnitus: Yes, now a lot of the time	Inverse variance weighted	9	0.00200999	0.00230849	0.38392	-0.00251464	0.00653462	1.00201	0.997489	1.00656
Hot	0.757714	prot-a-618	COL1A1	ieu-b-96	Oropharyngeal cancer	Inverse variance weighted	16	0.0889894	0.102446	0.38504	-0.111805	0.289783	1.09307	0.894219	1.33614
Chemical fumes	1.12861	prot-a-2178	PAPSS1	ieu-a-816	Neuroblastoma	Inverse variance weighted	2	-0.220869	0.254494	0.385463	-0.719677	0.277939	0.801822	0.486909	1.32041
Chemical fumes	1.195	prot-a-24	ACYP2	ieu-a-1082	Thyroid cancer	Inverse variance weighted	5	-0.267899	0.308949	0.38587	-0.873438	0.33764	0.764985	0.417514	1.40164
Hot	0.757714	prot-a-618	COL1A1	ieu-a-1090	Type 2 diabetes	Inverse variance weighted	15	-0.0714283	0.0825824	0.387075	-0.23329	0.0904332	0.931063	0.791924	1.09465
Noisy	0.734332	prot-a-1446	IGFBP1	ieu-a-996	Eczema	Inverse variance weighted	9	-0.047392	0.0548183	0.387297	-0.154836	0.0600517	0.953713	0.856556	1.06189
Chemical fumes	1.14805	prot-a-694	CSNK1G2	ieu-b-89	Oral cavity and pharyngeal cancer	Inverse variance weighted	6	0.157996	0.18317	0.388376	-0.201017	0.517008	1.17116	0.817899	1.677
Chemical fumes	1.23207	prot-a-2506	RBM39	ieu-a-966	Lung cancer	Inverse variance weighted	11	0.0623174	0.0725754	0.390529	-0.0799303	0.204565	1.0643	0.923181	1.22699
Chemical fumes	1.195	prot-a-24	ACYP2	ieu-a-966	Lung cancer	Inverse variance weighted	13	0.0295521	0.0344268	0.390669	-0.0379243	0.0970286	1.02999	0.962786	1.10189
Noisy	0.734332	prot-a-1446	IGFBP1	ieu-a-1126	Breast cancer (Combined Oncoarray; iCOGS; GWAS meta analysis)	Inverse variance weighted	9	0.0159878	0.0186576	0.391497	-0.0205811	0.0525567	1.01612	0.979629	1.05396
Diesel exhaust	1.15322	prot-a-2946	TENM4	ieu-a-996	Eczema	Inverse variance weighted	15	-0.0396913	0.0463499	0.39181	-0.130537	0.0511546	0.961086	0.877624	1.05249
Passive smoking	0.770809	prot-a-2101	NRSN1	ukb-d-4803_11	Tinnitus: Yes, now most or all of the time	Inverse variance weighted	9	0.00229418	0.00268021	0.392014	-0.00295903	0.0075474	1.0023	0.997045	1.00758
Passive smoking	1.28661	prot-a-2997	TMEM132A	ieu-a-1186	Anorexia Nervosa	Inverse variance weighted	10	0.0365227	0.0426734	0.392072	-0.0471171	0.120163	1.0372	0.953976	1.12768
Chemical fumes	1.12861	prot-a-2178	PAPSS1	ieu-a-832	Rheumatoid arthritis	Inverse variance weighted	6	0.0946463	0.111377	0.395445	-0.123652	0.312945	1.09927	0.883687	1.36745
Passive smoking	0.759722	prot-a-41	ADCYAP1	ukb-a-254	Doctor diagnosed hayfever or allergic rhinitis	Inverse variance weighted	17	-0.00345764	0.0040738	0.39602	-0.0114423	0.004527	0.996548	0.988623	1.00454
Passive smoking	0.759722	prot-a-41	ADCYAP1	ieu-b-94	Oral cavity cancer	Inverse variance weighted	17	0.0944427	0.112027	0.399207	-0.125129	0.314015	1.09905	0.882383	1.36891
Chemical fumes	1.14805	prot-a-694	CSNK1G2	finn-a-J10_SEPTDEV	Deviated nasal septum	Inverse variance weighted	4	0.0652337	0.0774053	0.399365	-0.0864806	0.216948	1.06741	0.917153	1.24228
Passive smoking	1.28661	prot-a-2997	TMEM132A	ukb-d-J32	Diagnoses - main ICD10: J32 Chronic sinusitis	Inverse variance weighted	12	-0.000161699	0.000192101	0.399934	-0.000538218	0.00021482	0.999838	0.999462	1.00021
Passive smoking	0.770809	prot-a-2101	NRSN1	ukb-d-J10_ASTHMA	Asthma	Inverse variance weighted	8	-0.000358596	0.000426417	0.400374	-0.00119437	0.00047718	0.999641	0.998806	1.00048
Chemical fumes	1.21224	prot-a-1157	FYN	ieu-a-966	Lung cancer	Inverse variance weighted	10	0.0308071	0.0366602	0.400716	-0.0410468	0.102661	1.03129	0.959784	1.10812
Chemical fumes	1.12861	prot-a-2178	PAPSS1	ieu-a-1120	Ovarian cancer	Inverse variance weighted	12	0.0290648	0.0346391	0.401428	-0.0388279	0.0969575	1.02949	0.961916	1.10181
Chemical fumes	0.862135	prot-a-2951	TFF1	ieu-a-8	Coronary heart disease	Inverse variance weighted	8	-0.0376566	0.0450273	0.402983	-0.12591	0.0505969	0.963044	0.881694	1.0519
Chemical fumes	1.16283	prot-a-1271	GRB2	ieu-a-990	Bulimia nervosa	Inverse variance weighted	8	0.0238187	0.0285828	0.404663	-0.0322036	0.079841	1.0241	0.968309	1.08311
Chemical fumes	1.14288	prot-a-665	CRKL	ukb-d-J10_ASTHMA	Asthma	Inverse variance weighted	12	-0.000343746	0.000413612	0.405927	-0.00115443	0.000466934	0.999656	0.998846	1.00047
Passive smoking	0.759722	prot-a-41	ADCYAP1	ieu-a-832	Rheumatoid arthritis	Inverse variance weighted	8	-0.0586085	0.0707201	0.407252	-0.19722	0.0800029	0.943076	0.82101	1.08329
Hot	0.757714	prot-a-618	COL1A1	ieu-a-1126	Breast cancer (Combined Oncoarray; iCOGS; GWAS meta analysis)	Inverse variance weighted	18	-0.01161	0.014066	0.409146	-0.0391793	0.0159593	0.988457	0.961578	1.01609
Hot	0.757714	prot-a-618	COL1A1	ieu-b-85	Prostate cancer	Inverse variance weighted	19	-0.0150176	0.0181958	0.409184	-0.0506813	0.0206462	0.985095	0.950582	1.02086
Chemical fumes	1.14805	prot-a-694	CSNK1G2	ukb-d-J32	Diagnoses - main ICD10: J32 Chronic sinusitis	Inverse variance weighted	9	-0.000364697	0.000445064	0.412543	-0.00123702	0.000507628	0.999635	0.998764	1.00051
Noisy	1.2574	prot-a-2849	ST3GAL2	ieu-a-1082	Thyroid cancer	Inverse variance weighted	2	0.44792	0.548976	0.414547	-0.628074	1.52391	1.56505	0.533619	4.59016
Passive smoking	1.28661	prot-a-2997	TMEM132A	ieu-a-816	Neuroblastoma	Inverse variance weighted	2	0.210702	0.259216	0.416309	-0.297362	0.718766	1.23454	0.742775	2.0519
Chemical fumes	0.853388	prot-a-898	EFNA3	ukb-d-J32	Diagnoses - main ICD10: J32 Chronic sinusitis	Inverse variance weighted	10	-0.000295039	0.000363378	0.41683	-0.00100726	0.000417182	0.999705	0.998993	1.00042
Diesel exhaust	0.864595	prot-a-1743	LILRB2	ukb-d-J10_ASTHMA	Asthma	Inverse variance weighted	14	-0.000178974	0.000220602	0.417195	-0.000611354	0.000253406	0.999821	0.999389	1.00025
Chemical fumes	1.16283	prot-a-1271	GRB2	ukb-a-254	Doctor diagnosed hayfever or allergic rhinitis	Inverse variance weighted	12	-0.00321076	0.00398612	0.42054	-0.0110236	0.00460203	0.996794	0.989037	1.00461
Noisy	0.728843	prot-a-3169	UNC5D	ieu-b-85	Prostate cancer	Inverse variance weighted	12	-0.0222021	0.0276077	0.421281	-0.0763132	0.0319089	0.978043	0.926526	1.03242
Noisy	0.751966	prot-a-2645	SCG3	ieu-a-996	Eczema	Inverse variance weighted	10	0.0271329	0.0341573	0.426991	-0.0398154	0.0940811	1.0275	0.960967	1.09865
Passive smoking	1.5178	prot-a-326	CA10	ieu-a-1186	Anorexia Nervosa	Inverse variance weighted	9	0.0839297	0.106108	0.428956	-0.124043	0.291902	1.08755	0.883342	1.33897
Noisy	0.719621	prot-a-2850	ST3GAL6	ieu-a-822	Pancreatic cancer	Inverse variance weighted	7	-0.0438737	0.0554747	0.429016	-0.152604	0.0648567	0.957075	0.85847	1.06701
Hot	0.757714	prot-a-618	COL1A1	ieu-a-1186	Anorexia Nervosa	Inverse variance weighted	14	-0.0467613	0.0593334	0.430632	-0.163055	0.0695321	0.954315	0.849545	1.07201
Chemical fumes	0.862135	prot-a-2951	TFF1	ieu-a-1188	Major Depressive Disorder	Inverse variance weighted	15	0.0137557	0.0174857	0.431467	-0.0205163	0.0480278	1.01385	0.979693	1.0492
Chemical fumes	1.195	prot-a-24	ACYP2	ieu-b-85	Prostate cancer	Inverse variance weighted	13	-0.0119251	0.0152644	0.434662	-0.0418433	0.017993	0.988146	0.95902	1.01816
Hot	0.757714	prot-a-618	COL1A1	ukb-d-J32	Diagnoses - main ICD10: J32 Chronic sinusitis	Inverse variance weighted	17	-0.00021427	0.000275727	0.437094	-0.000754695	0.000326154	0.999786	0.999246	1.00033
Passive smoking	1.28661	prot-a-2997	TMEM132A	ieu-b-89	Oral cavity and pharyngeal cancer	Inverse variance weighted	13	0.0529491	0.0682309	0.437732	-0.0807835	0.186682	1.05438	0.922393	1.20524
Chemical fumes	1.14288	prot-a-665	CRKL	ieu-a-816	Neuroblastoma	Inverse variance weighted	2	0.293522	0.381044	0.441116	-0.453324	1.04037	1.34114	0.635512	2.83026
Passive smoking	1.28661	prot-a-2997	TMEM132A	ieu-a-814	Ischaemic stroke	Inverse variance weighted	3	0.589571	0.766985	0.442079	-0.913719	2.09286	1.80321	0.40103	8.10808
Noisy	0.728843	prot-a-3169	UNC5D	ieu-a-1120	Ovarian cancer	Inverse variance weighted	12	-0.0321557	0.0420801	0.444776	-0.114633	0.0503214	0.968356	0.891694	1.05161
Chemical fumes	1.21224	prot-a-1157	FYN	ieu-a-1185	Autism Spectrum Disorder	Inverse variance weighted	8	-0.0205943	0.0270169	0.445897	-0.0735473	0.0323588	0.979616	0.929092	1.03289
Chemical fumes	1.19586	prot-a-916	EIF1AD	ieu-a-832	Rheumatoid arthritis	Inverse variance weighted	10	0.0315638	0.0415671	0.447646	-0.0499078	0.113035	1.03207	0.951317	1.11967
Passive smoking	0.759722	prot-a-41	ADCYAP1	ieu-b-89	Oral cavity and pharyngeal cancer	Inverse variance weighted	17	-0.0687591	0.0906373	0.448081	-0.246408	0.10889	0.933552	0.781603	1.11504
Diesel exhaust	0.864595	prot-a-1743	LILRB2	ieu-a-1054	Gout	Inverse variance weighted	8	-0.102421	0.136134	0.451838	-0.369245	0.164402	0.902649	0.691256	1.17869
Chemical fumes	1.14805	prot-a-694	CSNK1G2	ieu-a-1185	Autism Spectrum Disorder	Inverse variance weighted	7	0.0358862	0.0477683	0.452498	-0.0577396	0.129512	1.03654	0.943896	1.13827
Chemical fumes	1.19688	prot-a-2598	RPSA	ieu-b-94	Oral cavity cancer	Inverse variance weighted	11	0.101314	0.135139	0.453435	-0.163559	0.366187	1.10662	0.849117	1.44222
Noisy	0.728843	prot-a-3169	UNC5D	ieu-a-990	Bulimia nervosa	Inverse variance weighted	8	0.024752	0.0330865	0.4544	-0.0400975	0.0896016	1.02506	0.960696	1.09374
Chemical fumes	1.19688	prot-a-2598	RPSA	ukb-d-4803_11	Tinnitus: Yes, now most or all of the time	Inverse variance weighted	11	-0.0014324	0.00191537	0.454554	-0.00518652	0.00232172	0.998569	0.994827	1.00232
Chemical fumes	1.16283	prot-a-1271	GRB2	ieu-a-1188	Major Depressive Disorder	Inverse variance weighted	11	-0.0148196	0.0200456	0.459727	-0.054109	0.0244697	0.98529	0.947329	1.02477
Diesel exhaust	1.15322	prot-a-2946	TENM4	ieu-a-1186	Anorexia Nervosa	Inverse variance weighted	11	-0.0580262	0.078864	0.461867	-0.2126	0.0965472	0.943625	0.80848	1.10136
Dusty	1.21843	prot-a-1214	GJA8	ukb-d-4803_11	Tinnitus: Yes, now most or all of the time	Inverse variance weighted	17	-0.00152135	0.00208183	0.464916	-0.00560175	0.00255904	0.99848	0.994414	1.00256
Chemical fumes	1.23207	prot-a-2506	RBM39	ieu-b-89	Oral cavity and pharyngeal cancer	Inverse variance weighted	10	0.0823158	0.113252	0.467327	-0.139659	0.304291	1.0858	0.869655	1.35566
Passive smoking	0.770809	prot-a-2101	NRSN1	ieu-a-1120	Ovarian cancer	Inverse variance weighted	8	-0.0264831	0.0364456	0.467442	-0.0979166	0.0449503	0.973864	0.906725	1.04598
Noisy	1.2574	prot-a-2849	ST3GAL2	ukb-d-J10_ASTHMA	Asthma	Inverse variance weighted	13	0.000460256	0.000635052	0.468604	-0.000784446	0.00170496	1.00046	0.999216	1.00171
Chemical fumes	1.16283	prot-a-1271	GRB2	finn-a-J10_SEPTDEV	Deviated nasal septum	Inverse variance weighted	11	0.033462	0.046257	0.469439	-0.0572018	0.124126	1.03403	0.944403	1.13216
Passive smoking	1.28661	prot-a-2997	TMEM132A	ieu-a-1054	Gout	Inverse variance weighted	6	0.0455915	0.063365	0.471829	-0.0786038	0.169787	1.04665	0.924406	1.18505
Chemical fumes	1.15994	prot-a-742	CXCL1	ieu-a-1120	Ovarian cancer	Inverse variance weighted	13	0.0125346	0.0174291	0.472034	-0.0216265	0.0466957	1.01261	0.978606	1.0478
Passive smoking	1.28661	prot-a-2997	TMEM132A	ieu-b-94	Oral cavity cancer	Inverse variance weighted	13	0.0503762	0.0704771	0.47474	-0.087759	0.188511	1.05167	0.915982	1.20745
Diesel exhaust	1.15322	prot-a-2946	TENM4	ukb-d-J32	Diagnoses - main ICD10: J32 Chronic sinusitis	Inverse variance weighted	15	0.000213106	0.000298144	0.474747	-0.000371256	0.000797468	1.00021	0.999629	1.0008
Noisy	0.751966	prot-a-2645	SCG3	ieu-a-1013	Glioma	Inverse variance weighted	2	-0.0766161	0.107524	0.476127	-0.287364	0.134132	0.926245	0.750239	1.14354
Noisy	0.734332	prot-a-1446	IGFBP1	ukb-d-J32	Diagnoses - main ICD10: J32 Chronic sinusitis	Inverse variance weighted	8	0.000326617	0.000461484	0.479099	-0.000577892	0.00123113	1.00033	0.999422	1.00123
Noisy	0.728843	prot-a-3169	UNC5D	ieu-a-1082	Thyroid cancer	Inverse variance weighted	4	-0.388866	0.550519	0.479963	-1.46788	0.690151	0.677825	0.230413	1.99402
Noisy	0.719621	prot-a-2850	ST3GAL6	ieu-a-996	Eczema	Inverse variance weighted	19	0.0125873	0.0178639	0.481047	-0.022426	0.0476005	1.01267	0.977824	1.04875
Diesel exhaust	1.15322	prot-a-2946	TENM4	ieu-a-8	Coronary heart disease	Inverse variance weighted	6	0.0533402	0.0761077	0.483396	-0.095831	0.202511	1.05479	0.908618	1.22447
Chemical fumes	1.18059	prot-a-1375	HS3ST3A1	finn-a-J10_SEPTDEV	Deviated nasal septum	Inverse variance weighted	13	-0.0568391	0.0817298	0.486773	-0.21703	0.103351	0.944746	0.804906	1.10888
Chemical fumes	1.19688	prot-a-2598	RPSA	ieu-a-1188	Major Depressive Disorder	Inverse variance weighted	11	-0.0127353	0.0183381	0.487387	-0.0486779	0.0232074	0.987345	0.952488	1.02348
Chemical fumes	1.19688	prot-a-2598	RPSA	ieu-b-89	Oral cavity and pharyngeal cancer	Inverse variance weighted	11	0.0721605	0.104723	0.490785	-0.133097	0.277418	1.07483	0.875381	1.31972
Noisy	0.751966	prot-a-2645	SCG3	ieu-b-85	Prostate cancer	Inverse variance weighted	12	0.0104157	0.0151252	0.491055	-0.0192297	0.0400611	1.01047	0.980954	1.04087
Chemical fumes	1.195	prot-a-24	ACYP2	ieu-a-990	Bulimia nervosa	Inverse variance weighted	9	0.0161851	0.0235343	0.491625	-0.0299421	0.0623123	1.01632	0.970502	1.06429
Chemical fumes	0.862135	prot-a-2951	TFF1	ieu-a-1186	Anorexia Nervosa	Inverse variance weighted	15	-0.0480067	0.0698571	0.491948	-0.184927	0.0889131	0.953127	0.831165	1.09299
Noisy	0.728843	prot-a-3169	UNC5D	ieu-a-1188	Major Depressive Disorder	Inverse variance weighted	10	0.022729	0.0330925	0.492188	-0.0421323	0.0875903	1.02299	0.958743	1.09154
Noisy	0.734332	prot-a-1446	IGFBP1	ukb-d-J10_ASTHMA	Asthma	Inverse variance weighted	9	-0.000343377	0.000501669	0.493679	-0.00132665	0.000639895	0.999657	0.998674	1.00064
Chemical fumes	0.853388	prot-a-898	EFNA3	ieu-a-1185	Autism Spectrum Disorder	Inverse variance weighted	7	0.0308737	0.045193	0.494511	-0.0577046	0.119452	1.03136	0.943929	1.12688
Passive smoking	1.5178	prot-a-326	CA10	ukb-d-J32	Diagnoses - main ICD10: J32 Chronic sinusitis	Inverse variance weighted	14	0.000176937	0.000259056	0.494604	-0.000330813	0.000684687	1.00018	0.999669	1.00068
Chemical fumes	1.14805	prot-a-694	CSNK1G2	ieu-a-832	Rheumatoid arthritis	Inverse variance weighted	2	0.105638	0.154816	0.495024	-0.197803	0.409078	1.11142	0.820532	1.50543
Chemical fumes	1.21224	prot-a-1157	FYN	ukb-d-4803_13	Tinnitus: Yes, now some of the time	Inverse variance weighted	11	-0.00147359	0.00217212	0.497513	-0.00573095	0.00278378	0.998527	0.994285	1.00279
Chemical fumes	1.18253	prot-a-2869	STAT3	ieu-a-990	Bulimia nervosa	Inverse variance weighted	11	0.0139843	0.0207211	0.499752	-0.0266292	0.0545977	1.01408	0.973722	1.05612
Chemical fumes	1.18059	prot-a-1375	HS3ST3A1	ukb-d-J10_ASTHMA	Asthma	Inverse variance weighted	18	0.000207634	0.000309592	0.502432	-0.000399167	0.000814435	1.00021	0.999601	1.00081
Chemical fumes	1.14288	prot-a-665	CRKL	ieu-a-990	Bulimia nervosa	Inverse variance weighted	5	0.0193684	0.0290781	0.505358	-0.0376246	0.0763615	1.01956	0.963074	1.07935
Chemical fumes	1.14288	prot-a-665	CRKL	ieu-a-996	Eczema	Inverse variance weighted	11	-0.0455836	0.0691294	0.509642	-0.181077	0.0899099	0.95544	0.834371	1.09408
Noisy	0.751966	prot-a-2645	SCG3	ieu-a-822	Pancreatic cancer	Inverse variance weighted	2	-0.127369	0.196362	0.516567	-0.512239	0.2575	0.880408	0.599153	1.29369
Diesel exhaust	0.864595	prot-a-1743	LILRB2	ieu-a-966	Lung cancer	Inverse variance weighted	10	-0.0413759	0.0638849	0.517203	-0.16659	0.0838385	0.959468	0.846546	1.08745
Chemical fumes	1.21224	prot-a-1157	FYN	ieu-a-1126	Breast cancer (Combined Oncoarray; iCOGS; GWAS meta analysis)	Inverse variance weighted	11	-0.00920235	0.0142118	0.517297	-0.0370574	0.0186527	0.99084	0.963621	1.01883
Hot	0.757714	prot-a-618	COL1A1	ieu-a-1054	Gout	Inverse variance weighted	6	0.0587774	0.0910481	0.518562	-0.119677	0.237232	1.06054	0.887207	1.26773
Chemical fumes	1.14805	prot-a-694	CSNK1G2	ieu-a-1120	Ovarian cancer	Inverse variance weighted	10	-0.0211847	0.0328172	0.51858	-0.0855064	0.043137	0.979038	0.918047	1.04408
Noisy	0.719621	prot-a-2850	ST3GAL6	ieu-b-89	Oral cavity and pharyngeal cancer	Inverse variance weighted	17	-0.0289531	0.0450635	0.520551	-0.117278	0.0593713	0.971462	0.889338	1.06117
Diesel exhaust	0.864595	prot-a-1743	LILRB2	ieu-a-1188	Major Depressive Disorder	Inverse variance weighted	11	-0.00948083	0.0147747	0.521073	-0.0384393	0.0194776	0.990564	0.96229	1.01967
Diesel exhaust	1.15322	prot-a-2946	TENM4	ieu-b-96	Oropharyngeal cancer	Inverse variance weighted	14	0.088137	0.137484	0.521475	-0.181331	0.357605	1.09214	0.834159	1.4299
Passive smoking	1.28661	prot-a-2997	TMEM132A	ieu-b-96	Oropharyngeal cancer	Inverse variance weighted	13	0.0751978	0.117855	0.52344	-0.155798	0.306194	1.0781	0.855732	1.35825
Noisy	1.2574	prot-a-2849	ST3GAL2	ukb-d-4803_12	Tinnitus: Yes, now a lot of the time	Inverse variance weighted	13	0.00117259	0.0018431	0.524642	-0.00243989	0.00478507	1.00117	0.997563	1.0048
Chemical fumes	1.21224	prot-a-1157	FYN	ieu-a-1082	Thyroid cancer	Inverse variance weighted	4	0.195003	0.307072	0.525403	-0.406859	0.796865	1.21531	0.665738	2.21857
Chemical fumes	1.19688	prot-a-2598	RPSA	ukb-d-4803_12	Tinnitus: Yes, now a lot of the time	Inverse variance weighted	11	-0.000863962	0.00136418	0.526524	-0.00353775	0.00180982	0.999136	0.996469	1.00181
Chemical fumes	1.12861	prot-a-2178	PAPSS1	ieu-a-1188	Major Depressive Disorder	Inverse variance weighted	11	0.0133765	0.0211483	0.527055	-0.0280743	0.0548272	1.01347	0.972316	1.05636
Chemical fumes	1.14288	prot-a-665	CRKL	ieu-a-8	Coronary heart disease	Inverse variance weighted	4	-0.0438914	0.0695789	0.528162	-0.180266	0.0924833	0.957058	0.835048	1.09689
Passive smoking	1.28661	prot-a-2997	TMEM132A	ieu-b-85	Prostate cancer	Inverse variance weighted	13	0.00762908	0.0120953	0.528206	-0.0160777	0.0313359	1.00766	0.984051	1.03183
Chemical fumes	1.18059	prot-a-1375	HS3ST3A1	ieu-a-1126	Breast cancer (Combined Oncoarray; iCOGS; GWAS meta analysis)	Inverse variance weighted	18	-0.0076849	0.0122887	0.531732	-0.0317707	0.0164009	0.992345	0.968729	1.01654
Chemical fumes	1.19586	prot-a-916	EIF1AD	ieu-a-814	Ischaemic stroke	Inverse variance weighted	3	-0.774373	1.24432	0.533729	-3.21325	1.6645	0.460993	0.0402257	5.28305
Noisy	0.719621	prot-a-2850	ST3GAL6	ieu-b-85	Prostate cancer	Inverse variance weighted	19	0.00498255	0.00802434	0.534646	-0.0107451	0.0207103	1.00499	0.989312	1.02093
Chemical fumes	1.16283	prot-a-1271	GRB2	ieu-a-8	Coronary heart disease	Inverse variance weighted	4	-0.0707981	0.114089	0.534896	-0.294413	0.152817	0.93165	0.744969	1.16511
Chemical fumes	1.14288	prot-a-665	CRKL	ieu-a-832	Rheumatoid arthritis	Inverse variance weighted	5	-0.0417495	0.0678811	0.538529	-0.174797	0.0912975	0.95911	0.839628	1.09559
Diesel exhaust	1.15322	prot-a-2946	TENM4	ieu-b-89	Oral cavity and pharyngeal cancer	Inverse variance weighted	14	-0.0651487	0.10602	0.538887	-0.272947	0.14265	0.936928	0.761133	1.15333
Chemical fumes	1.23207	prot-a-2506	RBM39	ieu-b-96	Oropharyngeal cancer	Inverse variance weighted	10	-0.0818243	0.134768	0.543753	-0.34597	0.182321	0.921434	0.707534	1.2
Chemical fumes	1.21224	prot-a-1157	FYN	ieu-a-1090	Type 2 diabetes	Inverse variance weighted	9	-0.0534295	0.088467	0.545878	-0.226825	0.119966	0.947973	0.79706	1.12746
Chemical fumes	1.12861	prot-a-2178	PAPSS1	ieu-b-89	Oral cavity and pharyngeal cancer	Inverse variance weighted	10	0.0705062	0.11691	0.546456	-0.158638	0.29965	1.07305	0.853305	1.34939
Dusty	1.21843	prot-a-1214	GJA8	ieu-b-85	Prostate cancer	Inverse variance weighted	16	0.0117511	0.0196203	0.549225	-0.0267048	0.0502069	1.01182	0.973649	1.05149
Chemical fumes	1.14805	prot-a-694	CSNK1G2	ieu-a-966	Lung cancer	Inverse variance weighted	6	-0.0315794	0.0529726	0.551078	-0.135406	0.0722469	0.968914	0.873362	1.07492
Chemical fumes	1.19688	prot-a-2598	RPSA	ukb-d-J10_ASTHMA	Asthma	Inverse variance weighted	11	0.000195269	0.000329669	0.553637	-0.000450882	0.00084142	1.0002	0.999549	1.00084
Chemical fumes	0.862135	prot-a-2951	TFF1	ieu-a-1126	Breast cancer (Combined Oncoarray; iCOGS; GWAS meta analysis)	Inverse variance weighted	20	-0.010711	0.0180902	0.553792	-0.0461677	0.0247458	0.989346	0.954882	1.02505
Passive smoking	0.759722	prot-a-41	ADCYAP1	ieu-b-85	Prostate cancer	Inverse variance weighted	17	-0.0103121	0.0174615	0.554814	-0.0445366	0.0239124	0.989741	0.956441	1.0242
Chemical fumes	1.15994	prot-a-742	CXCL1	ieu-b-85	Prostate cancer	Inverse variance weighted	13	-0.00625606	0.010671	0.557697	-0.0271713	0.0146592	0.993763	0.973195	1.01477
Chemical fumes	0.862135	prot-a-2951	TFF1	ukb-d-4803_12	Tinnitus: Yes, now a lot of the time	Inverse variance weighted	18	0.000715306	0.00123061	0.561065	-0.00169669	0.0031273	1.00072	0.998305	1.00313
Chemical fumes	1.21224	prot-a-1157	FYN	ieu-b-96	Oropharyngeal cancer	Inverse variance weighted	10	-0.0679942	0.118241	0.565258	-0.299746	0.163758	0.934266	0.741006	1.17793
Noisy	0.719621	prot-a-2850	ST3GAL6	ieu-a-1013	Glioma	Inverse variance weighted	5	-0.0528972	0.0926718	0.568134	-0.234534	0.128739	0.948477	0.790939	1.13739
Chemical fumes	1.18059	prot-a-1375	HS3ST3A1	ieu-a-1013	Glioma	Inverse variance weighted	3	-0.119808	0.210849	0.569889	-0.533073	0.293457	0.887091	0.586799	1.34106
Chemical fumes	1.14288	prot-a-665	CRKL	ukb-a-254	Doctor diagnosed hayfever or allergic rhinitis	Inverse variance weighted	10	-0.00279608	0.00495732	0.572733	-0.0125124	0.00692026	0.997208	0.987566	1.00694
Chemical fumes	1.14805	prot-a-694	CSNK1G2	ieu-b-96	Oropharyngeal cancer	Inverse variance weighted	6	0.0877552	0.15562	0.572817	-0.21726	0.39277	1.09172	0.804721	1.48108
Chemical fumes	1.21224	prot-a-1157	FYN	ieu-a-8	Coronary heart disease	Inverse variance weighted	6	0.0217714	0.0386082	0.572818	-0.0539007	0.0974435	1.02201	0.947526	1.10235
Passive smoking	1.28661	prot-a-2997	TMEM132A	ieu-a-1126	Breast cancer (Combined Oncoarray; iCOGS; GWAS meta analysis)	Inverse variance weighted	13	0.00606972	0.0107941	0.5739	-0.0150868	0.0272262	1.00609	0.985026	1.0276
Noisy	0.719621	prot-a-2850	ST3GAL6	ieu-a-1090	Type 2 diabetes	Inverse variance weighted	18	0.0414434	0.0746699	0.57888	-0.10491	0.187796	1.04231	0.900406	1.20659
Dusty	1.21843	prot-a-1214	GJA8	ukb-d-4803_12	Tinnitus: Yes, now a lot of the time	Inverse variance weighted	17	0.000832056	0.00150378	0.580051	-0.00211535	0.00377946	1.00083	0.997887	1.00379
Chemical fumes	1.18059	prot-a-1375	HS3ST3A1	ieu-a-996	Eczema	Inverse variance weighted	20	-0.0220716	0.0400317	0.581391	-0.100534	0.0563905	0.97817	0.904355	1.05801
Chemical fumes	1.14288	prot-a-665	CRKL	ukb-d-4803_13	Tinnitus: Yes, now some of the time	Inverse variance weighted	12	-0.00145009	0.00265956	0.585591	-0.00666282	0.00376265	0.998551	0.993359	1.00377
Passive smoking	0.759722	prot-a-41	ADCYAP1	ieu-a-1188	Major Depressive Disorder	Inverse variance weighted	16	-0.0100122	0.0183896	0.586133	-0.0460558	0.0260314	0.990038	0.954989	1.02637
Chemical fumes	1.21224	prot-a-1157	FYN	ieu-a-1186	Anorexia Nervosa	Inverse variance weighted	9	0.0304706	0.0560466	0.586673	-0.0793809	0.140322	1.03094	0.923688	1.15064
Chemical fumes	1.14288	prot-a-665	CRKL	finn-a-J10_SEPTDEV	Deviated nasal septum	Inverse variance weighted	5	-0.0684467	0.126941	0.589747	-0.31725	0.180357	0.933843	0.728149	1.19764
Diesel exhaust	1.15322	prot-a-2946	TENM4	ieu-b-94	Oral cavity cancer	Inverse variance weighted	14	-0.0655627	0.121784	0.590332	-0.304258	0.173133	0.93654	0.73767	1.18902
Chemical fumes	1.12861	prot-a-2178	PAPSS1	ieu-a-1082	Thyroid cancer	Inverse variance weighted	2	0.273479	0.511935	0.593199	-0.729914	1.27687	1.31453	0.481951	3.58541
Chemical fumes	1.12861	prot-a-2178	PAPSS1	ukb-a-254	Doctor diagnosed hayfever or allergic rhinitis	Inverse variance weighted	11	0.00389357	0.00733735	0.595661	-0.0104876	0.0182748	1.0039	0.989567	1.01844
Chemical fumes	1.16283	prot-a-1271	GRB2	ieu-a-822	Pancreatic cancer	Inverse variance weighted	2	0.285591	0.538204	0.595669	-0.769288	1.34047	1.33055	0.463343	3.82084
Noisy	0.719621	prot-a-2850	ST3GAL6	ieu-a-1188	Major Depressive Disorder	Inverse variance weighted	17	0.00485137	0.00916321	0.596501	-0.0131085	0.0228113	1.00486	0.986977	1.02307
Noisy	0.719621	prot-a-2850	ST3GAL6	ieu-a-1126	Breast cancer (Combined Oncoarray; iCOGS; GWAS meta analysis)	Inverse variance weighted	19	-0.00398642	0.00753288	0.596665	-0.0187509	0.010778	0.996022	0.981424	1.01084
Chemical fumes	1.18059	prot-a-1375	HS3ST3A1	ieu-a-966	Lung cancer	Inverse variance weighted	16	-0.0181837	0.0352317	0.605772	-0.0872379	0.0508705	0.981981	0.916459	1.05219
Noisy	0.719621	prot-a-2850	ST3GAL6	ieu-b-94	Oral cavity cancer	Inverse variance weighted	17	-0.0285203	0.0553841	0.606584	-0.137073	0.0800324	0.971883	0.871907	1.08332
Chemical fumes	1.19586	prot-a-916	EIF1AD	ieu-a-1185	Autism Spectrum Disorder	Inverse variance weighted	11	0.0169532	0.0329643	0.607049	-0.0476568	0.0815633	1.0171	0.953461	1.08498
Passive smoking	1.28661	prot-a-2997	TMEM132A	ieu-a-996	Eczema	Inverse variance weighted	13	-0.0127621	0.0248466	0.607507	-0.0614615	0.0359372	0.987319	0.940389	1.03659
Chemical fumes	0.853388	prot-a-898	EFNA3	ukb-d-4803_11	Tinnitus: Yes, now most or all of the time	Inverse variance weighted	11	0.00127793	0.00250627	0.610126	-0.00363436	0.00619023	1.00128	0.996372	1.00621
Noisy	0.751966	prot-a-2645	SCG3	ieu-a-1120	Ovarian cancer	Inverse variance weighted	11	0.0143528	0.0283636	0.612837	-0.04124	0.0699455	1.01446	0.959599	1.07245
Chemical fumes	1.16283	prot-a-1271	GRB2	ieu-a-1126	Breast cancer (Combined Oncoarray; iCOGS; GWAS meta analysis)	Inverse variance weighted	13	0.00907314	0.0180996	0.616168	-0.0264021	0.0445484	1.00911	0.973943	1.04556
Chemical fumes	1.16283	prot-a-1271	GRB2	ieu-a-1082	Thyroid cancer	Inverse variance weighted	2	-0.239456	0.478986	0.61713	-1.17827	0.699357	0.787056	0.307811	2.01246
Chemical fumes	1.15994	prot-a-742	CXCL1	ukb-d-J32	Diagnoses - main ICD10: J32 Chronic sinusitis	Inverse variance weighted	14	8.94589e-05	0.000179303	0.617832	-0.000261975	0.000440893	1.00009	0.999738	1.00044
Chemical fumes	1.23207	prot-a-2506	RBM39	ieu-a-1054	Gout	Inverse variance weighted	7	-0.0795403	0.159474	0.617944	-0.392109	0.233029	0.923541	0.67563	1.26242
Chemical fumes	0.862135	prot-a-2951	TFF1	ieu-b-96	Oropharyngeal cancer	Inverse variance weighted	16	0.0572427	0.115059	0.61883	-0.168273	0.282758	1.05891	0.845124	1.32678
Chemical fumes	1.195	prot-a-24	ACYP2	ieu-a-1054	Gout	Inverse variance weighted	5	0.0588203	0.118441	0.619456	-0.173324	0.290964	1.06058	0.840865	1.33772
Chemical fumes	1.12861	prot-a-2178	PAPSS1	ieu-b-94	Oral cavity cancer	Inverse variance weighted	10	0.0709078	0.142831	0.61958	-0.209041	0.350856	1.07348	0.811362	1.42028
Dusty	1.21843	prot-a-1214	GJA8	ieu-b-89	Oral cavity and pharyngeal cancer	Inverse variance weighted	14	0.0476914	0.0962283	0.620172	-0.140916	0.236299	1.04885	0.868562	1.26655
Noisy	1.2574	prot-a-2849	ST3GAL2	ieu-a-1120	Ovarian cancer	Inverse variance weighted	12	0.0197617	0.0398762	0.620193	-0.0583956	0.0979191	1.01996	0.943277	1.10287
Chemical fumes	1.15994	prot-a-742	CXCL1	ukb-d-J10_ASTHMA	Asthma	Inverse variance weighted	14	-0.000112557	0.000227759	0.621168	-0.000558965	0.00033385	0.999887	0.999441	1.00033
Chemical fumes	1.19586	prot-a-916	EIF1AD	ukb-d-J10_ASTHMA	Asthma	Inverse variance weighted	10	-0.000140098	0.000284363	0.622244	-0.000697448	0.000417253	0.99986	0.999303	1.00042
Chemical fumes	1.195	prot-a-24	ACYP2	ukb-d-4803_12	Tinnitus: Yes, now a lot of the time	Inverse variance weighted	14	-0.000609328	0.0012379	0.622559	-0.00303561	0.00181696	0.999391	0.996969	1.00182
Noisy	0.719621	prot-a-2850	ST3GAL6	ieu-a-1120	Ovarian cancer	Inverse variance weighted	19	-0.00708525	0.014564	0.62662	-0.0356307	0.0214602	0.99294	0.964997	1.02169
Passive smoking	1.5178	prot-a-326	CA10	ukb-a-254	Doctor diagnosed hayfever or allergic rhinitis	Inverse variance weighted	12	0.00249191	0.00514091	0.627874	-0.00758428	0.0125681	1.0025	0.992444	1.01265
Chemical fumes	0.853388	prot-a-898	EFNA3	ieu-a-8	Coronary heart disease	Inverse variance weighted	4	-0.0326701	0.0676685	0.629241	-0.1653	0.0999602	0.967858	0.847639	1.10513
Dusty	1.21843	prot-a-1214	GJA8	ieu-a-966	Lung cancer	Inverse variance weighted	13	0.0204845	0.0425248	0.630015	-0.0628642	0.103833	1.0207	0.939071	1.10942
Chemical fumes	1.19688	prot-a-2598	RPSA	finn-a-J10_SEPTDEV	Deviated nasal septum	Inverse variance weighted	7	0.0307423	0.0642349	0.632229	-0.0951581	0.156643	1.03122	0.909229	1.16958
Passive smoking	0.770809	prot-a-2101	NRSN1	ieu-b-85	Prostate cancer	Inverse variance weighted	9	-0.00892926	0.0187334	0.633613	-0.0456468	0.0277883	0.99111	0.955379	1.02818
Passive smoking	0.770809	prot-a-2101	NRSN1	ieu-a-990	Bulimia nervosa	Inverse variance weighted	7	-0.0131925	0.0276845	0.633697	-0.0674542	0.0410692	0.986894	0.934771	1.04192
Chemical fumes	1.18059	prot-a-1375	HS3ST3A1	ieu-a-816	Neuroblastoma	Inverse variance weighted	2	0.264506	0.556107	0.634332	-0.825464	1.35448	1.30279	0.438032	3.87473
Noisy	0.734332	prot-a-1446	IGFBP1	ieu-a-1054	Gout	Inverse variance weighted	2	0.271005	0.573188	0.636354	-0.852443	1.39445	1.31128	0.426372	4.03277
Chemical fumes	1.19688	prot-a-2598	RPSA	ieu-a-1090	Type 2 diabetes	Inverse variance weighted	9	0.0546961	0.116545	0.638845	-0.173731	0.283123	1.05622	0.840523	1.32727
Passive smoking	0.770809	prot-a-2101	NRSN1	ukb-a-254	Doctor diagnosed hayfever or allergic rhinitis	Inverse variance weighted	9	-0.00252658	0.00539547	0.639585	-0.0131017	0.00804854	0.997477	0.986984	1.00808
Hot	0.757714	prot-a-618	COL1A1	ukb-a-254	Doctor diagnosed hayfever or allergic rhinitis	Inverse variance weighted	17	-0.00192817	0.0041183	0.639645	-0.01	0.0061437	0.998074	0.99005	1.00616
Hot	0.757714	prot-a-618	COL1A1	ieu-a-1188	Major Depressive Disorder	Inverse variance weighted	15	-0.00707852	0.0151366	0.640041	-0.0367463	0.0225893	0.992946	0.963921	1.02285
Noisy	1.2574	prot-a-2849	ST3GAL2	ieu-b-85	Prostate cancer	Inverse variance weighted	11	-0.010787	0.0231406	0.641107	-0.0561426	0.0345686	0.989271	0.945404	1.03517
Passive smoking	0.770809	prot-a-2101	NRSN1	ieu-a-1126	Breast cancer (Combined Oncoarray; iCOGS; GWAS meta analysis)	Inverse variance weighted	8	-0.00863131	0.0185443	0.641614	-0.0449781	0.0277155	0.991406	0.956018	1.0281
Chemical fumes	1.19688	prot-a-2598	RPSA	ieu-a-1126	Breast cancer (Combined Oncoarray; iCOGS; GWAS meta analysis)	Inverse variance weighted	11	-0.00619163	0.0133419	0.642594	-0.0323417	0.0199584	0.993827	0.968176	1.02016
Chemical fumes	1.18059	prot-a-1375	HS3ST3A1	ukb-d-4803_13	Tinnitus: Yes, now some of the time	Inverse variance weighted	18	-0.00095866	0.00208047	0.64495	-0.00503639	0.00311907	0.999042	0.994976	1.00312
Passive smoking	0.759722	prot-a-41	ADCYAP1	ukb-d-J32	Diagnoses - main ICD10: J32 Chronic sinusitis	Inverse variance weighted	17	0.000155037	0.000336939	0.645419	-0.000505363	0.000815438	1.00016	0.999495	1.00082
Passive smoking	0.759722	prot-a-41	ADCYAP1	ieu-a-8	Coronary heart disease	Inverse variance weighted	5	-0.0323122	0.0702388	0.645492	-0.16998	0.105356	0.968204	0.843682	1.11111
Chemical fumes	1.14288	prot-a-665	CRKL	ieu-a-1082	Thyroid cancer	Inverse variance weighted	3	0.184818	0.40851	0.650967	-0.615862	0.985498	1.203	0.540175	2.67915
Diesel exhaust	0.864595	prot-a-1743	LILRB2	ieu-b-85	Prostate cancer	Inverse variance weighted	12	0.00415757	0.00919433	0.651133	-0.0138633	0.0221785	1.00417	0.986232	1.02243
Chemical fumes	1.15994	prot-a-742	CXCL1	ieu-a-1126	Breast cancer (Combined Oncoarray; iCOGS; GWAS meta analysis)	Inverse variance weighted	13	0.00499713	0.0111249	0.653299	-0.0168077	0.026802	1.00501	0.983333	1.02716
Dusty	1.21843	prot-a-1214	GJA8	ieu-a-1120	Ovarian cancer	Inverse variance weighted	16	0.0142861	0.0320024	0.655303	-0.0484386	0.0770108	1.01439	0.952716	1.08005
Passive smoking	0.759722	prot-a-41	ADCYAP1	ieu-a-996	Eczema	Inverse variance weighted	16	-0.0286801	0.0643598	0.655871	-0.154825	0.0974651	0.971727	0.856565	1.10237
Chemical fumes	1.16283	prot-a-1271	GRB2	ieu-a-1054	Gout	Inverse variance weighted	3	0.134433	0.301982	0.656198	-0.457452	0.726318	1.14389	0.632894	2.06745
Chemical fumes	1.12861	prot-a-2178	PAPSS1	ieu-a-1186	Anorexia Nervosa	Inverse variance weighted	11	-0.033879	0.0762535	0.65683	-0.183336	0.115578	0.966688	0.832488	1.12252
Chemical fumes	1.18059	prot-a-1375	HS3ST3A1	ieu-a-1082	Thyroid cancer	Inverse variance weighted	3	-0.324354	0.730225	0.65691	-1.7556	1.10689	0.722994	0.172804	3.02493
Chemical fumes	1.21224	prot-a-1157	FYN	ukb-a-254	Doctor diagnosed hayfever or allergic rhinitis	Inverse variance weighted	11	0.00181948	0.00411161	0.658111	-0.00623927	0.00987823	1.00182	0.99378	1.00993
Passive smoking	0.759722	prot-a-41	ADCYAP1	ieu-a-1082	Thyroid cancer	Inverse variance weighted	4	0.213875	0.487713	0.661004	-0.742042	1.16979	1.23847	0.476141	3.22132
Chemical fumes	1.19688	prot-a-2598	RPSA	ukb-d-J32	Diagnoses - main ICD10: J32 Chronic sinusitis	Inverse variance weighted	10	-0.000127728	0.000291572	0.661337	-0.000699209	0.000443752	0.999872	0.999301	1.00044
Chemical fumes	1.12861	prot-a-2178	PAPSS1	ukb-d-4803_12	Tinnitus: Yes, now a lot of the time	Inverse variance weighted	13	-0.000779254	0.00177939	0.661434	-0.00426686	0.00270835	0.999221	0.995742	1.00271
Noisy	0.728843	prot-a-3169	UNC5D	ukb-d-4803_13	Tinnitus: Yes, now some of the time	Inverse variance weighted	12	0.00125073	0.00285909	0.661779	-0.00435309	0.00685455	1.00125	0.995656	1.00688
Chemical fumes	0.862135	prot-a-2951	TFF1	ieu-b-94	Oral cavity cancer	Inverse variance weighted	16	-0.0459643	0.105082	0.661812	-0.251926	0.159997	0.955076	0.777303	1.17351
Chemical fumes	1.15994	prot-a-742	CXCL1	ieu-b-96	Oropharyngeal cancer	Inverse variance weighted	10	0.0332844	0.0764866	0.663441	-0.116629	0.183198	1.03384	0.889915	1.20105
Chemical fumes	1.195	prot-a-24	ACYP2	ieu-a-8	Coronary heart disease	Inverse variance weighted	5	-0.0234485	0.0542122	0.665354	-0.129704	0.0828074	0.976824	0.878355	1.08633
Chemical fumes	1.15994	prot-a-742	CXCL1	finn-a-J10_SEPTDEV	Deviated nasal septum	Inverse variance weighted	9	-0.0245891	0.0572755	0.667695	-0.136849	0.0876708	0.975711	0.872102	1.09163
Passive smoking	1.5178	prot-a-326	CA10	ieu-a-822	Pancreatic cancer	Inverse variance weighted	2	0.0691855	0.162068	0.669459	-0.248469	0.38684	1.07163	0.779994	1.47232
Chemical fumes	1.18059	prot-a-1375	HS3ST3A1	ukb-d-4803_11	Tinnitus: Yes, now most or all of the time	Inverse variance weighted	18	0.00076783	0.00179955	0.669613	-0.00275928	0.00429494	1.00077	0.997245	1.0043
Chemical fumes	1.19586	prot-a-916	EIF1AD	ukb-d-4803_11	Tinnitus: Yes, now most or all of the time	Inverse variance weighted	10	-0.000786786	0.00184634	0.670011	-0.00440561	0.00283204	0.999214	0.995604	1.00284
Noisy	0.719621	prot-a-2850	ST3GAL6	ieu-a-832	Rheumatoid arthritis	Inverse variance weighted	11	-0.00780038	0.0183544	0.670847	-0.0437751	0.0281743	0.99223	0.957169	1.02857
Passive smoking	0.770809	prot-a-2101	NRSN1	ieu-a-822	Pancreatic cancer	Inverse variance weighted	2	0.112324	0.267023	0.674007	-0.41104	0.635689	1.11888	0.66296	1.88832
Diesel exhaust	1.15322	prot-a-2946	TENM4	ieu-a-966	Lung cancer	Inverse variance weighted	13	-0.0178791	0.0425583	0.674406	-0.101293	0.0655351	0.98228	0.903668	1.06773
Diesel exhaust	1.15322	prot-a-2946	TENM4	ukb-d-4803_12	Tinnitus: Yes, now a lot of the time	Inverse variance weighted	15	-0.0005831	0.00139726	0.676447	-0.00332173	0.00215553	0.999417	0.996684	1.00216
Chemical fumes	1.23207	prot-a-2506	RBM39	ieu-a-1185	Autism Spectrum Disorder	Inverse variance weighted	10	0.0127253	0.0305703	0.677217	-0.0471924	0.072643	1.01281	0.953904	1.07535
Chemical fumes	1.23207	prot-a-2506	RBM39	ieu-a-8	Coronary heart disease	Inverse variance weighted	5	0.0465735	0.113149	0.680624	-0.175198	0.268345	1.04768	0.839291	1.3078
Chemical fumes	1.18059	prot-a-1375	HS3ST3A1	ukb-d-4803_12	Tinnitus: Yes, now a lot of the time	Inverse variance weighted	18	-0.00046918	0.00114306	0.681469	-0.00270957	0.00177121	0.999531	0.997294	1.00177
Chemical fumes	1.18253	prot-a-2869	STAT3	ieu-a-832	Rheumatoid arthritis	Inverse variance weighted	9	0.0279909	0.0684406	0.682553	-0.106153	0.162134	1.02839	0.899287	1.17602
Noisy	0.751966	prot-a-2645	SCG3	ukb-d-4803_11	Tinnitus: Yes, now most or all of the time	Inverse variance weighted	12	-0.000721637	0.00176547	0.682722	-0.00418196	0.00273868	0.999279	0.995827	1.00274
Chemical fumes	1.23207	prot-a-2506	RBM39	ukb-d-4803_13	Tinnitus: Yes, now some of the time	Inverse variance weighted	11	0.00089067	0.00219014	0.684249	-0.003402	0.00518334	1.00089	0.996604	1.0052
Chemical fumes	1.18059	prot-a-1375	HS3ST3A1	ieu-b-85	Prostate cancer	Inverse variance weighted	19	-0.00762531	0.0188194	0.685343	-0.0445114	0.0292608	0.992404	0.956465	1.02969
Chemical fumes	0.862135	prot-a-2951	TFF1	ukb-d-4803_13	Tinnitus: Yes, now some of the time	Inverse variance weighted	18	-0.000942347	0.00232734	0.685548	-0.00550393	0.00361923	0.999058	0.994511	1.00363
Passive smoking	1.5178	prot-a-326	CA10	ieu-a-832	Rheumatoid arthritis	Inverse variance weighted	4	-0.0284129	0.0703406	0.686261	-0.166281	0.109455	0.971987	0.846809	1.11567
Chemical fumes	0.853388	prot-a-898	EFNA3	ukb-a-254	Doctor diagnosed hayfever or allergic rhinitis	Inverse variance weighted	11	0.00206672	0.00513624	0.687404	-0.00800031	0.0121338	1.00207	0.992032	1.01221
Chemical fumes	1.16283	prot-a-1271	GRB2	ukb-d-4803_12	Tinnitus: Yes, now a lot of the time	Inverse variance weighted	12	-0.000499704	0.00124617	0.688427	-0.0029422	0.00194279	0.9995	0.997062	1.00194
Diesel exhaust	1.15322	prot-a-2946	TENM4	ukb-d-4803_11	Tinnitus: Yes, now most or all of the time	Inverse variance weighted	15	0.000869505	0.00219974	0.692639	-0.00344199	0.005181	1.00087	0.996564	1.00519
Chemical fumes	1.195	prot-a-24	ACYP2	ukb-d-J10_ASTHMA	Asthma	Inverse variance weighted	14	-0.000124971	0.000317782	0.694128	-0.000747824	0.000497883	0.999875	0.999252	1.0005
Noisy	1.2574	prot-a-2849	ST3GAL2	ieu-a-990	Bulimia nervosa	Inverse variance weighted	7	-0.0116948	0.02975	0.694245	-0.0700047	0.0466152	0.988373	0.932389	1.04772
Chemical fumes	1.21224	prot-a-1157	FYN	ukb-d-J10_ASTHMA	Asthma	Inverse variance weighted	11	0.000124022	0.000316329	0.695009	-0.000495983	0.000744027	1.00012	0.999504	1.00074
Chemical fumes	1.18253	prot-a-2869	STAT3	ieu-a-1082	Thyroid cancer	Inverse variance weighted	2	0.199185	0.513144	0.697893	-0.806577	1.20495	1.22041	0.446383	3.33658
Chemical fumes	1.23207	prot-a-2506	RBM39	ieu-a-1082	Thyroid cancer	Inverse variance weighted	3	-0.180527	0.46782	0.699577	-1.09745	0.736399	0.83483	0.33372	2.0884
Dusty	1.21843	prot-a-1214	GJA8	ieu-a-1185	Autism Spectrum Disorder	Inverse variance weighted	13	0.0127897	0.0331578	0.699702	-0.0521995	0.0777789	1.01287	0.949139	1.08088
Passive smoking	0.770809	prot-a-2101	NRSN1	ieu-a-966	Lung cancer	Inverse variance weighted	9	0.0185622	0.0483014	0.700757	-0.0761085	0.113233	1.01874	0.926716	1.11989
Passive smoking	1.5178	prot-a-326	CA10	ieu-b-85	Prostate cancer	Inverse variance weighted	11	0.00676165	0.0176487	0.701627	-0.0278298	0.0413531	1.00678	0.972554	1.04222
Noisy	0.734332	prot-a-1446	IGFBP1	ieu-a-1120	Ovarian cancer	Inverse variance weighted	9	-0.014862	0.038859	0.70212	-0.0910257	0.0613016	0.985248	0.912994	1.06322
Chemical fumes	1.18059	prot-a-1375	HS3ST3A1	ieu-a-8	Coronary heart disease	Inverse variance weighted	6	0.0287454	0.0754872	0.703353	-0.119209	0.1767	1.02916	0.887622	1.19327
Passive smoking	1.5178	prot-a-326	CA10	ukb-d-4803_12	Tinnitus: Yes, now a lot of the time	Inverse variance weighted	14	-0.000459866	0.00121343	0.704702	-0.00283818	0.00191845	0.99954	0.997166	1.00192
Chemical fumes	1.19586	prot-a-916	EIF1AD	ieu-a-1120	Ovarian cancer	Inverse variance weighted	11	-0.00915762	0.0242605	0.705824	-0.0567082	0.038393	0.990884	0.94487	1.03914
Hot	0.757714	prot-a-618	COL1A1	ieu-b-94	Oral cavity cancer	Inverse variance weighted	16	0.0384644	0.102297	0.706911	-0.162037	0.238966	1.03921	0.850409	1.26994
Noisy	1.2574	prot-a-2849	ST3GAL2	finn-a-J10_SEPTDEV	Deviated nasal septum	Inverse variance weighted	6	0.0504676	0.135333	0.709212	-0.214785	0.31572	1.05176	0.806715	1.37125
Passive smoking	1.5178	prot-a-326	CA10	ieu-a-816	Neuroblastoma	Inverse variance weighted	2	0.139165	0.373555	0.709489	-0.593003	0.871333	1.14931	0.552665	2.39009
Passive smoking	0.759722	prot-a-41	ADCYAP1	ieu-a-816	Neuroblastoma	Inverse variance weighted	4	0.0646723	0.174661	0.711179	-0.277663	0.407008	1.06681	0.757552	1.50232
Chemical fumes	0.853388	prot-a-898	EFNA3	ieu-a-832	Rheumatoid arthritis	Inverse variance weighted	4	0.0358281	0.096849	0.711429	-0.153996	0.225652	1.03648	0.857275	1.25314
Chemical fumes	1.19688	prot-a-2598	RPSA	ieu-a-1120	Ovarian cancer	Inverse variance weighted	11	-0.0179078	0.0485202	0.712068	-0.113007	0.0771917	0.982252	0.893144	1.08025
Chemical fumes	1.18253	prot-a-2869	STAT3	ukb-d-4803_11	Tinnitus: Yes, now most or all of the time	Inverse variance weighted	16	0.00066064	0.00179009	0.712087	-0.00284793	0.00416921	1.00066	0.997156	1.00418
Noisy	0.751966	prot-a-2645	SCG3	ieu-a-1188	Major Depressive Disorder	Inverse variance weighted	9	0.00702679	0.0190453	0.712164	-0.030302	0.0443556	1.00705	0.970152	1.04535
Passive smoking	1.5178	prot-a-326	CA10	ukb-d-4803_13	Tinnitus: Yes, now some of the time	Inverse variance weighted	14	0.000814223	0.00220855	0.712374	-0.00351453	0.00514297	1.00081	0.996492	1.00516
Chemical fumes	1.12861	prot-a-2178	PAPSS1	ieu-a-996	Eczema	Inverse variance weighted	12	-0.0177172	0.04825	0.713474	-0.112287	0.0768529	0.982439	0.893787	1.07988
Noisy	1.2574	prot-a-2849	ST3GAL2	ieu-a-996	Eczema	Inverse variance weighted	12	-0.032072	0.0876073	0.7143	-0.203782	0.139638	0.968437	0.81564	1.14986
Hot	0.757714	prot-a-618	COL1A1	ukb-d-4803_12	Tinnitus: Yes, now a lot of the time	Inverse variance weighted	18	-0.000402393	0.00110877	0.716665	-0.00257558	0.00177079	0.999598	0.997428	1.00177
Passive smoking	1.5178	prot-a-326	CA10	finn-a-J10_SEPTDEV	Deviated nasal septum	Inverse variance weighted	9	-0.0277776	0.0783003	0.722771	-0.181246	0.125691	0.972605	0.83423	1.13393
Passive smoking	0.770809	prot-a-2101	NRSN1	ieu-a-1054	Gout	Inverse variance weighted	5	-0.040428	0.114739	0.724577	-0.265316	0.18446	0.960378	0.766963	1.20257
Passive smoking	1.28661	prot-a-2997	TMEM132A	ukb-d-4803_13	Tinnitus: Yes, now some of the time	Inverse variance weighted	12	-0.000575959	0.00163539	0.7247	-0.00378132	0.0026294	0.999424	0.996226	1.00263
Hot	0.757714	prot-a-618	COL1A1	ieu-a-822	Pancreatic cancer	Inverse variance weighted	3	-0.054171	0.154542	0.725943	-0.357072	0.24873	0.94727	0.699722	1.2824
Chemical fumes	0.862135	prot-a-2951	TFF1	ieu-a-1082	Thyroid cancer	Inverse variance weighted	3	0.244148	0.704483	0.728919	-1.13664	1.62494	1.27653	0.320896	5.07809
Chemical fumes	1.12861	prot-a-2178	PAPSS1	ieu-b-85	Prostate cancer	Inverse variance weighted	13	-0.00709178	0.0205488	0.730005	-0.0473675	0.0331839	0.992933	0.953737	1.03374
Hot	0.757714	prot-a-618	COL1A1	ieu-a-814	Ischaemic stroke	Inverse variance weighted	2	0.358815	1.04381	0.731031	-1.68706	2.40469	1.43163	0.185063	11.075
Hot	0.757714	prot-a-618	COL1A1	ieu-a-816	Neuroblastoma	Inverse variance weighted	3	-0.0823779	0.240647	0.732111	-0.554046	0.38929	0.920924	0.57462	1.47593
Passive smoking	0.759722	prot-a-41	ADCYAP1	ieu-a-1054	Gout	Inverse variance weighted	5	-0.0518364	0.153212	0.735114	-0.352132	0.248459	0.949484	0.703187	1.28205
Chemical fumes	1.18059	prot-a-1375	HS3ST3A1	ukb-a-254	Doctor diagnosed hayfever or allergic rhinitis	Inverse variance weighted	18	-0.00144413	0.00427162	0.735307	-0.0098165	0.00692825	0.998557	0.990232	1.00695
Diesel exhaust	1.15322	prot-a-2946	TENM4	ieu-a-1090	Type 2 diabetes	Inverse variance weighted	11	-0.0363752	0.110223	0.741388	-0.252412	0.179661	0.964278	0.776925	1.19681
Passive smoking	0.759722	prot-a-41	ADCYAP1	ukb-d-J10_ASTHMA	Asthma	Inverse variance weighted	17	-0.000121577	0.000379866	0.748929	-0.000866113	0.00062296	0.999878	0.999134	1.00062
Chemical fumes	0.862135	prot-a-2951	TFF1	ieu-a-832	Rheumatoid arthritis	Inverse variance weighted	10	0.0236088	0.0740567	0.749883	-0.121542	0.16876	1.02389	0.885554	1.18384
Chemical fumes	1.14288	prot-a-665	CRKL	ukb-d-4803_11	Tinnitus: Yes, now most or all of the time	Inverse variance weighted	12	0.000845178	0.00265448	0.750184	-0.00435761	0.00604797	1.00085	0.995652	1.00607
Noisy	1.2574	prot-a-2849	ST3GAL2	ukb-a-254	Doctor diagnosed hayfever or allergic rhinitis	Inverse variance weighted	12	-0.00197755	0.0062316	0.750984	-0.0141915	0.0102364	0.998024	0.985909	1.01029
Dusty	1.21843	prot-a-1214	GJA8	ieu-a-990	Bulimia nervosa	Inverse variance weighted	12	0.0065888	0.020863	0.752144	-0.0343026	0.0474803	1.00661	0.966279	1.04863
Noisy	0.728843	prot-a-3169	UNC5D	ieu-a-1185	Autism Spectrum Disorder	Inverse variance weighted	8	0.0160815	0.0510423	0.752715	-0.0839614	0.116124	1.01621	0.919467	1.12314
Chemical fumes	1.23207	prot-a-2506	RBM39	ieu-a-832	Rheumatoid arthritis	Inverse variance weighted	6	0.016544	0.0526229	0.753227	-0.086597	0.119685	1.01668	0.917047	1.12714
Passive smoking	0.770809	prot-a-2101	NRSN1	ieu-b-94	Oral cavity cancer	Inverse variance weighted	7	0.04982	0.158501	0.753278	-0.260842	0.360482	1.05108	0.770403	1.43402
Diesel exhaust	0.864595	prot-a-1743	LILRB2	ieu-a-996	Eczema	Inverse variance weighted	12	0.00671961	0.0214102	0.753634	-0.0352444	0.0486836	1.00674	0.965369	1.04989
Passive smoking	1.28661	prot-a-2997	TMEM132A	ieu-a-1185	Autism Spectrum Disorder	Inverse variance weighted	10	0.00619211	0.0197576	0.753974	-0.0325328	0.0449171	1.00621	0.967991	1.04594
Chemical fumes	1.18253	prot-a-2869	STAT3	ieu-a-1054	Gout	Inverse variance weighted	2	0.110709	0.35419	0.754607	-0.583503	0.804921	1.11707	0.557941	2.23652
Chemical fumes	0.853388	prot-a-898	EFNA3	finn-a-J10_SEPTDEV	Deviated nasal septum	Inverse variance weighted	6	-0.0374648	0.122267	0.759286	-0.277107	0.202178	0.963228	0.757973	1.22407
Chemical fumes	1.18253	prot-a-2869	STAT3	ukb-a-254	Doctor diagnosed hayfever or allergic rhinitis	Inverse variance weighted	13	0.00118086	0.0038736	0.760481	-0.00641139	0.00877312	1.00118	0.993609	1.00881
Dusty	1.21843	prot-a-1214	GJA8	ieu-a-832	Rheumatoid arthritis	Inverse variance weighted	8	-0.0162862	0.0536837	0.761605	-0.121506	0.0889339	0.983846	0.885585	1.09301
Diesel exhaust	0.864595	prot-a-1743	LILRB2	ieu-a-1013	Glioma	Inverse variance weighted	2	0.164368	0.543873	0.762487	-0.901623	1.23036	1.17865	0.40591	3.42246
Chemical fumes	1.12861	prot-a-2178	PAPSS1	ieu-a-814	Ischaemic stroke	Inverse variance weighted	2	1.46771	4.8625	0.762772	-8.06278	10.9982	4.33928	0.000315049	59766.5
Noisy	0.719621	prot-a-2850	ST3GAL6	finn-a-J10_SEPTDEV	Deviated nasal septum	Inverse variance weighted	14	0.00841874	0.0280846	0.764358	-0.0466272	0.0634646	1.00845	0.954443	1.06552
Chemical fumes	1.21224	prot-a-1157	FYN	ieu-b-94	Oral cavity cancer	Inverse variance weighted	10	0.0282845	0.0944222	0.764518	-0.156783	0.213352	1.02869	0.85489	1.23782
Passive smoking	0.759722	prot-a-41	ADCYAP1	ieu-a-1185	Autism Spectrum Disorder	Inverse variance weighted	13	-0.0097761	0.0331677	0.768187	-0.0747848	0.0552326	0.990272	0.927943	1.05679
Chemical fumes	1.21224	prot-a-1157	FYN	ieu-a-822	Pancreatic cancer	Inverse variance weighted	3	-0.0313295	0.106856	0.769374	-0.240767	0.178108	0.969156	0.786025	1.19495
Passive smoking	1.5178	prot-a-326	CA10	ukb-d-J10_ASTHMA	Asthma	Inverse variance weighted	14	0.00011296	0.000386616	0.770152	-0.000644807	0.000870727	1.00011	0.999355	1.00087
Chemical fumes	1.12861	prot-a-2178	PAPSS1	ieu-b-96	Oropharyngeal cancer	Inverse variance weighted	10	-0.0455862	0.157077	0.771651	-0.353458	0.262285	0.955437	0.702256	1.2999
Chemical fumes	0.862135	prot-a-2951	TFF1	ieu-a-996	Eczema	Inverse variance weighted	20	0.01032	0.03568	0.7724	-0.0596129	0.0802529	1.01037	0.942129	1.08356
Diesel exhaust	0.864595	prot-a-1743	LILRB2	ieu-a-832	Rheumatoid arthritis	Inverse variance weighted	10	0.0140028	0.0485036	0.772814	-0.0810643	0.10907	1.0141	0.922134	1.11524
Noisy	0.734332	prot-a-1446	IGFBP1	ieu-a-1185	Autism Spectrum Disorder	Inverse variance weighted	6	-0.0139725	0.0484474	0.773036	-0.108929	0.0809843	0.986125	0.896794	1.08435
Chemical fumes	1.15994	prot-a-742	CXCL1	ieu-a-1082	Thyroid cancer	Inverse variance weighted	4	-0.0333348	0.115679	0.77322	-0.260066	0.193396	0.967215	0.771001	1.21336
Hot	0.757714	prot-a-618	COL1A1	ieu-a-8	Coronary heart disease	Inverse variance weighted	7	-0.0107046	0.0372529	0.773845	-0.0837203	0.0623111	0.989352	0.919688	1.06429
Chemical fumes	1.12861	prot-a-2178	PAPSS1	ieu-a-1054	Gout	Inverse variance weighted	3	0.067805	0.238967	0.776608	-0.40057	0.536179	1.07016	0.669938	1.70946
Chemical fumes	1.14805	prot-a-694	CSNK1G2	ukb-d-4803_11	Tinnitus: Yes, now most or all of the time	Inverse variance weighted	10	-0.000657769	0.00231927	0.776709	-0.00520354	0.00388801	0.999342	0.99481	1.0039
Noisy	0.751966	prot-a-2645	SCG3	ukb-d-J10_ASTHMA	Asthma	Inverse variance weighted	11	-8.70366e-05	0.000311725	0.780084	-0.000698018	0.000523945	0.999913	0.999302	1.00052
Chemical fumes	0.862135	prot-a-2951	TFF1	ieu-a-990	Bulimia nervosa	Inverse variance weighted	16	0.00475712	0.0170735	0.780531	-0.0287069	0.0382211	1.00477	0.971701	1.03896
Hot	0.757714	prot-a-618	COL1A1	ieu-a-1082	Thyroid cancer	Inverse variance weighted	5	0.0893898	0.323028	0.781992	-0.543746	0.722526	1.09351	0.580569	2.05963
Chemical fumes	1.19586	prot-a-916	EIF1AD	ukb-d-4803_12	Tinnitus: Yes, now a lot of the time	Inverse variance weighted	10	0.000338829	0.00122999	0.782953	-0.00207195	0.00274961	1.00034	0.99793	1.00275
Noisy	0.734332	prot-a-1446	IGFBP1	ieu-a-1188	Major Depressive Disorder	Inverse variance weighted	6	0.00959885	0.0352032	0.785107	-0.0593994	0.0785971	1.00965	0.94233	1.08177
Dusty	1.21843	prot-a-1214	GJA8	finn-a-J10_SEPTDEV	Deviated nasal septum	Inverse variance weighted	10	0.0216497	0.0820584	0.791909	-0.139185	0.182484	1.02189	0.870067	1.2002
Chemical fumes	1.21224	prot-a-1157	FYN	ieu-a-1013	Glioma	Inverse variance weighted	3	-0.0258634	0.0982163	0.792295	-0.218367	0.16664	0.974468	0.80383	1.18133
Noisy	0.751966	prot-a-2645	SCG3	ieu-a-1054	Gout	Inverse variance weighted	3	-0.0439351	0.168403	0.794175	-0.374005	0.286135	0.957016	0.687974	1.33127
Chemical fumes	1.15994	prot-a-742	CXCL1	ieu-a-1188	Major Depressive Disorder	Inverse variance weighted	9	0.0062961	0.0243303	0.795808	-0.0413913	0.0539835	1.00632	0.959454	1.05547
Dusty	1.21843	prot-a-1214	GJA8	ieu-a-8	Coronary heart disease	Inverse variance weighted	6	0.0153922	0.0611613	0.801299	-0.104484	0.135268	1.01551	0.900789	1.14484
Chemical fumes	0.862135	prot-a-2951	TFF1	ieu-b-89	Oral cavity and pharyngeal cancer	Inverse variance weighted	16	-0.0213649	0.0851635	0.801915	-0.188285	0.145556	0.978862	0.828378	1.15668
Chemical fumes	1.23207	prot-a-2506	RBM39	ieu-a-996	Eczema	Inverse variance weighted	11	-0.0108104	0.0431474	0.802165	-0.0953793	0.0737585	0.989248	0.909028	1.07655
Chemical fumes	0.853388	prot-a-898	EFNA3	ieu-a-1090	Type 2 diabetes	Inverse variance weighted	9	-0.037712	0.151055	0.802852	-0.33378	0.258356	0.96299	0.716211	1.2948
Chemical fumes	1.15994	prot-a-742	CXCL1	ieu-a-822	Pancreatic cancer	Inverse variance weighted	3	-0.0563947	0.226812	0.803639	-0.500947	0.388157	0.945166	0.605957	1.47426
Chemical fumes	1.19586	prot-a-916	EIF1AD	ieu-a-1082	Thyroid cancer	Inverse variance weighted	3	0.122583	0.497727	0.805461	-0.852962	1.09813	1.13041	0.426151	2.99855
Diesel exhaust	1.15322	prot-a-2946	TENM4	ieu-a-1126	Breast cancer (Combined Oncoarray; iCOGS; GWAS meta analysis)	Inverse variance weighted	13	0.00410868	0.0166873	0.805515	-0.0285984	0.0368157	1.00412	0.971807	1.0375
Passive smoking	1.28661	prot-a-2997	TMEM132A	ieu-a-822	Pancreatic cancer	Inverse variance weighted	3	-0.0294843	0.120906	0.807339	-0.266461	0.207492	0.970946	0.766086	1.23059
Dusty	1.21843	prot-a-1214	GJA8	ukb-d-4803_13	Tinnitus: Yes, now some of the time	Inverse variance weighted	17	0.000673139	0.00276259	0.807492	-0.00474153	0.00608781	1.00067	0.99527	1.00611
Chemical fumes	1.16283	prot-a-1271	GRB2	ieu-a-996	Eczema	Inverse variance weighted	13	0.0105166	0.0437666	0.810107	-0.075266	0.0962992	1.01057	0.927497	1.10109
Chemical fumes	1.19586	prot-a-916	EIF1AD	ieu-a-966	Lung cancer	Inverse variance weighted	10	0.00772449	0.0321589	0.810177	-0.055307	0.070756	1.00775	0.946195	1.07332
Chemical fumes	1.19586	prot-a-916	EIF1AD	ieu-a-1126	Breast cancer (Combined Oncoarray; iCOGS; GWAS meta analysis)	Inverse variance weighted	11	-0.00369738	0.0154913	0.811357	-0.0340602	0.0266655	0.996309	0.966513	1.02702
Chemical fumes	1.195	prot-a-24	ACYP2	ukb-a-254	Doctor diagnosed hayfever or allergic rhinitis	Inverse variance weighted	14	0.000887227	0.00374405	0.81268	-0.00645112	0.00822557	1.00089	0.99357	1.00826
Noisy	0.728843	prot-a-3169	UNC5D	ieu-a-1186	Anorexia Nervosa	Inverse variance weighted	9	0.0216381	0.0915509	0.813161	-0.157802	0.201078	1.02187	0.854019	1.22272
Passive smoking	0.770809	prot-a-2101	NRSN1	ukb-d-J32	Diagnoses - main ICD10: J32 Chronic sinusitis	Inverse variance weighted	8	0.000126843	0.00053713	0.813316	-0.000925931	0.00117962	1.00013	0.999074	1.00118
Chemical fumes	1.18253	prot-a-2869	STAT3	ukb-d-4803_13	Tinnitus: Yes, now some of the time	Inverse variance weighted	16	0.000493452	0.00210433	0.814602	-0.00363103	0.00461794	1.00049	0.996376	1.00463
Chemical fumes	1.21224	prot-a-1157	FYN	ieu-a-1188	Major Depressive Disorder	Inverse variance weighted	9	-0.00469936	0.0201371	0.815475	-0.044168	0.0347693	0.995312	0.956793	1.03538
Diesel exhaust	0.864595	prot-a-1743	LILRB2	finn-a-J10_SEPTDEV	Deviated nasal septum	Inverse variance weighted	7	-0.00762773	0.0327044	0.815581	-0.0717284	0.056473	0.992401	0.930784	1.0581
Chemical fumes	1.18059	prot-a-1375	HS3ST3A1	ieu-a-990	Bulimia nervosa	Inverse variance weighted	13	0.00448164	0.0200951	0.823519	-0.0349048	0.0438681	1.00449	0.965697	1.04484
Chemical fumes	1.19688	prot-a-2598	RPSA	ukb-d-4803_13	Tinnitus: Yes, now some of the time	Inverse variance weighted	11	0.000491359	0.00221437	0.824395	-0.00384881	0.00483153	1.00049	0.996159	1.00484
Dusty	1.21843	prot-a-1214	GJA8	ieu-a-1054	Gout	Inverse variance weighted	5	-0.049874	0.22512	0.824669	-0.49111	0.391362	0.951349	0.611947	1.47899
Noisy	0.728843	prot-a-3169	UNC5D	ukb-a-254	Doctor diagnosed hayfever or allergic rhinitis	Inverse variance weighted	12	-0.00128809	0.00588728	0.826812	-0.0128272	0.010251	0.998713	0.987255	1.0103
Noisy	0.728843	prot-a-3169	UNC5D	ukb-d-4803_12	Tinnitus: Yes, now a lot of the time	Inverse variance weighted	12	-0.000499627	0.00228615	0.827004	-0.00498048	0.00398122	0.9995	0.995032	1.00399
Chemical fumes	1.18253	prot-a-2869	STAT3	ieu-a-1126	Breast cancer (Combined Oncoarray; iCOGS; GWAS meta analysis)	Inverse variance weighted	14	0.00319684	0.0147039	0.827885	-0.0256228	0.0320165	1.0032	0.974703	1.03253
Chemical fumes	1.12861	prot-a-2178	PAPSS1	ieu-a-822	Pancreatic cancer	Inverse variance weighted	2	-0.0612214	0.283156	0.828824	-0.616207	0.493764	0.940615	0.539989	1.63847
Chemical fumes	1.195	prot-a-24	ACYP2	ieu-a-1120	Ovarian cancer	Inverse variance weighted	15	0.00501762	0.0238415	0.833311	-0.0417117	0.051747	1.00503	0.959146	1.05311
Noisy	0.719621	prot-a-2850	ST3GAL6	ieu-a-816	Neuroblastoma	Inverse variance weighted	4	0.0376225	0.178795	0.833337	-0.312815	0.38806	1.03834	0.731385	1.47412
Noisy	0.751966	prot-a-2645	SCG3	ieu-b-89	Oral cavity and pharyngeal cancer	Inverse variance weighted	11	-0.0164384	0.0788711	0.8349	-0.171026	0.138149	0.983696	0.8428	1.14815
Chemical fumes	1.21224	prot-a-1157	FYN	ieu-a-814	Ischaemic stroke	Inverse variance weighted	2	0.211265	1.01806	0.835606	-1.78414	2.20667	1.23524	0.167942	9.08539
Chemical fumes	1.19688	prot-a-2598	RPSA	ieu-b-96	Oropharyngeal cancer	Inverse variance weighted	11	0.0217817	0.108795	0.841318	-0.191457	0.235021	1.02202	0.825755	1.26493
Noisy	0.728843	prot-a-3169	UNC5D	ieu-b-96	Oropharyngeal cancer	Inverse variance weighted	11	0.0288375	0.144089	0.841374	-0.253578	0.311253	1.02926	0.776019	1.36513
Noisy	0.719621	prot-a-2850	ST3GAL6	ieu-a-1185	Autism Spectrum Disorder	Inverse variance weighted	16	0.00299417	0.0152755	0.844601	-0.0269458	0.0329341	1.003	0.973414	1.03348
Chemical fumes	0.862135	prot-a-2951	TFF1	ieu-a-822	Pancreatic cancer	Inverse variance weighted	4	-0.0759167	0.389168	0.845335	-0.838687	0.686853	0.926893	0.432278	1.98745
Chemical fumes	0.862135	prot-a-2951	TFF1	ukb-a-254	Doctor diagnosed hayfever or allergic rhinitis	Inverse variance weighted	18	-0.00102562	0.00529358	0.846374	-0.011401	0.0093498	0.998975	0.988664	1.00939
Diesel exhaust	0.864595	prot-a-1743	LILRB2	ieu-a-1126	Breast cancer (Combined Oncoarray; iCOGS; GWAS meta analysis)	Inverse variance weighted	14	0.00137821	0.00717375	0.847649	-0.0126823	0.0154388	1.00138	0.987398	1.01556
Passive smoking	0.759722	prot-a-41	ADCYAP1	ieu-a-1013	Glioma	Inverse variance weighted	4	0.0399475	0.212017	0.85055	-0.375606	0.455501	1.04076	0.686873	1.57696
Chemical fumes	1.21224	prot-a-1157	FYN	finn-a-J10_SEPTDEV	Deviated nasal septum	Inverse variance weighted	8	-0.0154078	0.0823743	0.851624	-0.176861	0.146046	0.98471	0.837896	1.15725
Chemical fumes	1.19586	prot-a-916	EIF1AD	ukb-d-4803_13	Tinnitus: Yes, now some of the time	Inverse variance weighted	10	-0.000381868	0.00205768	0.852773	-0.00441492	0.00365118	0.999618	0.995595	1.00366
Diesel exhaust	0.864595	prot-a-1743	LILRB2	ieu-a-1120	Ovarian cancer	Inverse variance weighted	14	-0.00319478	0.0172494	0.853064	-0.0370036	0.030614	0.99681	0.963673	1.03109
Passive smoking	0.759722	prot-a-41	ADCYAP1	ieu-a-1126	Breast cancer (Combined Oncoarray; iCOGS; GWAS meta analysis)	Inverse variance weighted	15	0.00291638	0.0159715	0.855113	-0.0283879	0.0342206	1.00292	0.972011	1.03481
Noisy	1.2574	prot-a-2849	ST3GAL2	ieu-a-8	Coronary heart disease	Inverse variance weighted	2	-0.0314456	0.17261	0.855443	-0.369761	0.306869	0.969044	0.6909	1.35916
Chemical fumes	1.14288	prot-a-665	CRKL	ieu-a-1120	Ovarian cancer	Inverse variance weighted	12	0.00592903	0.0327733	0.856438	-0.0583066	0.0701646	1.00595	0.943361	1.07268
Dusty	1.21843	prot-a-1214	GJA8	ieu-b-94	Oral cavity cancer	Inverse variance weighted	14	0.0207227	0.117525	0.860038	-0.209626	0.251071	1.02094	0.810888	1.2854
Hot	0.757714	prot-a-618	COL1A1	ieu-a-1120	Ovarian cancer	Inverse variance weighted	18	0.00504933	0.0286432	0.860071	-0.0510914	0.0611901	1.00506	0.950192	1.0631
Noisy	1.2574	prot-a-2849	ST3GAL2	ieu-a-1186	Anorexia Nervosa	Inverse variance weighted	11	0.0189516	0.107647	0.860251	-0.192036	0.229939	1.01913	0.825277	1.25852
Noisy	0.734332	prot-a-1446	IGFBP1	ieu-b-89	Oral cavity and pharyngeal cancer	Inverse variance weighted	9	0.0232419	0.132075	0.860314	-0.235626	0.28211	1.02351	0.790076	1.32592
Noisy	0.719621	prot-a-2850	ST3GAL6	ieu-a-990	Bulimia nervosa	Inverse variance weighted	14	-0.00159632	0.00909447	0.860666	-0.0194215	0.0162288	0.998405	0.980766	1.01636
Dusty	1.21843	prot-a-1214	GJA8	ieu-a-1090	Type 2 diabetes	Inverse variance weighted	12	0.0249751	0.144204	0.862499	-0.257664	0.307614	1.02529	0.772855	1.36018
Noisy	0.728843	prot-a-3169	UNC5D	finn-a-J10_SEPTDEV	Deviated nasal septum	Inverse variance weighted	8	0.0152276	0.089257	0.864535	-0.159716	0.190171	1.01534	0.852386	1.20946
Passive smoking	0.770809	prot-a-2101	NRSN1	ieu-a-832	Rheumatoid arthritis	Inverse variance weighted	7	0.00844213	0.0494911	0.864555	-0.0885604	0.105445	1.00848	0.915248	1.1112
Hot	0.757714	prot-a-618	COL1A1	ukb-d-J10_ASTHMA	Asthma	Inverse variance weighted	18	5.46751e-05	0.000323121	0.865632	-0.000578643	0.000687993	1.00005	0.999422	1.00069
Diesel exhaust	1.15322	prot-a-2946	TENM4	ieu-a-1120	Ovarian cancer	Inverse variance weighted	13	0.00615491	0.0365364	0.866222	-0.0654564	0.0777663	1.00617	0.93664	1.08087
Chemical fumes	1.12861	prot-a-2178	PAPSS1	ieu-a-1090	Type 2 diabetes	Inverse variance weighted	11	-0.0292685	0.174004	0.866421	-0.370316	0.311778	0.971156	0.690516	1.36585
Passive smoking	1.28661	prot-a-2997	TMEM132A	finn-a-J10_SEPTDEV	Deviated nasal septum	Inverse variance weighted	6	-0.0124711	0.0756265	0.86902	-0.160699	0.135757	0.987606	0.851548	1.1454
Chemical fumes	0.853388	prot-a-898	EFNA3	ieu-a-1188	Major Depressive Disorder	Inverse variance weighted	8	-0.00444332	0.027125	0.869881	-0.0576082	0.0487216	0.995567	0.94402	1.04993
Diesel exhaust	1.15322	prot-a-2946	TENM4	ieu-a-990	Bulimia nervosa	Inverse variance weighted	8	-0.00385161	0.0235208	0.869925	-0.0499523	0.0422491	0.996156	0.951275	1.04315
Chemical fumes	1.16283	prot-a-1271	GRB2	ukb-d-4803_13	Tinnitus: Yes, now some of the time	Inverse variance weighted	12	-0.000369526	0.00226815	0.870582	-0.0048151	0.00407605	0.999631	0.995196	1.00408
Noisy	0.719621	prot-a-2850	ST3GAL6	ieu-b-96	Oropharyngeal cancer	Inverse variance weighted	17	0.00949681	0.0600726	0.874387	-0.108246	0.127239	1.00954	0.897407	1.13569
Chemical fumes	0.853388	prot-a-898	EFNA3	ukb-d-J10_ASTHMA	Asthma	Inverse variance weighted	11	-8.36836e-05	0.000531647	0.874926	-0.00112571	0.000958345	0.999916	0.998875	1.00096
Noisy	0.734332	prot-a-1446	IGFBP1	ieu-a-990	Bulimia nervosa	Inverse variance weighted	4	-0.0116975	0.0764697	0.878423	-0.161578	0.138183	0.988371	0.8508	1.14819
Chemical fumes	1.18059	prot-a-1375	HS3ST3A1	ieu-a-832	Rheumatoid arthritis	Inverse variance weighted	9	0.00754125	0.0495405	0.87901	-0.0895581	0.104641	1.00757	0.914335	1.11031
Passive smoking	0.770809	prot-a-2101	NRSN1	ieu-a-814	Ischaemic stroke	Inverse variance weighted	3	-0.172745	1.13491	0.879021	-2.39716	2.05167	0.841352	0.0909756	7.78092
Diesel exhaust	0.864595	prot-a-1743	LILRB2	ieu-a-1082	Thyroid cancer	Inverse variance weighted	5	0.0475591	0.312744	0.879132	-0.565419	0.660537	1.04871	0.568122	1.93583
Chemical fumes	1.15994	prot-a-742	CXCL1	ieu-a-996	Eczema	Inverse variance weighted	13	0.00345837	0.0227831	0.879349	-0.0411966	0.0481133	1.00346	0.95964	1.04929
Passive smoking	1.5178	prot-a-326	CA10	ieu-a-1120	Ovarian cancer	Inverse variance weighted	13	-0.00433318	0.0293853	0.882768	-0.0619284	0.0532621	0.995676	0.93995	1.05471
Chemical fumes	1.16283	prot-a-1271	GRB2	ieu-a-816	Neuroblastoma	Inverse variance weighted	2	0.0656391	0.460116	0.88656	-0.836188	0.967466	1.06784	0.43336	2.63127
Noisy	0.734332	prot-a-1446	IGFBP1	ukb-a-254	Doctor diagnosed hayfever or allergic rhinitis	Inverse variance weighted	9	-0.000825819	0.00589086	0.888513	-0.0123719	0.0107203	0.999175	0.987704	1.01078
Diesel exhaust	0.864595	prot-a-1743	LILRB2	ieu-a-816	Neuroblastoma	Inverse variance weighted	3	0.0334192	0.239222	0.888897	-0.435456	0.502295	1.03398	0.646969	1.65251
Chemical fumes	1.15994	prot-a-742	CXCL1	ieu-a-832	Rheumatoid arthritis	Inverse variance weighted	5	-0.0105431	0.0757271	0.889272	-0.158968	0.137882	0.989512	0.853023	1.14784
Chemical fumes	1.15994	prot-a-742	CXCL1	ieu-b-94	Oral cavity cancer	Inverse variance weighted	10	-0.0143193	0.10301	0.889443	-0.216219	0.18758	0.985783	0.805559	1.20633
Diesel exhaust	1.15322	prot-a-2946	TENM4	ieu-b-85	Prostate cancer	Inverse variance weighted	15	-0.00255139	0.0184432	0.889974	-0.0387001	0.0335974	0.997452	0.962039	1.03417
Chemical fumes	1.15994	prot-a-742	CXCL1	ieu-b-89	Oral cavity and pharyngeal cancer	Inverse variance weighted	10	0.0103429	0.0770334	0.893193	-0.140643	0.161328	1.0104	0.8688	1.17507
Noisy	0.734332	prot-a-1446	IGFBP1	ieu-a-1090	Type 2 diabetes	Inverse variance weighted	5	-0.030661	0.228875	0.893431	-0.479256	0.417934	0.969804	0.619244	1.51882
Chemical fumes	1.23207	prot-a-2506	RBM39	ukb-d-J10_ASTHMA	Asthma	Inverse variance weighted	11	-5.0153e-05	0.000378842	0.89468	-0.000792683	0.000692377	0.99995	0.999208	1.00069
Passive smoking	0.770809	prot-a-2101	NRSN1	ieu-a-1090	Type 2 diabetes	Inverse variance weighted	8	-0.0119664	0.0933302	0.897978	-0.194894	0.170961	0.988105	0.822922	1.18644
Chemical fumes	1.19586	prot-a-916	EIF1AD	ukb-a-254	Doctor diagnosed hayfever or allergic rhinitis	Inverse variance weighted	10	0.000412376	0.00325613	0.899221	-0.00596964	0.00679439	1.00041	0.994048	1.00682
Noisy	0.719621	prot-a-2850	ST3GAL6	ukb-d-4803_11	Tinnitus: Yes, now most or all of the time	Inverse variance weighted	20	-0.000136644	0.00108057	0.899371	-0.00225456	0.00198127	0.999863	0.997748	1.00198
Noisy	0.751966	prot-a-2645	SCG3	ieu-a-814	Ischaemic stroke	Inverse variance weighted	2	-0.246163	2.00135	0.902108	-4.16881	3.67649	0.781795	0.0154706	39.5074
Noisy	0.719621	prot-a-2850	ST3GAL6	ieu-a-1082	Thyroid cancer	Inverse variance weighted	7	-0.0562778	0.467622	0.904207	-0.972816	0.860261	0.945277	0.378017	2.36378
Noisy	0.734332	prot-a-1446	IGFBP1	ieu-b-94	Oral cavity cancer	Inverse variance weighted	9	0.0204971	0.171966	0.905123	-0.316556	0.35755	1.02071	0.728654	1.42982
Chemical fumes	1.19688	prot-a-2598	RPSA	ieu-a-1054	Gout	Inverse variance weighted	2	-0.0360989	0.314421	0.908595	-0.652364	0.580166	0.964545	0.520813	1.78634
Chemical fumes	1.18253	prot-a-2869	STAT3	ukb-d-J32	Diagnoses - main ICD10: J32 Chronic sinusitis	Inverse variance weighted	14	4.14846e-05	0.000363922	0.909243	-0.000671802	0.000754771	1.00004	0.999328	1.00076
Chemical fumes	1.16283	prot-a-1271	GRB2	ukb-d-J10_ASTHMA	Asthma	Inverse variance weighted	12	-3.70923e-05	0.000337839	0.912574	-0.000699257	0.000625073	0.999963	0.999301	1.00063
Chemical fumes	0.862135	prot-a-2951	TFF1	ieu-a-1013	Glioma	Inverse variance weighted	3	0.0290674	0.272691	0.915111	-0.505407	0.563541	1.02949	0.60326	1.75688
Chemical fumes	1.14805	prot-a-694	CSNK1G2	ieu-a-1090	Type 2 diabetes	Inverse variance weighted	6	0.0265172	0.254215	0.916923	-0.471745	0.524779	1.02687	0.623913	1.69009
Noisy	0.751966	prot-a-2645	SCG3	ieu-a-1186	Anorexia Nervosa	Inverse variance weighted	9	0.00608941	0.059559	0.918565	-0.110646	0.122825	1.00611	0.895255	1.13069
Chemical fumes	1.14805	prot-a-694	CSNK1G2	ieu-a-990	Bulimia nervosa	Inverse variance weighted	3	-0.00766234	0.0766041	0.920324	-0.157806	0.142482	0.992367	0.854015	1.15313
Noisy	0.728843	prot-a-3169	UNC5D	ieu-a-816	Neuroblastoma	Inverse variance weighted	3	0.019029	0.195501	0.922461	-0.364153	0.402211	1.01921	0.694785	1.49513
Diesel exhaust	1.15322	prot-a-2946	TENM4	finn-a-J10_SEPTDEV	Deviated nasal septum	Inverse variance weighted	9	-0.0090787	0.093926	0.922998	-0.193174	0.175016	0.990962	0.824339	1.19127
Passive smoking	0.759722	prot-a-41	ADCYAP1	ieu-a-1186	Anorexia Nervosa	Inverse variance weighted	15	0.00628617	0.0665195	0.924711	-0.124092	0.136664	1.00631	0.883299	1.14644
Passive smoking	0.770809	prot-a-2101	NRSN1	finn-a-J10_SEPTDEV	Deviated nasal septum	Inverse variance weighted	6	-0.00784516	0.0888181	0.929616	-0.181929	0.166238	0.992186	0.833661	1.18085
Diesel exhaust	1.15322	prot-a-2946	TENM4	ukb-d-4803_13	Tinnitus: Yes, now some of the time	Inverse variance weighted	15	0.000227468	0.00265573	0.931743	-0.00497776	0.00543269	1.00023	0.995035	1.00545
Chemical fumes	1.14805	prot-a-694	CSNK1G2	ieu-b-85	Prostate cancer	Inverse variance weighted	7	0.0026117	0.0305041	0.93177	-0.0571764	0.0623998	1.00262	0.944427	1.06439
Passive smoking	0.759722	prot-a-41	ADCYAP1	ukb-d-4803_11	Tinnitus: Yes, now most or all of the time	Inverse variance weighted	17	-0.00017024	0.00203902	0.933461	-0.00416671	0.00382623	0.99983	0.995842	1.00383
Hot	0.757714	prot-a-618	COL1A1	ieu-a-832	Rheumatoid arthritis	Inverse variance weighted	10	-0.00554336	0.066934	0.933996	-0.136734	0.125647	0.994472	0.872202	1.13388
Diesel exhaust	1.15322	prot-a-2946	TENM4	ieu-a-1188	Major Depressive Disorder	Inverse variance weighted	12	-0.00188909	0.0229241	0.934324	-0.0468204	0.0430422	0.998113	0.954259	1.04398
Passive smoking	1.28661	prot-a-2997	TMEM132A	ukb-d-4803_11	Tinnitus: Yes, now most or all of the time	Inverse variance weighted	12	0.000115641	0.00141456	0.934845	-0.00265689	0.00288817	1.00012	0.997347	1.00289
Chemical fumes	1.14805	prot-a-694	CSNK1G2	ieu-a-996	Eczema	Inverse variance weighted	8	-0.00454574	0.0573375	0.93681	-0.116927	0.107836	0.995465	0.88965	1.11386
Chemical fumes	1.19688	prot-a-2598	RPSA	ukb-a-254	Doctor diagnosed hayfever or allergic rhinitis	Inverse variance weighted	11	-0.00040046	0.00508677	0.937251	-0.0103705	0.00956961	0.9996	0.989683	1.00962
Chemical fumes	1.15994	prot-a-742	CXCL1	ieu-a-8	Coronary heart disease	Inverse variance weighted	6	0.00197563	0.0260895	0.939638	-0.0491597	0.053111	1.00198	0.952029	1.05455
Chemical fumes	1.23207	prot-a-2506	RBM39	ukb-d-4803_12	Tinnitus: Yes, now a lot of the time	Inverse variance weighted	11	-9.03543e-05	0.00120331	0.940145	-0.00244885	0.00226814	0.99991	0.997554	1.00227
Hot	0.757714	prot-a-618	COL1A1	ieu-a-1013	Glioma	Inverse variance weighted	4	0.0142711	0.195742	0.941879	-0.369383	0.397925	1.01437	0.691161	1.48873
Dusty	1.21843	prot-a-1214	GJA8	ieu-a-1082	Thyroid cancer	Inverse variance weighted	5	0.0207885	0.290303	0.942912	-0.548205	0.589782	1.02101	0.577986	1.8036
Chemical fumes	1.16283	prot-a-1271	GRB2	ukb-d-4803_11	Tinnitus: Yes, now most or all of the time	Inverse variance weighted	12	-0.000149128	0.00211458	0.943777	-0.0042937	0.00399544	0.999851	0.995716	1.004
Chemical fumes	0.853388	prot-a-898	EFNA3	ieu-b-96	Oropharyngeal cancer	Inverse variance weighted	9	0.0110353	0.1637	0.946254	-0.309818	0.331888	1.0111	0.733581	1.3936
Chemical fumes	1.19586	prot-a-916	EIF1AD	ieu-b-96	Oropharyngeal cancer	Inverse variance weighted	8	0.00714803	0.110481	0.948413	-0.209394	0.22369	1.00717	0.811075	1.25068
Chemical fumes	1.16283	prot-a-1271	GRB2	ieu-a-832	Rheumatoid arthritis	Inverse variance weighted	5	-0.00415044	0.0652897	0.949313	-0.132118	0.123817	0.995858	0.876237	1.13181
Passive smoking	1.5178	prot-a-326	CA10	ieu-a-1054	Gout	Inverse variance weighted	3	0.00651517	0.10609	0.951031	-0.201421	0.214451	1.00654	0.817568	1.23918
Diesel exhaust	0.864595	prot-a-1743	LILRB2	ieu-a-1090	Type 2 diabetes	Inverse variance weighted	11	-0.00293116	0.0483467	0.951656	-0.0976906	0.0918283	0.997073	0.906929	1.09618
Chemical fumes	1.18253	prot-a-2869	STAT3	ieu-b-96	Oropharyngeal cancer	Inverse variance weighted	10	-0.00651937	0.113221	0.954082	-0.228433	0.215394	0.993502	0.79578	1.24035
Passive smoking	0.770809	prot-a-2101	NRSN1	ieu-b-96	Oropharyngeal cancer	Inverse variance weighted	7	-0.0113497	0.200797	0.954925	-0.404911	0.382212	0.988714	0.667036	1.46552
Noisy	0.734332	prot-a-1446	IGFBP1	ieu-a-8	Coronary heart disease	Inverse variance weighted	2	-0.00548441	0.0980016	0.955372	-0.197568	0.186599	0.994531	0.820725	1.20514
Passive smoking	1.28661	prot-a-2997	TMEM132A	ieu-a-8	Coronary heart disease	Inverse variance weighted	7	0.00135265	0.0242109	0.955446	-0.0461007	0.048806	1.00135	0.954946	1.05002
Chemical fumes	0.853388	prot-a-898	EFNA3	ieu-a-1120	Ovarian cancer	Inverse variance weighted	11	0.00202322	0.0362832	0.955532	-0.0690919	0.0731383	1.00203	0.933241	1.07588
Chemical fumes	1.12861	prot-a-2178	PAPSS1	ukb-d-4803_13	Tinnitus: Yes, now some of the time	Inverse variance weighted	13	-0.000154023	0.00277569	0.955748	-0.00559438	0.00528633	0.999846	0.994421	1.0053
Chemical fumes	1.19688	prot-a-2598	RPSA	ieu-a-990	Bulimia nervosa	Inverse variance weighted	7	0.00121375	0.0227349	0.957424	-0.0433467	0.0457742	1.00121	0.957579	1.04684
Passive smoking	1.5178	prot-a-326	CA10	ieu-a-1185	Autism Spectrum Disorder	Inverse variance weighted	9	-0.00165455	0.0318847	0.958615	-0.0641485	0.0608394	0.998347	0.937866	1.06273
Noisy	0.751966	prot-a-2645	SCG3	ieu-b-94	Oral cavity cancer	Inverse variance weighted	11	-0.00481134	0.0935802	0.958996	-0.188229	0.178606	0.9952	0.828425	1.19555
Noisy	0.751966	prot-a-2645	SCG3	ieu-a-8	Coronary heart disease	Inverse variance weighted	4	-0.00149732	0.0310467	0.961534	-0.0623488	0.0593542	0.998504	0.939555	1.06115
Hot	0.757714	prot-a-618	COL1A1	ieu-a-1185	Autism Spectrum Disorder	Inverse variance weighted	14	-0.00130063	0.0269704	0.961538	-0.0541627	0.0515614	0.9987	0.947278	1.05291
Chemical fumes	1.195	prot-a-24	ACYP2	ieu-b-96	Oropharyngeal cancer	Inverse variance weighted	8	-0.00642832	0.13559	0.962187	-0.272185	0.259329	0.993592	0.761713	1.29606
Diesel exhaust	0.864595	prot-a-1743	LILRB2	ieu-b-96	Oropharyngeal cancer	Inverse variance weighted	12	-0.00297898	0.063636	0.962662	-0.127706	0.121748	0.997025	0.880113	1.12947
Chemical fumes	1.19586	prot-a-916	EIF1AD	finn-a-J10_SEPTDEV	Deviated nasal septum	Inverse variance weighted	9	0.00194945	0.0455969	0.965898	-0.0874205	0.0913194	1.00195	0.916292	1.09562
Chemical fumes	1.16283	prot-a-1271	GRB2	ieu-b-96	Oropharyngeal cancer	Inverse variance weighted	10	-0.00500776	0.119438	0.966556	-0.239105	0.22909	0.995005	0.787332	1.25745
Diesel exhaust	1.15322	prot-a-2946	TENM4	ieu-a-1185	Autism Spectrum Disorder	Inverse variance weighted	10	-0.00176606	0.044147	0.96809	-0.0882941	0.084762	0.998235	0.915492	1.08846
Chemical fumes	0.862135	prot-a-2951	TFF1	ieu-a-816	Neuroblastoma	Inverse variance weighted	4	-0.00916857	0.230512	0.968273	-0.460973	0.442635	0.990873	0.63067	1.5568
Noisy	0.751966	prot-a-2645	SCG3	ieu-b-96	Oropharyngeal cancer	Inverse variance weighted	11	0.00430601	0.108916	0.968464	-0.20917	0.217782	1.00432	0.811257	1.24332
Noisy	0.734332	prot-a-1446	IGFBP1	ieu-b-96	Oropharyngeal cancer	Inverse variance weighted	9	0.00973897	0.252011	0.969173	-0.484202	0.50368	1.00979	0.616189	1.6548
Passive smoking	0.759722	prot-a-41	ADCYAP1	ukb-d-4803_12	Tinnitus: Yes, now a lot of the time	Inverse variance weighted	17	5.07035e-05	0.00131363	0.969211	-0.002524	0.00262541	1.00005	0.997479	1.00263
Hot	0.757714	prot-a-618	COL1A1	ukb-d-4803_11	Tinnitus: Yes, now most or all of the time	Inverse variance weighted	18	-9.63784e-05	0.00251454	0.969426	-0.00502488	0.00483212	0.999904	0.994988	1.00484
Chemical fumes	1.23207	prot-a-2506	RBM39	ieu-a-1186	Anorexia Nervosa	Inverse variance weighted	11	-0.00218329	0.0580723	0.97001	-0.116005	0.111638	0.997819	0.890471	1.11811
Noisy	0.734332	prot-a-1446	IGFBP1	ieu-a-1186	Anorexia Nervosa	Inverse variance weighted	6	0.00373903	0.101679	0.970666	-0.195552	0.20303	1.00375	0.822381	1.22511
Dusty	1.21843	prot-a-1214	GJA8	ieu-a-996	Eczema	Inverse variance weighted	14	0.00142975	0.0446506	0.974456	-0.0860855	0.088945	1.00143	0.917516	1.09302
Chemical fumes	1.19586	prot-a-916	EIF1AD	ieu-a-1054	Gout	Inverse variance weighted	9	0.00296047	0.0929403	0.974589	-0.179202	0.185123	1.00296	0.835937	1.20337
Noisy	0.751966	prot-a-2645	SCG3	ukb-d-J32	Diagnoses - main ICD10: J32 Chronic sinusitis	Inverse variance weighted	11	9.54572e-06	0.000313515	0.97571	-0.000604943	0.000624035	1.00001	0.999395	1.00062
Chemical fumes	0.862135	prot-a-2951	TFF1	ieu-a-966	Lung cancer	Inverse variance weighted	15	-0.00129817	0.045583	0.97728	-0.0906409	0.0880445	0.998703	0.913346	1.09204
Passive smoking	0.770809	prot-a-2101	NRSN1	ieu-b-89	Oral cavity and pharyngeal cancer	Inverse variance weighted	7	-0.00435661	0.163036	0.978682	-0.323907	0.315194	0.995653	0.723318	1.37052
Noisy	1.2574	prot-a-2849	ST3GAL2	ukb-d-4803_13	Tinnitus: Yes, now some of the time	Inverse variance weighted	13	-8.78109e-05	0.00388364	0.981961	-0.00769974	0.00752412	0.999912	0.99233	1.00755
Chemical fumes	1.19586	prot-a-916	EIF1AD	ieu-a-8	Coronary heart disease	Inverse variance weighted	9	0.00100138	0.0446096	0.982091	-0.0864334	0.0884362	1.001	0.917197	1.09246
Chemical fumes	1.18253	prot-a-2869	STAT3	ieu-a-1120	Ovarian cancer	Inverse variance weighted	14	-0.000573465	0.0280936	0.983714	-0.0556368	0.0544899	0.999427	0.945883	1.056
Chemical fumes	1.21224	prot-a-1157	FYN	ieu-b-89	Oral cavity and pharyngeal cancer	Inverse variance weighted	10	0.00175031	0.089212	0.984347	-0.173105	0.176606	1.00175	0.841049	1.19316
Chemical fumes	0.853388	prot-a-898	EFNA3	ieu-a-1186	Anorexia Nervosa	Inverse variance weighted	7	0.00163289	0.0952413	0.986321	-0.18504	0.188306	1.00163	0.831071	1.2072
Chemical fumes	1.18059	prot-a-1375	HS3ST3A1	ieu-a-822	Pancreatic cancer	Inverse variance weighted	3	0.00326687	0.220224	0.988164	-0.428373	0.434906	1.00327	0.651569	1.54482
Dusty	1.21843	prot-a-1214	GJA8	ukb-a-254	Doctor diagnosed hayfever or allergic rhinitis	Inverse variance weighted	15	-5.6498e-05	0.00446592	0.989906	-0.0088097	0.0086967	0.999944	0.991229	1.00873
Noisy	0.751966	prot-a-2645	SCG3	ieu-a-966	Lung cancer	Inverse variance weighted	9	0.000599308	0.0520326	0.99081	-0.101385	0.102583	1.0006	0.903585	1.10803
Chemical fumes	1.14288	prot-a-665	CRKL	ieu-a-1188	Major Depressive Disorder	Inverse variance weighted	9	0.000208344	0.0260604	0.993621	-0.05087	0.0512867	1.00021	0.950402	1.05262
Passive smoking	1.28661	prot-a-2997	TMEM132A	ieu-a-1090	Type 2 diabetes	Inverse variance weighted	11	-0.000314996	0.0644529	0.996101	-0.126643	0.126013	0.999685	0.881048	1.1343
Passive smoking	1.5178	prot-a-326	CA10	ieu-b-96	Oropharyngeal cancer	Inverse variance weighted	11	-0.000151872	0.117525	0.998969	-0.230501	0.230197	0.999848	0.794136	1.25885

## Sheet: Raw results
MR analysis results between selected plasma proteins and diseases
id.exposure	id.outcome	outcome	exposure	method	nsnp	b	se	pval	lo_ci	up_ci	or	or_lci95	or_uci95
prot-a-2850	ebi-a-GCST006862	Asthma || id:ebi-a-GCST006862	|| id:prot-a-2850	Inverse variance weighted	8	-0.0131282	0.0263462	0.618277	-0.0647667	0.0385104	0.986958	0.937286	1.03926
prot-a-2850	ebi-a-GCST007799	Asthma (adult onset) || id:ebi-a-GCST007799	|| id:prot-a-2850	Inverse variance weighted	19	-0.00102801	0.593004	0.998617	-1.16332	1.16126	0.998973	0.312448	3.19395
prot-a-2850	ebi-a-GCST007800	Asthma (childhood onset) || id:ebi-a-GCST007800	|| id:prot-a-2850	Inverse variance weighted	19	0.0125909	0.596763	0.983167	-1.15706	1.18225	1.01267	0.314408	3.26169
prot-a-2850	ebi-a-GCST010775	COVID-19 (very severe respiratory confirmed vs not hospitalized) RELEASE 4 || id:ebi-a-GCST010775	|| id:prot-a-2850	Inverse variance weighted	19	0.0444393	0.180612	0.805645	-0.309561	0.398439	1.04544	0.733769	1.4895
prot-a-2850	ebi-a-GCST010777	COVID-19 (hospitalized vs population) RELEASE 4 || id:ebi-a-GCST010777	|| id:prot-a-2850	Inverse variance weighted	19	0.0242169	0.0151734	0.110487	-0.00552297	0.0539567	1.02451	0.994492	1.05544
prot-a-2850	ebi-a-GCST010778	COVID-19 (covid vs lab/self reported negative) RELEASE 4 || id:ebi-a-GCST010778	|| id:prot-a-2850	Inverse variance weighted	19	0.0242169	0.0151734	0.110487	-0.00552297	0.0539567	1.02451	0.994492	1.05544
prot-a-2850	ebi-a-GCST010780	COVID-19 (RELEASE 4) || id:ebi-a-GCST010780	|| id:prot-a-2850	Inverse variance weighted	19	-0.00174545	0.0125878	0.889717	-0.0264175	0.0229266	0.998256	0.973928	1.02319
prot-a-2850	ebi-a-GCST010781	COVID-19 (predicted covid from self-reported symptoms vs predicted or self-reported non-covid) RELEASE 4 || id:ebi-a-GCST010781	|| id:prot-a-2850	Inverse variance weighted	19	-0.0031201	0.0290125	0.914358	-0.0599846	0.0537444	0.996885	0.941779	1.05521
prot-a-2850	ebi-a-GCST010782	COVID-19 (hospitalized covid vs not hospitalized covid) RELEASE 4 || id:ebi-a-GCST010782	|| id:prot-a-2850	Inverse variance weighted	19	-0.0577826	0.0383882	0.132269	-0.133024	0.0174584	0.943855	0.875444	1.01761
prot-a-2850	ebi-a-GCST010783	COVID-19 (very severe respiratory confirmed vs population) RELEASE 4 || id:ebi-a-GCST010783	|| id:prot-a-2850	Inverse variance weighted	19	-0.052454	0.0279906	0.0609319	-0.107315	0.00240748	0.948898	0.898242	1.00241
prot-a-2850	finn-a-ALLERG_ASTHMA	Allergic asthma || id:finn-a-ALLERG_ASTHMA	|| id:prot-a-2850	Inverse variance weighted	14	-0.037058	0.0340957	0.27709	-0.103886	0.0297696	0.96362	0.901328	1.03022
prot-a-2850	finn-a-ALLERG_ASTHMA_EXMORE	Allergic asthma (mode) || id:finn-a-ALLERG_ASTHMA_EXMORE	|| id:prot-a-2850	Inverse variance weighted	14	-0.035723	0.0340217	0.293715	-0.102405	0.0309595	0.964908	0.902663	1.03144
prot-a-2850	finn-a-ALLERG_RHINITIS	Allergic rhinitis || id:finn-a-ALLERG_RHINITIS	|| id:prot-a-2850	Inverse variance weighted	14	0.0503279	0.033326	0.131	-0.0149911	0.115647	1.05162	0.985121	1.1226
prot-a-2850	finn-a-ASTHMA_CHILD	Childhood asthma (age<16) || id:finn-a-ASTHMA_CHILD	|| id:prot-a-2850	Inverse variance weighted	14	-0.0521514	0.0472554	0.269764	-0.144772	0.0404692	0.949185	0.86522	1.0413
prot-a-2850	finn-a-ASTHMA_CHILD_EXMORE	Childhood asthma (age<16) || id:finn-a-ASTHMA_CHILD_EXMORE	|| id:prot-a-2850	Inverse variance weighted	14	-0.0517671	0.0473539	0.274307	-0.144581	0.0410465	0.94955	0.865385	1.0419
prot-a-2850	finn-a-ASTHMA_COMORB	Asthma associated co-morbidites || id:finn-a-ASTHMA_COMORB	|| id:prot-a-2850	Inverse variance weighted	14	-0.00833986	0.00994083	0.401498	-0.0278239	0.0111442	0.991695	0.97256	1.01121
prot-a-2850	finn-a-ASTHMA_HOSPITAL1	Asthma, hospital admissions 1 || id:finn-a-ASTHMA_HOSPITAL1	|| id:prot-a-2850	Inverse variance weighted	14	0.00302689	0.0180735	0.866995	-0.0323971	0.0384509	1.00303	0.968122	1.0392
prot-a-2850	finn-a-ASTHMA_HOSPITAL2	Asthma, hospital admission 2 || id:finn-a-ASTHMA_HOSPITAL2	|| id:prot-a-2850	Inverse variance weighted	14	-0.0247398	0.0244694	0.31199	-0.0726998	0.0232201	0.975564	0.92988	1.02349
prot-a-2850	finn-a-ASTHMA_HOSPITAL3	Asthma, hospital admissions 3 || id:finn-a-ASTHMA_HOSPITAL3	|| id:prot-a-2850	Inverse variance weighted	14	-0.0407456	0.0329502	0.216243	-0.105328	0.0238368	0.960073	0.900029	1.02412
prot-a-2850	finn-a-ASTHMA_MIXED	Asthma mixed form || id:finn-a-ASTHMA_MIXED	|| id:prot-a-2850	Inverse variance weighted	14	0.0903569	0.138986	0.515617	-0.182055	0.362769	1.09456	0.833556	1.4373
prot-a-2850	finn-a-ASTHMA_MIXED_EXMORE	Asthma mixed form (mode) || id:finn-a-ASTHMA_MIXED_EXMORE	|| id:prot-a-2850	Inverse variance weighted	14	0.0903887	0.139295	0.516403	-0.18263	0.363408	1.0946	0.833076	1.43822
prot-a-2850	finn-a-ASTHMA_MODE	Asthma (mode) || id:finn-a-ASTHMA_MODE	|| id:prot-a-2850	Inverse variance weighted	14	0.00784111	0.0176834	0.657465	-0.0268184	0.0425006	1.00787	0.973538	1.04342
prot-a-2850	finn-a-ASTHMA_NAS	Asthma (unspecified) || id:finn-a-ASTHMA_NAS	|| id:prot-a-2850	Inverse variance weighted	14	0.0255515	0.032267	0.428431	-0.0376917	0.0887948	1.02588	0.96301	1.09286
prot-a-2850	finn-a-ASTHMA_NAS_EXMORE	Asthma, unspecified (mode) || id:finn-a-ASTHMA_NAS_EXMORE	|| id:prot-a-2850	Inverse variance weighted	14	0.0247662	0.0322985	0.443205	-0.0385388	0.0880712	1.02508	0.962194	1.09207
prot-a-2850	finn-a-ASTHMA_NONALLERG	Non-allergic asthma || id:finn-a-ASTHMA_NONALLERG	|| id:prot-a-2850	Inverse variance weighted	14	-0.0557148	0.0435524	0.200806	-0.141078	0.0296479	0.945809	0.868422	1.03009
prot-a-2850	finn-a-H8_TINNITUS	Tinnitus || id:finn-a-H8_TINNITUS	|| id:prot-a-2850	Inverse variance weighted	14	0.00619975	0.0373313	0.868099	-0.0669696	0.0793691	1.00622	0.935224	1.0826
prot-a-2850	finn-a-J10_ASTHMA	Asthma || id:finn-a-J10_ASTHMA	|| id:prot-a-2850	Inverse variance weighted	14	0.00806977	0.0172055	0.639052	-0.0256529	0.0417925	1.0081	0.974673	1.04268
prot-a-2850	finn-a-J10_ASTHMA_EXMORE	Asthma || id:finn-a-J10_ASTHMA_EXMORE	|| id:prot-a-2850	Inverse variance weighted	14	0.00771645	0.0172546	0.654723	-0.0261027	0.0415356	1.00775	0.974235	1.04241
prot-a-2850	finn-a-J10_ASTHMA_MAIN	Asthma || id:finn-a-J10_ASTHMA_MAIN	|| id:prot-a-2850	Inverse variance weighted	14	0.00524626	0.0184174	0.775756	-0.0308519	0.0413444	1.00526	0.969619	1.04221
prot-a-2850	finn-a-J10_ASTHMA_MAIN_EXMORE	Asthma (more excluded) || id:finn-a-J10_ASTHMA_MAIN_EXMORE	|| id:prot-a-2850	Inverse variance weighted	14	0.00482231	0.0184172	0.793447	-0.0312754	0.04092	1.00483	0.969209	1.04177
prot-a-2850	finn-a-J10_CHRONSINUSITIS	Chronic sinusitis || id:finn-a-J10_CHRONSINUSITIS	|| id:prot-a-2850	Inverse variance weighted	14	-0.00807429	0.0320643	0.801184	-0.0709203	0.0547718	0.991958	0.931536	1.0563
prot-a-2850	finn-a-J10_SEPTDEV	Deviated nasal septum || id:finn-a-J10_SEPTDEV	|| id:prot-a-2850	Inverse variance weighted	14	0.00841874	0.0280846	0.764358	-0.0466272	0.0634646	1.00845	0.954443	1.06552
prot-a-2850	finn-a-J10_VASOALLERRHIN	Vasomotor and allergic rhinitis || id:finn-a-J10_VASOALLERRHIN	|| id:prot-a-2850	Inverse variance weighted	14	0.0210239	0.0321908	0.51369	-0.04207	0.0841178	1.02125	0.958803	1.08776
prot-a-2850	finn-a-K11_REFLUX	Gastro-oesophageal reflux disease || id:finn-a-K11_REFLUX	|| id:prot-a-2850	Inverse variance weighted	14	-0.00592432	0.0252077	0.814193	-0.0553313	0.0434827	0.994093	0.946172	1.04444
prot-a-2850	finn-a-NONALLERG_ASTHMA	Non-allergic asthma || id:finn-a-NONALLERG_ASTHMA	|| id:prot-a-2850	Inverse variance weighted	14	-0.0591085	0.038578	0.125477	-0.134721	0.0165043	0.942604	0.873959	1.01664
prot-a-2850	finn-a-NONALLERG_ASTHMA_EXMORE	Non-allergic asthma (mode) || id:finn-a-NONALLERG_ASTHMA_EXMORE	|| id:prot-a-2850	Inverse variance weighted	14	-0.0596586	0.0385925	0.122138	-0.1353	0.0159827	0.942086	0.873454	1.01611
prot-a-2850	ieu-a-1013	Glioma || id:ieu-a-1013	|| id:prot-a-2850	Inverse variance weighted	5	-0.0528972	0.0926718	0.568134	-0.234534	0.128739	0.948477	0.790939	1.13739
prot-a-2850	ieu-a-1024	Multiple sclerosis || id:ieu-a-1024	|| id:prot-a-2850	Inverse variance weighted	6	-0.0178304	0.0239996	0.457515	-0.0648696	0.0292088	0.982328	0.93719	1.02964
prot-a-2850	ieu-a-1029	Internalizing problems || id:ieu-a-1029	|| id:prot-a-2850	Inverse variance weighted	9	-0.00137561	0.0282188	0.96112	-0.0566844	0.0539332	0.998625	0.944892	1.05541
prot-a-2850	ieu-a-1054	Gout || id:ieu-a-1054	|| id:prot-a-2850	Inverse variance weighted	9	-0.0510538	0.0350973	0.14577	-0.119845	0.0177369	0.950228	0.887058	1.0179
prot-a-2850	ieu-a-1059	Celiac disease || id:ieu-a-1059	|| id:prot-a-2850	Inverse variance weighted	3	-0.113341	0.149505	0.448383	-0.40637	0.179688	0.892846	0.666063	1.19684
prot-a-2850	ieu-a-1060	Celiac disease || id:ieu-a-1060	|| id:prot-a-2850	Inverse variance weighted	4	-0.0381246	0.0330457	0.248626	-0.102894	0.026645	0.962593	0.902222	1.027
prot-a-2850	ieu-a-1081	IgA nephropathy || id:ieu-a-1081	|| id:prot-a-2850	Inverse variance weighted	3	0.534228	0.377228	0.156719	-0.205139	1.2736	1.70613	0.814534	3.57368
prot-a-2850	ieu-a-1082	Thyroid cancer || id:ieu-a-1082	|| id:prot-a-2850	Inverse variance weighted	7	-0.0562778	0.467622	0.904207	-0.972816	0.860261	0.945277	0.378017	2.36378
prot-a-2850	ieu-a-1085	Amyotrophic lateral sclerosis || id:ieu-a-1085	|| id:prot-a-2850	Inverse variance weighted	17	0.000794569	0.00414791	0.848088	-0.00733534	0.00892448	1.00079	0.992691	1.00896
prot-a-2850	ieu-a-1090	Type 2 diabetes || id:ieu-a-1090	|| id:prot-a-2850	Inverse variance weighted	18	0.0414434	0.0746699	0.57888	-0.10491	0.187796	1.04231	0.900406	1.20659
prot-a-2850	ieu-a-1120	Ovarian cancer || id:ieu-a-1120	|| id:prot-a-2850	Inverse variance weighted	19	-0.00708525	0.014564	0.62662	-0.0356307	0.0214602	0.99294	0.964997	1.02169
prot-a-2850	ieu-a-1121	High grade serous ovarian cancer || id:ieu-a-1121	|| id:prot-a-2850	Inverse variance weighted	19	-0.00136711	0.0172254	0.936741	-0.0351289	0.0323947	0.998634	0.965481	1.03293
prot-a-2850	ieu-a-1122	Low grade serous ovarian cancer || id:ieu-a-1122	|| id:prot-a-2850	Inverse variance weighted	19	-0.0357677	0.0500846	0.475136	-0.133934	0.062398	0.964864	0.874648	1.06439
prot-a-2850	ieu-a-1123	Invasive mucinous ovarian cancer || id:ieu-a-1123	|| id:prot-a-2850	Inverse variance weighted	19	-0.0159394	0.0494749	0.747323	-0.11291	0.0810314	0.984187	0.893231	1.0844
prot-a-2850	ieu-a-1124	Clear cell ovarian cancer || id:ieu-a-1124	|| id:prot-a-2850	Inverse variance weighted	19	-0.0199175	0.0406208	0.623901	-0.0995343	0.0596992	0.98028	0.905259	1.06152
prot-a-2850	ieu-a-1125	Endometrioid ovarian cancer || id:ieu-a-1125	|| id:prot-a-2850	Inverse variance weighted	19	-0.047945	0.0286713	0.0944781	-0.104141	0.0082506	0.953186	0.901099	1.00828
prot-a-2850	ieu-a-1126	Breast cancer (Combined Oncoarray; iCOGS; GWAS meta analysis) || id:ieu-a-1126	|| id:prot-a-2850	Inverse variance weighted	19	-0.00398642	0.00753288	0.596665	-0.0187509	0.010778	0.996022	0.981424	1.01084
prot-a-2850	ieu-a-1127	ER+ Breast cancer (Combined Oncoarray; iCOGS; GWAS meta analysis) || id:ieu-a-1127	|| id:prot-a-2850	Inverse variance weighted	19	-0.00199038	0.00783944	0.799579	-0.0173557	0.0133749	0.998012	0.982794	1.01346
prot-a-2850	ieu-a-1128	ER- Breast cancer (Combined Oncoarray; iCOGS; GWAS meta analysis) || id:ieu-a-1128	|| id:prot-a-2850	Inverse variance weighted	19	-0.0106875	0.0169847	0.52919	-0.0439775	0.0226025	0.989369	0.956975	1.02286
prot-a-2850	ieu-a-1129	Breast cancer (Oncoarray) || id:ieu-a-1129	|| id:prot-a-2850	Inverse variance weighted	19	-0.00392847	0.00924228	0.670797	-0.0220433	0.0141864	0.996079	0.978198	1.01429
prot-a-2850	ieu-a-1130	Breast cancer (iCOGS) || id:ieu-a-1130	|| id:prot-a-2850	Inverse variance weighted	19	0.00223743	0.010027	0.823427	-0.0174156	0.0218904	1.00224	0.982735	1.02213
prot-a-2850	ieu-a-1131	Breast cancer (GWAS) || id:ieu-a-1131	|| id:prot-a-2850	Inverse variance weighted	19	-0.024682	0.0239656	0.303062	-0.0716546	0.0222907	0.97562	0.930852	1.02254
prot-a-2850	ieu-a-1132	ER+ Breast cancer (Oncoarray) || id:ieu-a-1132	|| id:prot-a-2850	Inverse variance weighted	19	-0.00176672	0.0103892	0.864968	-0.0221295	0.018596	0.998235	0.978114	1.01877
prot-a-2850	ieu-a-1133	ER+ Breast cancer (iCOGS) || id:ieu-a-1133	|| id:prot-a-2850	Inverse variance weighted	19	0.0015338	0.0118333	0.896869	-0.0216595	0.0247271	1.00153	0.978573	1.02504
prot-a-2850	ieu-a-1134	ER+ Breast cancer (GWAS) || id:ieu-a-1134	|| id:prot-a-2850	Inverse variance weighted	19	-0.0297073	0.036633	0.417398	-0.101508	0.0420934	0.97073	0.903474	1.04299
prot-a-2850	ieu-a-1135	ER- Breast cancer (Oncoarray) || id:ieu-a-1135	|| id:prot-a-2850	Inverse variance weighted	19	-0.0250099	0.0213215	0.2408	-0.0668	0.0167802	0.9753	0.935382	1.01692
prot-a-2850	ieu-a-1136	ER- Breast cancer (iCOGS) || id:ieu-a-1136	|| id:prot-a-2850	Inverse variance weighted	19	0.00436738	0.0229183	0.848868	-0.0405524	0.0492872	1.00438	0.960259	1.05052
prot-a-2850	ieu-a-1137	ER- Breast cancer (GWAS) || id:ieu-a-1137	|| id:prot-a-2850	Inverse variance weighted	19	0.000602996	0.0344908	0.986051	-0.066999	0.068205	1.0006	0.935196	1.07058
prot-a-2850	ieu-a-1160	ER- Breast cancer (iCOGS) || id:ieu-a-1160	|| id:prot-a-2850	Inverse variance weighted	3	-0.0186965	0.022776	0.411711	-0.0633375	0.0259445	0.981477	0.938627	1.02628
prot-a-2850	ieu-a-1161	ER+ Breast cancer (iCOGS) || id:ieu-a-1161	|| id:prot-a-2850	Inverse variance weighted	3	-0.00571331	0.0139728	0.682621	-0.0330999	0.0216733	0.994303	0.967442	1.02191
prot-a-2850	ieu-a-1162	Breast cancer (iCOGS) || id:ieu-a-1162	|| id:prot-a-2850	Inverse variance weighted	3	-0.00869388	0.0118802	0.464295	-0.0319792	0.0145914	0.991344	0.968527	1.0147
prot-a-2850	ieu-a-1163	ER- Breast cancer (Survival) || id:ieu-a-1163	|| id:prot-a-2850	Inverse variance weighted	18	0.0390418	0.0602127	0.516727	-0.0789751	0.157059	1.03981	0.924063	1.17006
prot-a-2850	ieu-a-1164	ER+ Breast cancer (Survival) || id:ieu-a-1164	|| id:prot-a-2850	Inverse variance weighted	19	-0.0885716	0.0495428	0.0738116	-0.185676	0.0085323	0.915238	0.830543	1.00857
prot-a-2850	ieu-a-1165	Breast cancer (Survival) || id:ieu-a-1165	|| id:prot-a-2850	Inverse variance weighted	18	-0.015253	0.0447002	0.732932	-0.102865	0.0723594	0.984863	0.902248	1.07504
prot-a-2850	ieu-a-1166	ER- Breast cancer (GWAS) || id:ieu-a-1166	|| id:prot-a-2850	Inverse variance weighted	19	0.0115644	0.019536	0.55388	-0.026726	0.0498549	1.01163	0.973628	1.05112
prot-a-2850	ieu-a-1167	ER+ Breast cancer (GWAS) || id:ieu-a-1167	|| id:prot-a-2850	Inverse variance weighted	19	0.00647059	0.011931	0.587588	-0.0169141	0.0298553	1.00649	0.983228	1.03031
prot-a-2850	ieu-a-1168	Breast cancer (GWAS) || id:ieu-a-1168	|| id:prot-a-2850	Inverse variance weighted	19	0.00771698	0.0105759	0.465589	-0.0130118	0.0284458	1.00775	0.987072	1.02885
prot-a-2850	ieu-a-1169	Hip osteoarthritis || id:ieu-a-1169	|| id:prot-a-2850	Inverse variance weighted	9	-0.0116374	0.0376431	0.757206	-0.0854179	0.062143	0.98843	0.918129	1.06411
prot-a-2850	ieu-a-1170	Knee and hip osteoarthritis || id:ieu-a-1170	|| id:prot-a-2850	Inverse variance weighted	9	0.00782138	0.0240702	0.745227	-0.0393563	0.054999	1.00785	0.961408	1.05654
prot-a-2850	ieu-a-1171	Knee osteoarthritis || id:ieu-a-1171	|| id:prot-a-2850	Inverse variance weighted	9	0.000150723	0.031038	0.996125	-0.0606837	0.0609852	1.00015	0.941121	1.06288
prot-a-2850	ieu-a-1183	ADHD || id:ieu-a-1183	|| id:prot-a-2850	Inverse variance weighted	15	-0.00162127	0.0188575	0.931487	-0.038582	0.0353395	0.99838	0.962153	1.03597
prot-a-2850	ieu-a-1184	Autism Spectrum Disorder || id:ieu-a-1184	|| id:prot-a-2850	Inverse variance weighted	16	0.0214125	0.0282021	0.447702	-0.0338637	0.0766886	1.02164	0.966703	1.07971
prot-a-2850	ieu-a-1185	Autism Spectrum Disorder || id:ieu-a-1185	|| id:prot-a-2850	Inverse variance weighted	16	0.00299417	0.0152755	0.844601	-0.0269458	0.0329341	1.003	0.973414	1.03348
prot-a-2850	ieu-a-1186	Anorexia Nervosa || id:ieu-a-1186	|| id:prot-a-2850	Inverse variance weighted	17	-0.0480134	0.029694	0.105891	-0.106214	0.0101868	0.953121	0.899233	1.01024
prot-a-2850	ieu-a-1188	Major Depressive Disorder || id:ieu-a-1188	|| id:prot-a-2850	Inverse variance weighted	17	0.00485137	0.00916321	0.596501	-0.0131085	0.0228113	1.00486	0.986977	1.02307
prot-a-2850	ieu-a-1189	Obsessive Compulsive Disorder || id:ieu-a-1189	|| id:prot-a-2850	Inverse variance weighted	16	-0.0244325	0.0423078	0.563606	-0.107356	0.0584908	0.975864	0.898206	1.06024
prot-a-2850	ieu-a-1228	High grade and low grade serous ovarian cancer || id:ieu-a-1228	|| id:prot-a-2850	Inverse variance weighted	19	-0.00281602	0.0182794	0.877567	-0.0386436	0.0330116	0.997188	0.962094	1.03356
prot-a-2850	ieu-a-1229	Serous ovarian cancer: low grade and low malignant potential || id:ieu-a-1229	|| id:prot-a-2850	Inverse variance weighted	19	-0.0257259	0.0290076	0.375151	-0.0825808	0.0311291	0.974602	0.920737	1.03162
prot-a-2850	ieu-a-1230	Serous ovarian cancer: low malignant potential || id:ieu-a-1230	|| id:prot-a-2850	Inverse variance weighted	19	-0.018799	0.0348543	0.589639	-0.0871135	0.0495155	0.981377	0.916573	1.05076
prot-a-2850	ieu-a-1231	Mucinous ovarian cancer: invasive and low malignant potential || id:ieu-a-1231	|| id:prot-a-2850	Inverse variance weighted	19	0.0146729	0.0381013	0.700163	-0.0600057	0.0893514	1.01478	0.941759	1.09346
prot-a-2850	ieu-a-1232	Low malignant potential mucinous ovarian cancer || id:ieu-a-1232	|| id:prot-a-2850	Inverse variance weighted	19	0.0447014	0.0512184	0.382794	-0.0556866	0.145089	1.04572	0.945835	1.15614
prot-a-2850	ieu-a-1233	Low malignant potential ovarian cancer || id:ieu-a-1233	|| id:prot-a-2850	Inverse variance weighted	19	0.00368095	0.0301438	0.902809	-0.0554009	0.0627628	1.00369	0.946106	1.06477
prot-a-2850	ieu-a-26	Type 2 diabetes || id:ieu-a-26	|| id:prot-a-2850	Inverse variance weighted	9	0.024719	0.0203887	0.225364	-0.0152428	0.0646809	1.02503	0.984873	1.06682
prot-a-2850	ieu-a-276	Celiac disease || id:ieu-a-276	|| id:prot-a-2850	Inverse variance weighted	7	-0.0433365	0.0318803	0.174035	-0.105822	0.0191488	0.957589	0.899585	1.01933
prot-a-2850	ieu-a-297	Alzheimer's disease || id:ieu-a-297	|| id:prot-a-2850	Inverse variance weighted	13	-0.0140758	0.0172428	0.414312	-0.0478716	0.0197201	0.986023	0.953256	1.01992
prot-a-2850	ieu-a-30	Crohn's disease || id:ieu-a-30	|| id:prot-a-2850	Inverse variance weighted	19	-0.0253225	0.0234694	0.280608	-0.0713226	0.0206776	0.974995	0.931161	1.02089
prot-a-2850	ieu-a-31	Inflammatory bowel disease || id:ieu-a-31	|| id:prot-a-2850	Inverse variance weighted	19	0.002694	0.0190588	0.887592	-0.0346613	0.0400493	1.0027	0.965933	1.04086
prot-a-2850	ieu-a-32	Ulcerative colitis || id:ieu-a-32	|| id:prot-a-2850	Inverse variance weighted	19	0.00296404	0.0248646	0.905111	-0.0457706	0.0516987	1.00297	0.955261	1.05306
prot-a-2850	ieu-a-44	Asthma || id:ieu-a-44	|| id:prot-a-2850	Inverse variance weighted	7	-0.0213822	0.0395641	0.588891	-0.0989277	0.0561634	0.978845	0.905808	1.05777
prot-a-2850	ieu-a-45	Anorexia nervosa || id:ieu-a-45	|| id:prot-a-2850	Inverse variance weighted	8	-0.00717706	0.038976	0.853903	-0.08357	0.0692159	0.992849	0.919827	1.07167
prot-a-2850	ieu-a-8	Coronary heart disease || id:ieu-a-8	|| id:prot-a-2850	Inverse variance weighted	10	-0.0223833	0.0168845	0.184948	-0.0554769	0.0107103	0.977865	0.946034	1.01077
prot-a-2850	ieu-a-800	Bipolar disorder || id:ieu-a-800	|| id:prot-a-2850	Inverse variance weighted	3	-0.0235995	0.0421276	0.575349	-0.10617	0.0589706	0.976677	0.899272	1.06074
prot-a-2850	ieu-a-801	Bipolar disorder || id:ieu-a-801	|| id:prot-a-2850	Inverse variance weighted	10	-0.0137262	0.0298421	0.645544	-0.0722166	0.0447642	0.986368	0.930329	1.04578
prot-a-2850	ieu-a-802	Autism || id:ieu-a-802	|| id:prot-a-2850	Inverse variance weighted	9	0.0276331	0.0544287	0.611668	-0.0790472	0.134313	1.02802	0.923996	1.14375
prot-a-2850	ieu-a-803	PGC cross-disorder traits || id:ieu-a-803	|| id:prot-a-2850	Inverse variance weighted	9	1.52378e-06	0.0157038	0.999923	-0.0307779	0.0307809	1	0.969691	1.03126
prot-a-2850	ieu-a-804	Major depressive disorder || id:ieu-a-804	|| id:prot-a-2850	Inverse variance weighted	2	0.00816497	0.026222	0.755513	-0.0432301	0.0595601	1.0082	0.957691	1.06137
prot-a-2850	ieu-a-805	Major depressive disorder || id:ieu-a-805	|| id:prot-a-2850	Inverse variance weighted	9	0.0216754	0.0247162	0.380501	-0.0267682	0.0701191	1.02191	0.973587	1.07264
prot-a-2850	ieu-a-806	Autism || id:ieu-a-806	|| id:prot-a-2850	Inverse variance weighted	18	0.0267389	0.0278055	0.33623	-0.0277598	0.0812377	1.0271	0.972622	1.08463
prot-a-2850	ieu-a-812	Parkinson's disease || id:ieu-a-812	|| id:prot-a-2850	Inverse variance weighted	5	-0.0747529	0.153281	0.625774	-0.375185	0.225679	0.927973	0.687162	1.25317
prot-a-2850	ieu-a-814	Ischaemic stroke || id:ieu-a-814	|| id:prot-a-2850	Inverse variance weighted	3	4.70075	2.76583	0.0892103	-0.720283	10.1218	110.03	0.486614	24879.1
prot-a-2850	ieu-a-815	Systemic lupus erythematosus || id:ieu-a-815	|| id:prot-a-2850	Inverse variance weighted	7	0.0084698	0.053652	0.874563	-0.0966882	0.113628	1.00851	0.907839	1.12034
prot-a-2850	ieu-a-816	Neuroblastoma || id:ieu-a-816	|| id:prot-a-2850	Inverse variance weighted	4	0.0376225	0.178795	0.833337	-0.312815	0.38806	1.03834	0.731385	1.47412
prot-a-2850	ieu-a-819	Inflammatory bowel disease || id:ieu-a-819	|| id:prot-a-2850	Inverse variance weighted	2	-0.0493721	0.0352881	0.161779	-0.118537	0.0197926	0.951827	0.888219	1.01999
prot-a-2850	ieu-a-821	Multiple sclerosis || id:ieu-a-821	|| id:prot-a-2850	Inverse variance weighted	7	-0.100837	0.0728774	0.166467	-0.243676	0.0420031	0.904081	0.783741	1.0429
prot-a-2850	ieu-a-822	Pancreatic cancer || id:ieu-a-822	|| id:prot-a-2850	Inverse variance weighted	7	-0.0438737	0.0554747	0.429016	-0.152604	0.0648567	0.957075	0.85847	1.06701
prot-a-2850	ieu-a-824	Alzheimer's disease || id:ieu-a-824	|| id:prot-a-2850	Inverse variance weighted	2	0.0584514	0.123216	0.635228	-0.183052	0.299955	1.06019	0.832725	1.3498
prot-a-2850	ieu-a-832	Rheumatoid arthritis || id:ieu-a-832	|| id:prot-a-2850	Inverse variance weighted	11	-0.00780038	0.0183544	0.670847	-0.0437751	0.0281743	0.99223	0.957169	1.02857
prot-a-2850	ieu-a-834	Rheumatoid arthritis || id:ieu-a-834	|| id:prot-a-2850	Inverse variance weighted	8	-0.0404162	0.0389799	0.299807	-0.116817	0.0359844	0.96039	0.889748	1.03664
prot-a-2850	ieu-a-965	Lung adenocarcinoma || id:ieu-a-965	|| id:prot-a-2850	Inverse variance weighted	18	0.0149736	0.0286624	0.601383	-0.0412047	0.0711519	1.01509	0.959633	1.07374
prot-a-2850	ieu-a-966	Lung cancer || id:ieu-a-966	|| id:prot-a-2850	Inverse variance weighted	18	0.0314385	0.0193239	0.103752	-0.00643624	0.0693133	1.03194	0.993584	1.07177
prot-a-2850	ieu-a-967	Squamous cell lung cancer || id:ieu-a-967	|| id:prot-a-2850	Inverse variance weighted	18	0.0232071	0.0272364	0.394179	-0.0301762	0.0765904	1.02348	0.970275	1.0796
prot-a-2850	ieu-a-973	Ulcerative colitis || id:ieu-a-973	|| id:prot-a-2850	Inverse variance weighted	8	0.00184066	0.023935	0.938701	-0.0450719	0.0487532	1.00184	0.955929	1.04996
prot-a-2850	ieu-a-975	Paget's disease || id:ieu-a-975	|| id:prot-a-2850	Inverse variance weighted	10	-0.0113082	0.0825633	0.89106	-0.173132	0.150516	0.988756	0.841026	1.16243
prot-a-2850	ieu-a-990	Bulimia nervosa || id:ieu-a-990	|| id:prot-a-2850	Inverse variance weighted	14	-0.00159632	0.00909447	0.860666	-0.0194215	0.0162288	0.998405	0.980766	1.01636
prot-a-2850	ieu-a-996	Eczema || id:ieu-a-996	|| id:prot-a-2850	Inverse variance weighted	19	0.0125873	0.0178639	0.481047	-0.022426	0.0476005	1.01267	0.977824	1.04875
prot-a-2850	ieu-b-102	Major depression || id:ieu-b-102	|| id:prot-a-2850	Inverse variance weighted	18	0.0065706	0.0042692	0.123788	-0.00179704	0.0149382	1.00659	0.998205	1.01505
prot-a-2850	ieu-b-85	Prostate cancer || id:ieu-b-85	|| id:prot-a-2850	Inverse variance weighted	19	0.00498255	0.00802434	0.534646	-0.0107451	0.0207103	1.00499	0.989312	1.02093
prot-a-2850	ieu-b-89	Oral cavity and pharyngeal cancer || id:ieu-b-89	|| id:prot-a-2850	Inverse variance weighted	17	-0.0289531	0.0450635	0.520551	-0.117278	0.0593713	0.971462	0.889338	1.06117
prot-a-2850	ieu-b-90	Oral cavity and pharyngeal cancer || id:ieu-b-90	|| id:prot-a-2850	Inverse variance weighted	17	-0.0787911	0.0446424	0.077574	-0.16629	0.00870799	0.924233	0.8468	1.00875
prot-a-2850	ieu-b-93	Oral cavity cancer || id:ieu-b-93	|| id:prot-a-2850	Inverse variance weighted	17	-0.0791689	0.0542315	0.144336	-0.185463	0.0271247	0.923884	0.83072	1.0275
prot-a-2850	ieu-b-94	Oral cavity cancer || id:ieu-b-94	|| id:prot-a-2850	Inverse variance weighted	17	-0.0285203	0.0553841	0.606584	-0.137073	0.0800324	0.971883	0.871907	1.08332
prot-a-2850	ieu-b-96	Oropharyngeal cancer || id:ieu-b-96	|| id:prot-a-2850	Inverse variance weighted	17	0.00949681	0.0600726	0.874387	-0.108246	0.127239	1.00954	0.897407	1.13569
prot-a-2850	ieu-b-97	Oropharyngeal cancer || id:ieu-b-97	|| id:prot-a-2850	Inverse variance weighted	17	-0.0623066	0.0595866	0.295724	-0.179096	0.0544832	0.939595	0.836025	1.05599
prot-a-2850	ukb-a-254	Doctor diagnosed hayfever or allergic rhinitis || id:ukb-a-254	|| id:prot-a-2850	Inverse variance weighted	19	0.00783855	0.00200695	9.39485e-05	0.00390494	0.0117722	1.00787	1.00391	1.01184
prot-a-2850	ukb-a-255	Doctor diagnosed asthma || id:ukb-a-255	|| id:prot-a-2850	Inverse variance weighted	19	0.00218766	0.00196172	0.264777	-0.00165732	0.00603263	1.00219	0.998344	1.00605
prot-a-2850	ukb-a-261	Hearing difficulty/problems with background noise || id:ukb-a-261	|| id:prot-a-2850	Inverse variance weighted	19	-0.000456937	0.00116152	0.694028	-0.00273352	0.00181965	0.999543	0.99727	1.00182
prot-a-2850	ukb-a-383	Tinnitus: Yes now most or all of the time || id:ukb-a-383	|| id:prot-a-2850	Inverse variance weighted	19	7.0769e-05	0.00105596	0.946567	-0.00199892	0.00214046	1.00007	0.998003	1.00214
prot-a-2850	ukb-a-384	Tinnitus: Yes now some of the time || id:ukb-a-384	|| id:prot-a-2850	Inverse variance weighted	19	0.00171484	0.00126835	0.176365	-0.000771113	0.0042008	1.00172	0.999229	1.00421
prot-a-2850	ukb-a-385	Tinnitus: Yes but not now but have in the past || id:ukb-a-385	|| id:prot-a-2850	Inverse variance weighted	19	-0.00289505	0.00131539	0.0277426	-0.00547321	-0.000316886	0.997109	0.994542	0.999683
prot-a-2850	ukb-a-447	Blood clot DVT bronchitis emphysema asthma rhinitis eczema allergy diagnosed by doctor: Hayfever allergic rhinitis or eczema || id:ukb-a-447	|| id:prot-a-2850	Inverse variance weighted	19	0.000616183	0.00117362	0.599564	-0.00168411	0.00291648	1.00062	0.998317	1.00292
prot-a-2850	ukb-a-545	Diagnoses - main ICD10: K21 Gastro-oesophageal reflux disease || id:ukb-a-545	|| id:prot-a-2850	Inverse variance weighted	19	-0.000546477	0.00034715	0.115446	-0.00122689	0.000133937	0.999454	0.998774	1.00013
prot-a-2850	ukb-a-66	Non-cancer illness code self-reported: asthma || id:ukb-a-66	|| id:prot-a-2850	Inverse variance weighted	19	0.000936368	0.000792028	0.23711	-0.000616007	0.00248874	1.00094	0.999384	1.00249
prot-a-2850	ukb-a-70	Non-cancer illness code self-reported: gastro-oesophageal reflux (gord) / gastric reflux || id:ukb-a-70	|| id:prot-a-2850	Inverse variance weighted	19	0.000149566	0.000481534	0.756102	-0.000794241	0.00109337	1.00015	0.999206	1.00109
prot-a-2850	ukb-a-94	Non-cancer illness code self-reported: hayfever/allergic rhinitis || id:ukb-a-94	|| id:prot-a-2850	Inverse variance weighted	19	0.000141995	0.000555008	0.798072	-0.000945821	0.00122981	1.00014	0.999055	1.00123
prot-a-2850	ukb-a-97	Non-cancer illness code self-reported: nasal polyps || id:ukb-a-97	|| id:prot-a-2850	Inverse variance weighted	19	4.57274e-05	0.000161414	0.776953	-0.000270645	0.0003621	1.00005	0.999729	1.00036
prot-a-2850	ukb-b-10144	Diagnoses - secondary ICD10: K21.0 Gastro-oesophageal reflux disease with oesophagitis || id:ukb-b-10144	|| id:prot-a-2850	Inverse variance weighted	3	-0.000598526	0.000713978	0.401864	-0.00199792	0.000800871	0.999402	0.998004	1.0008
prot-a-2850	ukb-b-11297	Doctor diagnosed asthma || id:ukb-b-11297	|| id:prot-a-2850	Inverse variance weighted	15	0.00247719	0.00162659	0.127776	-0.000710932	0.00566531	1.00248	0.999289	1.00568
prot-a-2850	ukb-b-12753	Recent medication for hayfever or allergic rhinitis || id:ukb-b-12753	|| id:prot-a-2850	Inverse variance weighted	13	0.00216752	0.00566427	0.701968	-0.00893446	0.0132695	1.00217	0.991105	1.01336
prot-a-2850	ukb-b-1386	Diagnoses - main ICD10: K21.9 Gastro-oesophageal reflux disease without oesophagitis || id:ukb-b-1386	|| id:prot-a-2850	Inverse variance weighted	10	-0.000169656	0.000470876	0.718623	-0.00109257	0.00075326	0.99983	0.998908	1.00075
prot-a-2850	ukb-b-14254	Tinnitus severity/nuisance || id:ukb-b-14254	|| id:prot-a-2850	Inverse variance weighted	19	0.0102658	0.0270294	0.704092	-0.0427117	0.0632434	1.01032	0.958188	1.06529
prot-a-2850	ukb-b-16499	Non-cancer illness code, self-reported: hayfever/allergic rhinitis || id:ukb-b-16499	|| id:prot-a-2850	Inverse variance weighted	19	0.00067608	0.000470281	0.150545	-0.00024567	0.00159783	1.00068	0.999754	1.0016
prot-a-2850	ukb-b-16818	Non-cancer illness code, self-reported: gastro-oesophageal reflux (gord) / gastric reflux || id:ukb-b-16818	|| id:prot-a-2850	Inverse variance weighted	19	-8.73482e-05	0.00041132	0.831826	-0.000893535	0.000718838	0.999913	0.999107	1.00072
prot-a-2850	ukb-b-17219	Diagnoses - secondary ICD10: J45.9 Asthma, unspecified || id:ukb-b-17219	|| id:prot-a-2850	Inverse variance weighted	18	-1.13061e-05	0.00041317	0.978169	-0.00082112	0.000798507	0.999989	0.999179	1.0008
prot-a-2850	ukb-b-17241	Blood clot, DVT, bronchitis, emphysema, asthma, rhinitis, eczema, allergy diagnosed by doctor: Hayfever, allergic rhinitis or eczema || id:ukb-b-17241	|| id:prot-a-2850	Inverse variance weighted	19	0.000401131	0.00114906	0.727017	-0.00185102	0.00265328	1.0004	0.998151	1.00266
prot-a-2850	ukb-b-18113	Non-cancer illness code, self-reported: asthma || id:ukb-b-18113	|| id:prot-a-2850	Inverse variance weighted	19	0.000143474	0.000713663	0.840668	-0.00125531	0.00154225	1.00014	0.998745	1.00154
prot-a-2850	ukb-b-18275	Hearing difficulty/problems with background noise || id:ukb-b-18275	|| id:prot-a-2850	Inverse variance weighted	19	-0.00013965	0.000990531	0.887882	-0.00208109	0.00180179	0.99986	0.997921	1.0018
prot-a-2850	ukb-b-18290	Age hayfever or allergic rhinitis diagnosed by doctor || id:ukb-b-18290	|| id:prot-a-2850	Inverse variance weighted	19	-0.000406313	0.00971922	0.966654	-0.019456	0.0186434	0.999594	0.980732	1.01882
prot-a-2850	ukb-b-18436	Age asthma diagnosed by doctor || id:ukb-b-18436	|| id:prot-a-2850	Inverse variance weighted	15	-0.0173507	0.0178969	0.332305	-0.0524285	0.0177272	0.982799	0.948922	1.01789
prot-a-2850	ukb-b-19886	Diagnoses - secondary ICD10: K21.9 Gastro-oesophageal reflux disease without oesophagitis || id:ukb-b-19886	|| id:prot-a-2850	Inverse variance weighted	10	0.000148116	0.000477545	0.756438	-0.000787872	0.0010841	1.00015	0.999212	1.00108
prot-a-2850	ukb-b-20208	Diagnoses - main ICD10: J45.9 Asthma, unspecified || id:ukb-b-20208	|| id:prot-a-2850	Inverse variance weighted	3	-0.000162999	0.000860563	0.849771	-0.0018497	0.0015237	0.999837	0.998152	1.00152
prot-a-2850	ukb-b-3770	Diagnoses - main ICD10: J34.2 Deviated nasal septum || id:ukb-b-3770	|| id:prot-a-2850	Inverse variance weighted	8	0.000645258	0.000519903	0.214564	-0.000373751	0.00166427	1.00065	0.999626	1.00167
prot-a-2850	ukb-b-4575	Age asthma diagnosed || id:ukb-b-4575	|| id:prot-a-2850	Inverse variance weighted	19	-0.0028883	0.00652683	0.658107	-0.0156809	0.00990428	0.997116	0.984441	1.00995
prot-a-2850	ukb-b-69	Non-cancer illness code, self-reported: chronic sinusitis || id:ukb-b-69	|| id:prot-a-2850	Inverse variance weighted	7	0.000162407	0.000541619	0.764288	-0.000899166	0.00122398	1.00016	0.999101	1.00122
prot-a-2850	ukb-b-7178	Doctor diagnosed hayfever or allergic rhinitis || id:ukb-b-7178	|| id:prot-a-2850	Inverse variance weighted	19	0.00508098	0.00172939	0.00330308	0.00169139	0.00847058	1.00509	1.00169	1.00851
prot-a-2850	ukb-b-8425	Non-cancer illness code, self-reported: nasal polyps || id:ukb-b-8425	|| id:prot-a-2850	Inverse variance weighted	3	0.00101206	0.00123096	0.41098	-0.00140062	0.00342473	1.00101	0.9986	1.00343
prot-a-2850	ukb-d-4803_0	Tinnitus: No, never || id:ukb-d-4803_0	|| id:prot-a-2850	Inverse variance weighted	20	0.00283205	0.00181826	0.119337	-0.000731738	0.00639583	1.00284	0.999269	1.00642
prot-a-2850	ukb-d-4803_11	Tinnitus: Yes, now most or all of the time || id:ukb-d-4803_11	|| id:prot-a-2850	Inverse variance weighted	20	-0.000136644	0.00108057	0.899371	-0.00225456	0.00198127	0.999863	0.997748	1.00198
prot-a-2850	ukb-d-4803_12	Tinnitus: Yes, now a lot of the time || id:ukb-d-4803_12	|| id:prot-a-2850	Inverse variance weighted	20	-0.00168888	0.000724199	0.019697	-0.00310831	-0.000269453	0.998313	0.996897	0.999731
prot-a-2850	ukb-d-4803_13	Tinnitus: Yes, now some of the time || id:ukb-d-4803_13	|| id:prot-a-2850	Inverse variance weighted	20	0.00159639	0.00124772	0.200739	-0.000849134	0.00404191	1.0016	0.999151	1.00405
prot-a-2850	ukb-d-4803_14	Tinnitus: Yes, but not now, but have in the past || id:ukb-d-4803_14	|| id:prot-a-2850	Inverse variance weighted	20	-0.00260296	0.00126146	0.0390698	-0.00507542	-0.000130499	0.9974	0.994937	0.99987
prot-a-2850	ukb-d-ASTHMA_CHILD	Childhood asthma (age<16) || id:ukb-d-ASTHMA_CHILD	|| id:prot-a-2850	Inverse variance weighted	20	0.00019908	0.000169799	0.241017	-0.000133725	0.000531886	1.0002	0.999866	1.00053
prot-a-2850	ukb-d-ASTHMA_HOSPITAL1	Asthma, hospital admissions 1 || id:ukb-d-ASTHMA_HOSPITAL1	|| id:prot-a-2850	Inverse variance weighted	20	0.000182749	0.000169502	0.280966	-0.000149475	0.000514973	1.00018	0.999851	1.00052
prot-a-2850	ukb-d-J10_ASTHMA	Asthma || id:ukb-d-J10_ASTHMA	|| id:prot-a-2850	Inverse variance weighted	20	0.00019908	0.000169799	0.241017	-0.000133725	0.000531886	1.0002	0.999866	1.00053
prot-a-2850	ukb-d-J32	Diagnoses - main ICD10: J32 Chronic sinusitis || id:ukb-d-J32	|| id:prot-a-2850	Inverse variance weighted	20	0.000368004	0.000133932	0.00600167	0.000105497	0.000630511	1.00037	1.00011	1.00063
prot-a-2850	ukb-d-J45	Diagnoses - main ICD10: J45 Asthma || id:ukb-d-J45	|| id:prot-a-2850	Inverse variance weighted	20	0.000155598	0.000164504	0.344219	-0.00016683	0.000478026	1.00016	0.999833	1.00048
prot-a-665	ebi-a-GCST006862	Asthma || id:ebi-a-GCST006862	|| id:prot-a-665	Inverse variance weighted	3	-0.0343155	0.113918	0.76324	-0.257595	0.188964	0.966267	0.772908	1.208
prot-a-665	ebi-a-GCST007799	Asthma (adult onset) || id:ebi-a-GCST007799	|| id:prot-a-665	Inverse variance weighted	12	-0.715847	1.46564	0.625253	-3.5885	2.15681	0.488778	0.0276397	8.64349
prot-a-665	ebi-a-GCST007800	Asthma (childhood onset) || id:ebi-a-GCST007800	|| id:prot-a-665	Inverse variance weighted	12	-0.684504	1.45526	0.638093	-3.5368	2.1678	0.50434	0.0291062	8.739
prot-a-665	ebi-a-GCST010775	COVID-19 (very severe respiratory confirmed vs not hospitalized) RELEASE 4 || id:ebi-a-GCST010775	|| id:prot-a-665	Inverse variance weighted	11	0.176067	0.369933	0.634114	-0.549001	0.901135	1.19252	0.577527	2.4624
prot-a-665	ebi-a-GCST010777	COVID-19 (hospitalized vs population) RELEASE 4 || id:ebi-a-GCST010777	|| id:prot-a-665	Inverse variance weighted	12	-0.0475806	0.0393619	0.226741	-0.12473	0.0295688	0.953534	0.882735	1.03001
prot-a-665	ebi-a-GCST010778	COVID-19 (covid vs lab/self reported negative) RELEASE 4 || id:ebi-a-GCST010778	|| id:prot-a-665	Inverse variance weighted	12	-0.0475806	0.0393619	0.226741	-0.12473	0.0295688	0.953534	0.882735	1.03001
prot-a-665	ebi-a-GCST010780	COVID-19 (RELEASE 4) || id:ebi-a-GCST010780	|| id:prot-a-665	Inverse variance weighted	12	-0.00401109	0.0335509	0.904838	-0.0697709	0.0617488	0.995997	0.932607	1.0637
prot-a-665	ebi-a-GCST010781	COVID-19 (predicted covid from self-reported symptoms vs predicted or self-reported non-covid) RELEASE 4 || id:ebi-a-GCST010781	|| id:prot-a-665	Inverse variance weighted	10	0.0390179	0.0735496	0.595767	-0.105139	0.183175	1.03979	0.900199	1.20102
prot-a-665	ebi-a-GCST010782	COVID-19 (hospitalized covid vs not hospitalized covid) RELEASE 4 || id:ebi-a-GCST010782	|| id:prot-a-665	Inverse variance weighted	12	-0.0213645	0.103763	0.836871	-0.224739	0.18201	0.978862	0.798724	1.19963
prot-a-665	ebi-a-GCST010783	COVID-19 (very severe respiratory confirmed vs population) RELEASE 4 || id:ebi-a-GCST010783	|| id:prot-a-665	Inverse variance weighted	12	0.0527944	0.0960182	0.582431	-0.135401	0.24099	1.05421	0.873365	1.27251
prot-a-665	finn-a-ALLERG_ASTHMA	Allergic asthma || id:finn-a-ALLERG_ASTHMA	|| id:prot-a-665	Inverse variance weighted	5	-0.0630484	0.128922	0.624812	-0.315736	0.18964	0.938898	0.729252	1.20881
prot-a-665	finn-a-ALLERG_ASTHMA_EXMORE	Allergic asthma (mode) || id:finn-a-ALLERG_ASTHMA_EXMORE	|| id:prot-a-665	Inverse variance weighted	5	-0.0642635	0.129568	0.619906	-0.318216	0.189689	0.937758	0.727445	1.20887
prot-a-665	finn-a-ALLERG_RHINITIS	Allergic rhinitis || id:finn-a-ALLERG_RHINITIS	|| id:prot-a-665	Inverse variance weighted	5	0.0471217	0.103294	0.648252	-0.155334	0.249577	1.04825	0.856129	1.28348
prot-a-665	finn-a-ASTHMA_CHILD	Childhood asthma (age<16) || id:finn-a-ASTHMA_CHILD	|| id:prot-a-665	Inverse variance weighted	5	0.0886654	0.157077	0.572435	-0.219206	0.396537	1.09271	0.803156	1.48667
prot-a-665	finn-a-ASTHMA_CHILD_EXMORE	Childhood asthma (age<16) || id:finn-a-ASTHMA_CHILD_EXMORE	|| id:prot-a-665	Inverse variance weighted	5	0.0866042	0.157381	0.582125	-0.221863	0.395071	1.09047	0.801025	1.48449
prot-a-665	finn-a-ASTHMA_COMORB	Asthma associated co-morbidites || id:finn-a-ASTHMA_COMORB	|| id:prot-a-665	Inverse variance weighted	5	0.0351295	0.0328583	0.285015	-0.0292728	0.0995318	1.03575	0.971151	1.10465
prot-a-665	finn-a-ASTHMA_HOSPITAL1	Asthma, hospital admissions 1 || id:finn-a-ASTHMA_HOSPITAL1	|| id:prot-a-665	Inverse variance weighted	5	0.0743217	0.0598404	0.214237	-0.0429655	0.191609	1.07715	0.957944	1.2112
prot-a-665	finn-a-ASTHMA_HOSPITAL2	Asthma, hospital admission 2 || id:finn-a-ASTHMA_HOSPITAL2	|| id:prot-a-665	Inverse variance weighted	5	0.124464	0.0810937	0.12483	-0.0344802	0.283407	1.13254	0.966107	1.32765
prot-a-665	finn-a-ASTHMA_HOSPITAL3	Asthma, hospital admissions 3 || id:finn-a-ASTHMA_HOSPITAL3	|| id:prot-a-665	Inverse variance weighted	5	0.0631941	0.109963	0.565506	-0.152334	0.278723	1.06523	0.858701	1.32144
prot-a-665	finn-a-ASTHMA_MIXED	Asthma mixed form || id:finn-a-ASTHMA_MIXED	|| id:prot-a-665	Inverse variance weighted	5	-0.251495	0.510605	0.622336	-1.25228	0.749291	0.777637	0.285852	2.1155
prot-a-665	finn-a-ASTHMA_MIXED_EXMORE	Asthma mixed form (mode) || id:finn-a-ASTHMA_MIXED_EXMORE	|| id:prot-a-665	Inverse variance weighted	5	-0.251364	0.51216	0.623573	-1.2552	0.752469	0.777739	0.285019	2.12223
prot-a-665	finn-a-ASTHMA_MODE	Asthma (mode) || id:finn-a-ASTHMA_MODE	|| id:prot-a-665	Inverse variance weighted	5	0.0733746	0.0585224	0.20992	-0.0413294	0.188078	1.07613	0.959513	1.20693
prot-a-665	finn-a-ASTHMA_NAS	Asthma (unspecified) || id:finn-a-ASTHMA_NAS	|| id:prot-a-665	Inverse variance weighted	5	0.0964701	0.0882741	0.274461	-0.0765471	0.269487	1.10128	0.926309	1.30929
prot-a-665	finn-a-ASTHMA_NAS_EXMORE	Asthma, unspecified (mode) || id:finn-a-ASTHMA_NAS_EXMORE	|| id:prot-a-665	Inverse variance weighted	5	0.0950845	0.0883057	0.281585	-0.0779946	0.268164	1.09975	0.924969	1.30756
prot-a-665	finn-a-ASTHMA_NONALLERG	Non-allergic asthma || id:finn-a-ASTHMA_NONALLERG	|| id:prot-a-665	Inverse variance weighted	5	0.290818	0.184134	0.114247	-0.0700837	0.65172	1.33752	0.932316	1.91884
prot-a-665	finn-a-H8_TINNITUS	Tinnitus || id:finn-a-H8_TINNITUS	|| id:prot-a-665	Inverse variance weighted	5	-0.111922	0.137931	0.417118	-0.382268	0.158424	0.894114	0.682313	1.17166
prot-a-665	finn-a-J10_ASTHMA	Asthma || id:finn-a-J10_ASTHMA	|| id:prot-a-665	Inverse variance weighted	5	0.0739596	0.0570817	0.195086	-0.0379206	0.18584	1.07676	0.962789	1.20423
prot-a-665	finn-a-J10_ASTHMA_EXMORE	Asthma || id:finn-a-J10_ASTHMA_EXMORE	|| id:prot-a-665	Inverse variance weighted	5	0.0733225	0.0570939	0.199057	-0.0385816	0.185227	1.07608	0.962153	1.20349
prot-a-665	finn-a-J10_ASTHMA_MAIN	Asthma || id:finn-a-J10_ASTHMA_MAIN	|| id:prot-a-665	Inverse variance weighted	5	0.0686924	0.0609341	0.259605	-0.0507383	0.188123	1.07111	0.950527	1.20698
prot-a-665	finn-a-J10_ASTHMA_MAIN_EXMORE	Asthma (more excluded) || id:finn-a-J10_ASTHMA_MAIN_EXMORE	|| id:prot-a-665	Inverse variance weighted	5	0.0677345	0.0611099	0.267687	-0.0520409	0.18751	1.07008	0.94929	1.20624
prot-a-665	finn-a-J10_CHRONSINUSITIS	Chronic sinusitis || id:finn-a-J10_CHRONSINUSITIS	|| id:prot-a-665	Inverse variance weighted	5	-0.0125932	0.0866163	0.884403	-0.182361	0.157175	0.987486	0.8333	1.1702
prot-a-665	finn-a-J10_SEPTDEV	Deviated nasal septum || id:finn-a-J10_SEPTDEV	|| id:prot-a-665	Inverse variance weighted	5	-0.0684467	0.126941	0.589747	-0.31725	0.180357	0.933843	0.728149	1.19764
prot-a-665	finn-a-J10_VASOALLERRHIN	Vasomotor and allergic rhinitis || id:finn-a-J10_VASOALLERRHIN	|| id:prot-a-665	Inverse variance weighted	5	0.0236275	0.0902234	0.793416	-0.15321	0.200465	1.02391	0.857949	1.22197
prot-a-665	finn-a-K11_REFLUX	Gastro-oesophageal reflux disease || id:finn-a-K11_REFLUX	|| id:prot-a-665	Inverse variance weighted	5	0.00628896	0.0853999	0.941296	-0.161095	0.173673	1.00631	0.851211	1.18967
prot-a-665	finn-a-NONALLERG_ASTHMA	Non-allergic asthma || id:finn-a-NONALLERG_ASTHMA	|| id:prot-a-665	Inverse variance weighted	5	0.243592	0.127219	0.0555261	-0.00575843	0.492942	1.27582	0.994258	1.63713
prot-a-665	finn-a-NONALLERG_ASTHMA_EXMORE	Non-allergic asthma (mode) || id:finn-a-NONALLERG_ASTHMA_EXMORE	|| id:prot-a-665	Inverse variance weighted	5	0.242368	0.127022	0.0563808	-0.00659491	0.49133	1.27426	0.993427	1.63449
prot-a-665	ieu-a-1024	Multiple sclerosis || id:ieu-a-1024	|| id:prot-a-665	Inverse variance weighted	2	-0.151297	0.103173	0.142529	-0.353517	0.0509225	0.859592	0.702214	1.05224
prot-a-665	ieu-a-1025	Multiple sclerosis || id:ieu-a-1025	|| id:prot-a-665	Inverse variance weighted	2	0.0013012	0.128912	0.991947	-0.251367	0.25397	1.0013	0.777737	1.28913
prot-a-665	ieu-a-1029	Internalizing problems || id:ieu-a-1029	|| id:prot-a-665	Inverse variance weighted	3	0.0775413	0.180881	0.668151	-0.276985	0.432068	1.08063	0.758066	1.54044
prot-a-665	ieu-a-1054	Gout || id:ieu-a-1054	|| id:prot-a-665	Inverse variance weighted	3	0.245862	0.208898	0.239217	-0.163579	0.655302	1.27872	0.8491	1.92572
prot-a-665	ieu-a-1060	Celiac disease || id:ieu-a-1060	|| id:prot-a-665	Inverse variance weighted	3	-0.185107	0.135233	0.171061	-0.450164	0.0799493	0.831015	0.637524	1.08323
prot-a-665	ieu-a-1082	Thyroid cancer || id:ieu-a-1082	|| id:prot-a-665	Inverse variance weighted	3	0.184818	0.40851	0.650967	-0.615862	0.985498	1.203	0.540175	2.67915
prot-a-665	ieu-a-1085	Amyotrophic lateral sclerosis || id:ieu-a-1085	|| id:prot-a-665	Inverse variance weighted	9	0.0222829	0.0146357	0.127882	-0.00640296	0.0509688	1.02253	0.993617	1.05229
prot-a-665	ieu-a-1090	Type 2 diabetes || id:ieu-a-1090	|| id:prot-a-665	Inverse variance weighted	9	0.328249	0.132597	0.0133035	0.0683592	0.588139	1.38854	1.07075	1.80063
prot-a-665	ieu-a-1120	Ovarian cancer || id:ieu-a-1120	|| id:prot-a-665	Inverse variance weighted	12	0.00592903	0.0327733	0.856438	-0.0583066	0.0701646	1.00595	0.943361	1.07268
prot-a-665	ieu-a-1121	High grade serous ovarian cancer || id:ieu-a-1121	|| id:prot-a-665	Inverse variance weighted	12	0.0183713	0.0389075	0.636799	-0.0578874	0.09463	1.01854	0.943756	1.09925
prot-a-665	ieu-a-1122	Low grade serous ovarian cancer || id:ieu-a-1122	|| id:prot-a-665	Inverse variance weighted	12	0.105019	0.117265	0.370482	-0.12482	0.334859	1.11073	0.882656	1.39774
prot-a-665	ieu-a-1123	Invasive mucinous ovarian cancer || id:ieu-a-1123	|| id:prot-a-665	Inverse variance weighted	12	-0.189255	0.0973706	0.0519369	-0.380102	0.00159142	0.827575	0.683792	1.00159
prot-a-665	ieu-a-1124	Clear cell ovarian cancer || id:ieu-a-1124	|| id:prot-a-665	Inverse variance weighted	12	0.0674802	0.0995054	0.497673	-0.12755	0.262511	1.06981	0.880249	1.30019
prot-a-665	ieu-a-1125	Endometrioid ovarian cancer || id:ieu-a-1125	|| id:prot-a-665	Inverse variance weighted	12	0.0779578	0.0712157	0.273661	-0.061625	0.217541	1.08108	0.940235	1.24302
prot-a-665	ieu-a-1126	Breast cancer (Combined Oncoarray; iCOGS; GWAS meta analysis) || id:ieu-a-1126	|| id:prot-a-665	Inverse variance weighted	12	0.0156442	0.0168551	0.353326	-0.0173918	0.0486802	1.01577	0.982759	1.04988
prot-a-665	ieu-a-1127	ER+ Breast cancer (Combined Oncoarray; iCOGS; GWAS meta analysis) || id:ieu-a-1127	|| id:prot-a-665	Inverse variance weighted	12	0.0134889	0.0190469	0.478823	-0.023843	0.0508209	1.01358	0.976439	1.05213
prot-a-665	ieu-a-1128	ER- Breast cancer (Combined Oncoarray; iCOGS; GWAS meta analysis) || id:ieu-a-1128	|| id:prot-a-665	Inverse variance weighted	12	0.0261639	0.0327155	0.423861	-0.0379585	0.0902863	1.02651	0.962753	1.09449
prot-a-665	ieu-a-1129	Breast cancer (Oncoarray) || id:ieu-a-1129	|| id:prot-a-665	Inverse variance weighted	12	0.0301936	0.0247013	0.221575	-0.0182209	0.0786081	1.03065	0.981944	1.08178
prot-a-665	ieu-a-1130	Breast cancer (iCOGS) || id:ieu-a-1130	|| id:prot-a-665	Inverse variance weighted	12	0.0117123	0.0300079	0.696309	-0.0471032	0.0705278	1.01178	0.953989	1.07307
prot-a-665	ieu-a-1131	Breast cancer (GWAS) || id:ieu-a-1131	|| id:prot-a-665	Inverse variance weighted	12	-0.0357497	0.0476161	0.452779	-0.129077	0.0575779	0.964882	0.878906	1.05927
prot-a-665	ieu-a-1132	ER+ Breast cancer (Oncoarray) || id:ieu-a-1132	|| id:prot-a-665	Inverse variance weighted	12	0.0274175	0.0265148	0.301115	-0.0245515	0.0793865	1.0278	0.975747	1.08262
prot-a-665	ieu-a-1133	ER+ Breast cancer (iCOGS) || id:ieu-a-1133	|| id:prot-a-665	Inverse variance weighted	12	-0.00509486	0.0310842	0.869806	-0.06602	0.0558302	0.994918	0.936112	1.05742
prot-a-665	ieu-a-1134	ER+ Breast cancer (GWAS) || id:ieu-a-1134	|| id:prot-a-665	Inverse variance weighted	12	-0.0107084	0.0890359	0.904269	-0.185219	0.163802	0.989349	0.830923	1.17798
prot-a-665	ieu-a-1135	ER- Breast cancer (Oncoarray) || id:ieu-a-1135	|| id:prot-a-665	Inverse variance weighted	12	0.0464693	0.0402351	0.248113	-0.0323915	0.12533	1.04757	0.968127	1.13352
prot-a-665	ieu-a-1136	ER- Breast cancer (iCOGS) || id:ieu-a-1136	|| id:prot-a-665	Inverse variance weighted	12	-0.0142431	0.078842	0.85664	-0.168773	0.140287	0.985858	0.8447	1.1506
prot-a-665	ieu-a-1137	ER- Breast cancer (GWAS) || id:ieu-a-1137	|| id:prot-a-665	Inverse variance weighted	12	0.0430638	0.0775316	0.578597	-0.108898	0.195026	1.044	0.896822	1.21534
prot-a-665	ieu-a-1163	ER- Breast cancer (Survival) || id:ieu-a-1163	|| id:prot-a-665	Inverse variance weighted	10	-0.0138147	0.141865	0.922425	-0.29187	0.26424	0.98628	0.746866	1.30244
prot-a-665	ieu-a-1164	ER+ Breast cancer (Survival) || id:ieu-a-1164	|| id:prot-a-665	Inverse variance weighted	10	-0.0148142	0.147732	0.920124	-0.304368	0.27474	0.985295	0.737589	1.31619
prot-a-665	ieu-a-1165	Breast cancer (Survival) || id:ieu-a-1165	|| id:prot-a-665	Inverse variance weighted	10	-0.0230601	0.097754	0.813511	-0.214658	0.168538	0.977204	0.806817	1.18357
prot-a-665	ieu-a-1166	ER- Breast cancer (GWAS) || id:ieu-a-1166	|| id:prot-a-665	Inverse variance weighted	10	-0.0264149	0.0784197	0.736237	-0.180118	0.127288	0.973931	0.835172	1.13574
prot-a-665	ieu-a-1167	ER+ Breast cancer (GWAS) || id:ieu-a-1167	|| id:prot-a-665	Inverse variance weighted	10	-0.000944756	0.0352924	0.978644	-0.0701179	0.0682284	0.999056	0.932284	1.07061
prot-a-665	ieu-a-1168	Breast cancer (GWAS) || id:ieu-a-1168	|| id:prot-a-665	Inverse variance weighted	10	-0.0127098	0.0323011	0.693966	-0.07602	0.0506004	0.987371	0.926798	1.0519
prot-a-665	ieu-a-1169	Hip osteoarthritis || id:ieu-a-1169	|| id:prot-a-665	Inverse variance weighted	5	-0.0144148	0.0832158	0.862477	-0.177518	0.148688	0.985689	0.837346	1.16031
prot-a-665	ieu-a-1170	Knee and hip osteoarthritis || id:ieu-a-1170	|| id:prot-a-665	Inverse variance weighted	5	-0.107017	0.063762	0.0932723	-0.231991	0.0179565	0.89851	0.792954	1.01812
prot-a-665	ieu-a-1171	Knee osteoarthritis || id:ieu-a-1171	|| id:prot-a-665	Inverse variance weighted	5	-0.21512	0.0842064	0.0106285	-0.380165	-0.050076	0.806444	0.683749	0.951157
prot-a-665	ieu-a-1183	ADHD || id:ieu-a-1183	|| id:prot-a-665	Inverse variance weighted	5	-0.0108755	0.0633608	0.863717	-0.135063	0.113312	0.989183	0.873661	1.11998
prot-a-665	ieu-a-1184	Autism Spectrum Disorder || id:ieu-a-1184	|| id:prot-a-665	Inverse variance weighted	9	0.0148498	0.0759718	0.845029	-0.134055	0.163755	1.01496	0.874542	1.17793
prot-a-665	ieu-a-1185	Autism Spectrum Disorder || id:ieu-a-1185	|| id:prot-a-665	Inverse variance weighted	8	0.0822226	0.0461785	0.0749877	-0.00828721	0.172732	1.0857	0.991747	1.18855
prot-a-665	ieu-a-1186	Anorexia Nervosa || id:ieu-a-1186	|| id:prot-a-665	Inverse variance weighted	9	0.135647	0.0791032	0.086379	-0.0193948	0.29069	1.14528	0.980792	1.33735
prot-a-665	ieu-a-1188	Major Depressive Disorder || id:ieu-a-1188	|| id:prot-a-665	Inverse variance weighted	9	0.000208344	0.0260604	0.993621	-0.05087	0.0512867	1.00021	0.950402	1.05262
prot-a-665	ieu-a-1189	Obsessive Compulsive Disorder || id:ieu-a-1189	|| id:prot-a-665	Inverse variance weighted	8	-0.190374	0.0974369	0.0507224	-0.38135	0.000602078	0.82665	0.682939	1.0006
prot-a-665	ieu-a-12	Crohn's disease || id:ieu-a-12	|| id:prot-a-665	Inverse variance weighted	2	-0.0133318	0.0507465	0.792771	-0.112795	0.0861314	0.986757	0.893334	1.08995
prot-a-665	ieu-a-1228	High grade and low grade serous ovarian cancer || id:ieu-a-1228	|| id:prot-a-665	Inverse variance weighted	12	0.0255789	0.0377889	0.498477	-0.0484873	0.099645	1.02591	0.952669	1.10478
prot-a-665	ieu-a-1229	Serous ovarian cancer: low grade and low malignant potential || id:ieu-a-1229	|| id:prot-a-665	Inverse variance weighted	12	0.0178861	0.0708755	0.800764	-0.12103	0.156802	1.01805	0.886007	1.16976
prot-a-665	ieu-a-1230	Serous ovarian cancer: low malignant potential || id:ieu-a-1230	|| id:prot-a-665	Inverse variance weighted	12	-0.0348453	0.0862281	0.686134	-0.203852	0.134162	0.965755	0.815583	1.14358
prot-a-665	ieu-a-1231	Mucinous ovarian cancer: invasive and low malignant potential || id:ieu-a-1231	|| id:prot-a-665	Inverse variance weighted	12	-0.0852732	0.0742905	0.251037	-0.230883	0.0603362	0.918261	0.793833	1.06219
prot-a-665	ieu-a-1232	Low malignant potential mucinous ovarian cancer || id:ieu-a-1232	|| id:prot-a-665	Inverse variance weighted	12	0.0536341	0.110188	0.626434	-0.162334	0.269602	1.0551	0.850158	1.30944
prot-a-665	ieu-a-1233	Low malignant potential ovarian cancer || id:ieu-a-1233	|| id:prot-a-665	Inverse variance weighted	12	-0.00923013	0.0701901	0.895378	-0.146803	0.128343	0.990812	0.863464	1.13694
prot-a-665	ieu-a-26	Type 2 diabetes || id:ieu-a-26	|| id:prot-a-665	Inverse variance weighted	2	0.0628953	0.137566	0.647526	-0.206734	0.332524	1.06492	0.813236	1.39448
prot-a-665	ieu-a-276	Celiac disease || id:ieu-a-276	|| id:prot-a-665	Inverse variance weighted	3	-0.185107	0.135233	0.171061	-0.450164	0.0799493	0.831015	0.637524	1.08323
prot-a-665	ieu-a-294	Inflammatory bowel disease || id:ieu-a-294	|| id:prot-a-665	Inverse variance weighted	2	-0.000919965	0.0424635	0.982715	-0.0841484	0.0823084	0.99908	0.919295	1.08579
prot-a-665	ieu-a-297	Alzheimer's disease || id:ieu-a-297	|| id:prot-a-665	Inverse variance weighted	5	-0.0503046	0.0542586	0.353861	-0.156652	0.0560423	0.95094	0.855002	1.05764
prot-a-665	ieu-a-30	Crohn's disease || id:ieu-a-30	|| id:prot-a-665	Inverse variance weighted	11	0.0440495	0.061008	0.470277	-0.0755262	0.163625	1.04503	0.927255	1.17777
prot-a-665	ieu-a-31	Inflammatory bowel disease || id:ieu-a-31	|| id:prot-a-665	Inverse variance weighted	11	0.0363212	0.0445388	0.414788	-0.0509748	0.123617	1.03699	0.950303	1.13158
prot-a-665	ieu-a-32	Ulcerative colitis || id:ieu-a-32	|| id:prot-a-665	Inverse variance weighted	11	0.00943637	0.0557831	0.865669	-0.0998985	0.118771	1.00948	0.904929	1.12611
prot-a-665	ieu-a-44	Asthma || id:ieu-a-44	|| id:prot-a-665	Inverse variance weighted	3	-0.0481205	0.0938695	0.608209	-0.232105	0.135864	0.953019	0.792863	1.14553
prot-a-665	ieu-a-45	Anorexia nervosa || id:ieu-a-45	|| id:prot-a-665	Inverse variance weighted	5	0.0525671	0.0888891	0.554267	-0.121656	0.22679	1.05397	0.885453	1.25457
prot-a-665	ieu-a-8	Coronary heart disease || id:ieu-a-8	|| id:prot-a-665	Inverse variance weighted	4	-0.0438914	0.0695789	0.528162	-0.180266	0.0924833	0.957058	0.835048	1.09689
prot-a-665	ieu-a-801	Bipolar disorder || id:ieu-a-801	|| id:prot-a-665	Inverse variance weighted	4	-0.176102	0.141441	0.213111	-0.453326	0.101122	0.838533	0.635511	1.10641
prot-a-665	ieu-a-802	Autism || id:ieu-a-802	|| id:prot-a-665	Inverse variance weighted	5	-0.0616554	0.0939338	0.511586	-0.245766	0.122455	0.940207	0.782106	1.13027
prot-a-665	ieu-a-803	PGC cross-disorder traits || id:ieu-a-803	|| id:prot-a-665	Inverse variance weighted	5	-0.0229741	0.0424133	0.588045	-0.106104	0.060156	0.977288	0.899331	1.062
prot-a-665	ieu-a-805	Major depressive disorder || id:ieu-a-805	|| id:prot-a-665	Inverse variance weighted	5	0.0623985	0.0721345	0.387022	-0.078985	0.203782	1.06439	0.924054	1.22603
prot-a-665	ieu-a-806	Autism || id:ieu-a-806	|| id:prot-a-665	Inverse variance weighted	11	-0.000655974	0.0722988	0.992761	-0.142362	0.14105	0.999344	0.867308	1.15148
prot-a-665	ieu-a-812	Parkinson's disease || id:ieu-a-812	|| id:prot-a-665	Inverse variance weighted	2	-0.36174	0.341042	0.288831	-1.03018	0.306702	0.696464	0.356942	1.35894
prot-a-665	ieu-a-815	Systemic lupus erythematosus || id:ieu-a-815	|| id:prot-a-665	Inverse variance weighted	2	-0.0916776	0.269943	0.734144	-0.620767	0.437411	0.912399	0.537532	1.54869
prot-a-665	ieu-a-816	Neuroblastoma || id:ieu-a-816	|| id:prot-a-665	Inverse variance weighted	2	0.293522	0.381044	0.441116	-0.453324	1.04037	1.34114	0.635512	2.83026
prot-a-665	ieu-a-821	Multiple sclerosis || id:ieu-a-821	|| id:prot-a-665	Inverse variance weighted	3	-0.296784	0.348374	0.394263	-0.979596	0.386028	0.743205	0.375463	1.47113
prot-a-665	ieu-a-822	Pancreatic cancer || id:ieu-a-822	|| id:prot-a-665	Inverse variance weighted	3	-0.531282	0.225812	0.0186344	-0.973873	-0.0886908	0.587851	0.377618	0.915128
prot-a-665	ieu-a-832	Rheumatoid arthritis || id:ieu-a-832	|| id:prot-a-665	Inverse variance weighted	5	-0.0417495	0.0678811	0.538529	-0.174797	0.0912975	0.95911	0.839628	1.09559
prot-a-665	ieu-a-965	Lung adenocarcinoma || id:ieu-a-965	|| id:prot-a-665	Inverse variance weighted	7	-0.0829547	0.109336	0.448025	-0.297253	0.131344	0.920393	0.742856	1.14036
prot-a-665	ieu-a-966	Lung cancer || id:ieu-a-966	|| id:prot-a-665	Inverse variance weighted	7	-0.0782208	0.0630632	0.214844	-0.201825	0.045383	0.92476	0.817238	1.04643
prot-a-665	ieu-a-967	Squamous cell lung cancer || id:ieu-a-967	|| id:prot-a-665	Inverse variance weighted	7	-0.0790362	0.101846	0.437728	-0.278655	0.120582	0.924006	0.756801	1.12815
prot-a-665	ieu-a-970	Ulcerative colitis || id:ieu-a-970	|| id:prot-a-665	Inverse variance weighted	2	-0.0141021	0.0534007	0.791718	-0.118768	0.0905633	0.985997	0.888014	1.09479
prot-a-665	ieu-a-973	Ulcerative colitis || id:ieu-a-973	|| id:prot-a-665	Inverse variance weighted	4	0.0169796	0.108077	0.875161	-0.194851	0.228811	1.01712	0.822957	1.2571
prot-a-665	ieu-a-975	Paget's disease || id:ieu-a-975	|| id:prot-a-665	Inverse variance weighted	4	-0.444767	0.283232	0.116339	-0.999903	0.110368	0.640973	0.367915	1.11669
prot-a-665	ieu-a-990	Bulimia nervosa || id:ieu-a-990	|| id:prot-a-665	Inverse variance weighted	5	0.0193684	0.0290781	0.505358	-0.0376246	0.0763615	1.01956	0.963074	1.07935
prot-a-665	ieu-a-996	Eczema || id:ieu-a-996	|| id:prot-a-665	Inverse variance weighted	11	-0.0455836	0.0691294	0.509642	-0.181077	0.0899099	0.95544	0.834371	1.09408
prot-a-665	ieu-b-102	Major depression || id:ieu-b-102	|| id:prot-a-665	Inverse variance weighted	11	-0.00772279	0.0125295	0.537651	-0.0322806	0.016835	0.992307	0.968235	1.01698
prot-a-665	ieu-b-85	Prostate cancer || id:ieu-b-85	|| id:prot-a-665	Inverse variance weighted	12	-0.0333774	0.0232266	0.15071	-0.0789015	0.0121468	0.967174	0.924131	1.01222
prot-a-665	ieu-b-89	Oral cavity and pharyngeal cancer || id:ieu-b-89	|| id:prot-a-665	Inverse variance weighted	7	0.315165	0.123799	0.0109034	0.072519	0.557811	1.37049	1.07521	1.74684
prot-a-665	ieu-b-90	Oral cavity and pharyngeal cancer || id:ieu-b-90	|| id:prot-a-665	Inverse variance weighted	7	0.00769398	0.178563	0.965631	-0.34229	0.357678	1.00772	0.710142	1.43001
prot-a-665	ieu-b-93	Oral cavity cancer || id:ieu-b-93	|| id:prot-a-665	Inverse variance weighted	7	-0.0542266	0.162436	0.738505	-0.372601	0.264148	0.947217	0.68894	1.30232
prot-a-665	ieu-b-94	Oral cavity cancer || id:ieu-b-94	|| id:prot-a-665	Inverse variance weighted	7	0.368571	0.166762	0.0270939	0.0417175	0.695424	1.44567	1.0426	2.00456
prot-a-665	ieu-b-96	Oropharyngeal cancer || id:ieu-b-96	|| id:prot-a-665	Inverse variance weighted	7	0.303718	0.164236	0.0644174	-0.0181842	0.62562	1.35489	0.98198	1.86941
prot-a-665	ieu-b-97	Oropharyngeal cancer || id:ieu-b-97	|| id:prot-a-665	Inverse variance weighted	7	0.0439105	0.200685	0.826803	-0.349432	0.437253	1.04489	0.705089	1.54845
prot-a-665	ukb-a-254	Doctor diagnosed hayfever or allergic rhinitis || id:ukb-a-254	|| id:prot-a-665	Inverse variance weighted	10	-0.00279608	0.00495732	0.572733	-0.0125124	0.00692026	0.997208	0.987566	1.00694
prot-a-665	ukb-a-255	Doctor diagnosed asthma || id:ukb-a-255	|| id:prot-a-665	Inverse variance weighted	10	0.00512422	0.00393917	0.193314	-0.00259655	0.012845	1.00514	0.997407	1.01293
prot-a-665	ukb-a-261	Hearing difficulty/problems with background noise || id:ukb-a-261	|| id:prot-a-665	Inverse variance weighted	10	0.00225371	0.00332602	0.498026	-0.00426529	0.00877271	1.00226	0.995744	1.00881
prot-a-665	ukb-a-383	Tinnitus: Yes now most or all of the time || id:ukb-a-383	|| id:prot-a-665	Inverse variance weighted	10	-0.000537807	0.00351621	0.878437	-0.00742957	0.00635396	0.999462	0.992598	1.00637
prot-a-665	ukb-a-384	Tinnitus: Yes now some of the time || id:ukb-a-384	|| id:prot-a-665	Inverse variance weighted	10	-0.00196528	0.00294634	0.504758	-0.00774011	0.00380955	0.998037	0.99229	1.00382
prot-a-665	ukb-a-385	Tinnitus: Yes but not now but have in the past || id:ukb-a-385	|| id:prot-a-665	Inverse variance weighted	10	0.00187405	0.00402343	0.64137	-0.00601187	0.00975997	1.00188	0.994006	1.00981
prot-a-665	ukb-a-447	Blood clot DVT bronchitis emphysema asthma rhinitis eczema allergy diagnosed by doctor: Hayfever allergic rhinitis or eczema || id:ukb-a-447	|| id:prot-a-665	Inverse variance weighted	10	-0.00109962	0.00247969	0.65744	-0.00595981	0.00376057	0.998901	0.994058	1.00377
prot-a-665	ukb-a-545	Diagnoses - main ICD10: K21 Gastro-oesophageal reflux disease || id:ukb-a-545	|| id:prot-a-665	Inverse variance weighted	10	-0.000256902	0.00109083	0.813812	-0.00239492	0.00188112	0.999743	0.997608	1.00188
prot-a-665	ukb-a-66	Non-cancer illness code self-reported: asthma || id:ukb-a-66	|| id:prot-a-665	Inverse variance weighted	10	-0.000225791	0.00299003	0.939805	-0.00608625	0.00563467	0.999774	0.993932	1.00565
prot-a-665	ukb-a-70	Non-cancer illness code self-reported: gastro-oesophageal reflux (gord) / gastric reflux || id:ukb-a-70	|| id:prot-a-665	Inverse variance weighted	10	-0.0016725	0.00118661	0.158693	-0.00399825	0.000653248	0.998329	0.99601	1.00065
prot-a-665	ukb-a-94	Non-cancer illness code self-reported: hayfever/allergic rhinitis || id:ukb-a-94	|| id:prot-a-665	Inverse variance weighted	10	0.00109766	0.00136766	0.422216	-0.00158296	0.00377829	1.0011	0.998418	1.00379
prot-a-665	ukb-a-97	Non-cancer illness code self-reported: nasal polyps || id:ukb-a-97	|| id:prot-a-665	Inverse variance weighted	10	0.000342153	0.000390173	0.380527	-0.000422587	0.00110689	1.00034	0.999578	1.00111
prot-a-665	ukb-b-10144	Diagnoses - secondary ICD10: K21.0 Gastro-oesophageal reflux disease with oesophagitis || id:ukb-b-10144	|| id:prot-a-665	Inverse variance weighted	4	0.000260306	0.000472106	0.581379	-0.000665022	0.00118563	1.00026	0.999335	1.00119
prot-a-665	ukb-b-11297	Doctor diagnosed asthma || id:ukb-b-11297	|| id:prot-a-665	Inverse variance weighted	9	0.0011281	0.00351312	0.748128	-0.00575762	0.00801381	1.00113	0.994259	1.00805
prot-a-665	ukb-b-12753	Recent medication for hayfever or allergic rhinitis || id:ukb-b-12753	|| id:prot-a-665	Inverse variance weighted	7	-0.000444276	0.0141994	0.97504	-0.0282751	0.0273866	0.999556	0.972121	1.02777
prot-a-665	ukb-b-1386	Diagnoses - main ICD10: K21.9 Gastro-oesophageal reflux disease without oesophagitis || id:ukb-b-1386	|| id:prot-a-665	Inverse variance weighted	6	-5.95562e-05	0.000600099	0.920944	-0.00123575	0.00111664	0.99994	0.998765	1.00112
prot-a-665	ukb-b-14254	Tinnitus severity/nuisance || id:ukb-b-14254	|| id:prot-a-665	Inverse variance weighted	10	-0.0646074	0.066706	0.332775	-0.195351	0.0661363	0.937435	0.822546	1.06837
prot-a-665	ukb-b-16499	Non-cancer illness code, self-reported: hayfever/allergic rhinitis || id:ukb-b-16499	|| id:prot-a-665	Inverse variance weighted	10	0.00095293	0.00115969	0.41124	-0.00132006	0.00322592	1.00095	0.998681	1.00323
prot-a-665	ukb-b-16818	Non-cancer illness code, self-reported: gastro-oesophageal reflux (gord) / gastric reflux || id:ukb-b-16818	|| id:prot-a-665	Inverse variance weighted	9	-0.000733723	0.00143479	0.609085	-0.00354591	0.00207846	0.999267	0.99646	1.00208
prot-a-665	ukb-b-17219	Diagnoses - secondary ICD10: J45.9 Asthma, unspecified || id:ukb-b-17219	|| id:prot-a-665	Inverse variance weighted	9	-0.000709252	0.00139012	0.609904	-0.00343389	0.00201538	0.999291	0.996572	1.00202
prot-a-665	ukb-b-17241	Blood clot, DVT, bronchitis, emphysema, asthma, rhinitis, eczema, allergy diagnosed by doctor: Hayfever, allergic rhinitis or eczema || id:ukb-b-17241	|| id:prot-a-665	Inverse variance weighted	10	-0.00160197	0.00234078	0.493739	-0.0061899	0.00298596	0.998399	0.993829	1.00299
prot-a-665	ukb-b-18113	Non-cancer illness code, self-reported: asthma || id:ukb-b-18113	|| id:prot-a-665	Inverse variance weighted	10	-0.000381104	0.00252145	0.879861	-0.00532315	0.00456094	0.999619	0.994691	1.00457
prot-a-665	ukb-b-18275	Hearing difficulty/problems with background noise || id:ukb-b-18275	|| id:prot-a-665	Inverse variance weighted	10	0.00256172	0.00302955	0.397788	-0.00337619	0.00849964	1.00257	0.996629	1.00854
prot-a-665	ukb-b-18290	Age hayfever or allergic rhinitis diagnosed by doctor || id:ukb-b-18290	|| id:prot-a-665	Inverse variance weighted	10	-0.030653	0.0251499	0.222916	-0.0799467	0.0186408	0.969812	0.923166	1.01882
prot-a-665	ukb-b-18436	Age asthma diagnosed by doctor || id:ukb-b-18436	|| id:prot-a-665	Inverse variance weighted	8	0.0234991	0.0305511	0.441791	-0.0363811	0.0833792	1.02378	0.964273	1.08695
prot-a-665	ukb-b-19886	Diagnoses - secondary ICD10: K21.9 Gastro-oesophageal reflux disease without oesophagitis || id:ukb-b-19886	|| id:prot-a-665	Inverse variance weighted	6	-0.00103962	0.000712606	0.144594	-0.00243632	0.000357092	0.998961	0.997567	1.00036
prot-a-665	ukb-b-20208	Diagnoses - main ICD10: J45.9 Asthma, unspecified || id:ukb-b-20208	|| id:prot-a-665	Inverse variance weighted	4	-8.3825e-05	0.000432161	0.846201	-0.00093086	0.00076321	0.999916	0.99907	1.00076
prot-a-665	ukb-b-3770	Diagnoses - main ICD10: J34.2 Deviated nasal septum || id:ukb-b-3770	|| id:prot-a-665	Inverse variance weighted	5	-0.00071584	0.00076029	0.346431	-0.00220601	0.000774329	0.999284	0.997796	1.00077
prot-a-665	ukb-b-4575	Age asthma diagnosed || id:ukb-b-4575	|| id:prot-a-665	Inverse variance weighted	10	-0.00418723	0.0261258	0.872667	-0.0553938	0.0470193	0.995822	0.946113	1.04814
prot-a-665	ukb-b-69	Non-cancer illness code, self-reported: chronic sinusitis || id:ukb-b-69	|| id:prot-a-665	Inverse variance weighted	4	0.000242452	0.000878722	0.782614	-0.00147984	0.00196475	1.00024	0.998521	1.00197
prot-a-665	ukb-b-7178	Doctor diagnosed hayfever or allergic rhinitis || id:ukb-b-7178	|| id:prot-a-665	Inverse variance weighted	10	7.89238e-05	0.00426315	0.98523	-0.00827685	0.0084347	1.00008	0.991757	1.00847
prot-a-665	ukb-b-8425	Non-cancer illness code, self-reported: nasal polyps || id:ukb-b-8425	|| id:prot-a-665	Inverse variance weighted	4	0.000612426	0.000555427	0.270191	-0.00047621	0.00170106	1.00061	0.999524	1.0017
prot-a-665	ukb-d-4803_0	Tinnitus: No, never || id:ukb-d-4803_0	|| id:prot-a-665	Inverse variance weighted	12	0.00420298	0.00422973	0.320381	-0.00408729	0.0124932	1.00421	0.995921	1.01257
prot-a-665	ukb-d-4803_11	Tinnitus: Yes, now most or all of the time || id:ukb-d-4803_11	|| id:prot-a-665	Inverse variance weighted	12	0.000845178	0.00265448	0.750184	-0.00435761	0.00604797	1.00085	0.995652	1.00607
prot-a-665	ukb-d-4803_12	Tinnitus: Yes, now a lot of the time || id:ukb-d-4803_12	|| id:prot-a-665	Inverse variance weighted	12	-0.00147394	0.00146122	0.313118	-0.00433793	0.00139006	0.998527	0.995671	1.00139
prot-a-665	ukb-d-4803_13	Tinnitus: Yes, now some of the time || id:ukb-d-4803_13	|| id:prot-a-665	Inverse variance weighted	12	-0.00145009	0.00265956	0.585591	-0.00666282	0.00376265	0.998551	0.993359	1.00377
prot-a-665	ukb-d-4803_14	Tinnitus: Yes, but not now, but have in the past || id:ukb-d-4803_14	|| id:prot-a-665	Inverse variance weighted	12	-0.00212405	0.00338756	0.530649	-0.00876367	0.00451557	0.997878	0.991275	1.00453
prot-a-665	ukb-d-ASTHMA_CHILD	Childhood asthma (age<16) || id:ukb-d-ASTHMA_CHILD	|| id:prot-a-665	Inverse variance weighted	12	-0.000343746	0.000413612	0.405927	-0.00115443	0.000466934	0.999656	0.998846	1.00047
prot-a-665	ukb-d-ASTHMA_HOSPITAL1	Asthma, hospital admissions 1 || id:ukb-d-ASTHMA_HOSPITAL1	|| id:prot-a-665	Inverse variance weighted	12	-0.000332352	0.000416009	0.424346	-0.00114773	0.000483027	0.999668	0.998853	1.00048
prot-a-665	ukb-d-J10_ASTHMA	Asthma || id:ukb-d-J10_ASTHMA	|| id:prot-a-665	Inverse variance weighted	12	-0.000343746	0.000413612	0.405927	-0.00115443	0.000466934	0.999656	0.998846	1.00047
prot-a-665	ukb-d-J32	Diagnoses - main ICD10: J32 Chronic sinusitis || id:ukb-d-J32	|| id:prot-a-665	Inverse variance weighted	12	-0.000555317	0.00031232	0.0753976	-0.00116746	5.68303e-05	0.999445	0.998833	1.00006
prot-a-665	ukb-d-J45	Diagnoses - main ICD10: J45 Asthma || id:ukb-d-J45	|| id:prot-a-665	Inverse variance weighted	12	-0.000246694	0.000419899	0.556862	-0.0010697	0.000576308	0.999753	0.998931	1.00058
prot-a-2997	ebi-a-GCST006862	Asthma || id:ebi-a-GCST006862	|| id:prot-a-2997	Inverse variance weighted	6	0.00807585	0.0261761	0.757687	-0.0432293	0.059381	1.00811	0.957692	1.06118
prot-a-2997	ebi-a-GCST007799	Asthma (adult onset) || id:ebi-a-GCST007799	|| id:prot-a-2997	Inverse variance weighted	13	-1.3032	0.874776	0.136288	-3.01776	0.411357	0.27166	0.0489104	1.50886
prot-a-2997	ebi-a-GCST007800	Asthma (childhood onset) || id:ebi-a-GCST007800	|| id:prot-a-2997	Inverse variance weighted	13	-1.33323	0.878495	0.129109	-3.05508	0.388625	0.263625	0.0471191	1.47495
prot-a-2997	ebi-a-GCST010775	COVID-19 (very severe respiratory confirmed vs not hospitalized) RELEASE 4 || id:ebi-a-GCST010775	|| id:prot-a-2997	Inverse variance weighted	13	-0.268978	0.249436	0.28088	-0.757872	0.219916	0.76416	0.468663	1.24597
prot-a-2997	ebi-a-GCST010777	COVID-19 (hospitalized vs population) RELEASE 4 || id:ebi-a-GCST010777	|| id:prot-a-2997	Inverse variance weighted	13	0.0176429	0.0203755	0.386552	-0.0222931	0.057579	1.0178	0.977954	1.05927
prot-a-2997	ebi-a-GCST010778	COVID-19 (covid vs lab/self reported negative) RELEASE 4 || id:ebi-a-GCST010778	|| id:prot-a-2997	Inverse variance weighted	13	0.0176429	0.0203755	0.386552	-0.0222931	0.057579	1.0178	0.977954	1.05927
prot-a-2997	ebi-a-GCST010780	COVID-19 (RELEASE 4) || id:ebi-a-GCST010780	|| id:prot-a-2997	Inverse variance weighted	13	0.00455339	0.017997	0.800261	-0.0307207	0.0398275	1.00456	0.969746	1.04063
prot-a-2997	ebi-a-GCST010781	COVID-19 (predicted covid from self-reported symptoms vs predicted or self-reported non-covid) RELEASE 4 || id:ebi-a-GCST010781	|| id:prot-a-2997	Inverse variance weighted	13	0.1143	0.0405172	0.00478696	0.0348866	0.193714	1.12109	1.0355	1.21375
prot-a-2997	ebi-a-GCST010782	COVID-19 (hospitalized covid vs not hospitalized covid) RELEASE 4 || id:ebi-a-GCST010782	|| id:prot-a-2997	Inverse variance weighted	13	-0.00206577	0.0488557	0.966273	-0.0978229	0.0936914	0.997936	0.906809	1.09822
prot-a-2997	ebi-a-GCST010783	COVID-19 (very severe respiratory confirmed vs population) RELEASE 4 || id:ebi-a-GCST010783	|| id:prot-a-2997	Inverse variance weighted	13	-0.011476	0.0370806	0.75695	-0.0841541	0.061202	0.98859	0.91929	1.06311
prot-a-2997	finn-a-ALLERG_ASTHMA	Allergic asthma || id:finn-a-ALLERG_ASTHMA	|| id:prot-a-2997	Inverse variance weighted	6	0.131194	0.10288	0.202235	-0.0704514	0.332839	1.14019	0.931973	1.39492
prot-a-2997	finn-a-ALLERG_ASTHMA_EXMORE	Allergic asthma (mode) || id:finn-a-ALLERG_ASTHMA_EXMORE	|| id:prot-a-2997	Inverse variance weighted	6	0.129337	0.102853	0.208573	-0.0722543	0.330929	1.13807	0.930294	1.39226
prot-a-2997	finn-a-ALLERG_RHINITIS	Allergic rhinitis || id:finn-a-ALLERG_RHINITIS	|| id:prot-a-2997	Inverse variance weighted	6	0.0691458	0.121235	0.568443	-0.168474	0.306766	1.07159	0.844953	1.35902
prot-a-2997	finn-a-ASTHMA_CHILD	Childhood asthma (age<16) || id:finn-a-ASTHMA_CHILD	|| id:prot-a-2997	Inverse variance weighted	6	-0.101805	0.129029	0.430104	-0.354702	0.151091	0.903205	0.701382	1.1631
prot-a-2997	finn-a-ASTHMA_CHILD_EXMORE	Childhood asthma (age<16) || id:finn-a-ASTHMA_CHILD_EXMORE	|| id:prot-a-2997	Inverse variance weighted	6	-0.102015	0.12924	0.429909	-0.355326	0.151295	0.903016	0.700945	1.16334
prot-a-2997	finn-a-ASTHMA_COMORB	Asthma associated co-morbidites || id:finn-a-ASTHMA_COMORB	|| id:prot-a-2997	Inverse variance weighted	6	-0.00342838	0.0270038	0.898973	-0.0563558	0.0494991	0.996577	0.945203	1.05074
prot-a-2997	finn-a-ASTHMA_HOSPITAL1	Asthma, hospital admissions 1 || id:finn-a-ASTHMA_HOSPITAL1	|| id:prot-a-2997	Inverse variance weighted	6	0.0575723	0.0498294	0.247931	-0.0400933	0.155238	1.05926	0.9607	1.16794
prot-a-2997	finn-a-ASTHMA_HOSPITAL2	Asthma, hospital admission 2 || id:finn-a-ASTHMA_HOSPITAL2	|| id:prot-a-2997	Inverse variance weighted	6	0.0293685	0.0674609	0.663315	-0.102855	0.161592	1.0298	0.902258	1.17538
prot-a-2997	finn-a-ASTHMA_HOSPITAL3	Asthma, hospital admissions 3 || id:finn-a-ASTHMA_HOSPITAL3	|| id:prot-a-2997	Inverse variance weighted	6	-0.140457	0.113675	0.216607	-0.363261	0.0823464	0.868961	0.695405	1.08583
prot-a-2997	finn-a-ASTHMA_MIXED	Asthma mixed form || id:finn-a-ASTHMA_MIXED	|| id:prot-a-2997	Inverse variance weighted	6	0.499276	0.253882	0.0492329	0.00166784	0.996884	1.64753	1.00167	2.70982
prot-a-2997	finn-a-ASTHMA_MIXED_EXMORE	Asthma mixed form (mode) || id:finn-a-ASTHMA_MIXED_EXMORE	|| id:prot-a-2997	Inverse variance weighted	6	0.501273	0.253977	0.0484162	0.00347865	0.999068	1.65082	1.00348	2.71575
prot-a-2997	finn-a-ASTHMA_MODE	Asthma (mode) || id:finn-a-ASTHMA_MODE	|| id:prot-a-2997	Inverse variance weighted	6	0.0412439	0.0485762	0.395851	-0.0539655	0.136453	1.04211	0.947465	1.1462
prot-a-2997	finn-a-ASTHMA_NAS	Asthma (unspecified) || id:finn-a-ASTHMA_NAS	|| id:prot-a-2997	Inverse variance weighted	6	0.0222343	0.0729805	0.760625	-0.120808	0.165276	1.02248	0.886204	1.17972
prot-a-2997	finn-a-ASTHMA_NAS_EXMORE	Asthma, unspecified (mode) || id:finn-a-ASTHMA_NAS_EXMORE	|| id:prot-a-2997	Inverse variance weighted	6	0.0186493	0.0730569	0.798513	-0.124542	0.161841	1.01882	0.882901	1.17567
prot-a-2997	finn-a-ASTHMA_NONALLERG	Non-allergic asthma || id:finn-a-ASTHMA_NONALLERG	|| id:prot-a-2997	Inverse variance weighted	6	-0.0098465	0.149371	0.947442	-0.302613	0.28292	0.990202	0.738885	1.327
prot-a-2997	finn-a-H8_TINNITUS	Tinnitus || id:finn-a-H8_TINNITUS	|| id:prot-a-2997	Inverse variance weighted	6	-0.168762	0.131294	0.198661	-0.426099	0.0885741	0.84471	0.653052	1.09262
prot-a-2997	finn-a-J10_ASTHMA	Asthma || id:finn-a-J10_ASTHMA	|| id:prot-a-2997	Inverse variance weighted	6	0.0470187	0.0474179	0.321402	-0.0459204	0.139958	1.04814	0.955118	1.15023
prot-a-2997	finn-a-J10_ASTHMA_EXMORE	Asthma || id:finn-a-J10_ASTHMA_EXMORE	|| id:prot-a-2997	Inverse variance weighted	6	0.047153	0.0475034	0.320894	-0.0459537	0.14026	1.04828	0.955086	1.15057
prot-a-2997	finn-a-J10_ASTHMA_MAIN	Asthma || id:finn-a-J10_ASTHMA_MAIN	|| id:prot-a-2997	Inverse variance weighted	6	0.0644475	0.0507089	0.203753	-0.0349419	0.163837	1.06657	0.965661	1.17802
prot-a-2997	finn-a-J10_ASTHMA_MAIN_EXMORE	Asthma (more excluded) || id:finn-a-J10_ASTHMA_MAIN_EXMORE	|| id:prot-a-2997	Inverse variance weighted	6	0.0644874	0.0507888	0.204186	-0.0350587	0.164033	1.06661	0.965549	1.17825
prot-a-2997	finn-a-J10_CHRONSINUSITIS	Chronic sinusitis || id:finn-a-J10_CHRONSINUSITIS	|| id:prot-a-2997	Inverse variance weighted	6	0.081736	0.0704936	0.24626	-0.0564315	0.219904	1.08517	0.945131	1.24596
prot-a-2997	finn-a-J10_SEPTDEV	Deviated nasal septum || id:finn-a-J10_SEPTDEV	|| id:prot-a-2997	Inverse variance weighted	6	-0.0124711	0.0756265	0.86902	-0.160699	0.135757	0.987606	0.851548	1.1454
prot-a-2997	finn-a-J10_VASOALLERRHIN	Vasomotor and allergic rhinitis || id:finn-a-J10_VASOALLERRHIN	|| id:prot-a-2997	Inverse variance weighted	6	0.0342847	0.0796441	0.666851	-0.121818	0.190387	1.03488	0.88531	1.20972
prot-a-2997	finn-a-K11_REFLUX	Gastro-oesophageal reflux disease || id:finn-a-K11_REFLUX	|| id:prot-a-2997	Inverse variance weighted	6	-0.00447775	0.0572902	0.937701	-0.116766	0.107811	0.995532	0.889793	1.11384
prot-a-2997	finn-a-NONALLERG_ASTHMA	Non-allergic asthma || id:finn-a-NONALLERG_ASTHMA	|| id:prot-a-2997	Inverse variance weighted	6	0.0233588	0.150984	0.87705	-0.27257	0.319288	1.02363	0.76142	1.37615
prot-a-2997	finn-a-NONALLERG_ASTHMA_EXMORE	Non-allergic asthma (mode) || id:finn-a-NONALLERG_ASTHMA_EXMORE	|| id:prot-a-2997	Inverse variance weighted	6	0.0227141	0.149946	0.879596	-0.27118	0.316608	1.02297	0.762479	1.37246
prot-a-2997	ieu-a-1013	Glioma || id:ieu-a-1013	|| id:prot-a-2997	Inverse variance weighted	2	-0.290061	0.134145	0.0305951	-0.552985	-0.0271374	0.748218	0.57523	0.973228
prot-a-2997	ieu-a-1024	Multiple sclerosis || id:ieu-a-1024	|| id:prot-a-2997	Inverse variance weighted	2	0.0388037	0.045979	0.398701	-0.0513151	0.128923	1.03957	0.949979	1.1376
prot-a-2997	ieu-a-1025	Multiple sclerosis || id:ieu-a-1025	|| id:prot-a-2997	Inverse variance weighted	2	0.225115	0.105333	0.0325832	0.018663	0.431567	1.25247	1.01884	1.53967
prot-a-2997	ieu-a-1029	Internalizing problems || id:ieu-a-1029	|| id:prot-a-2997	Inverse variance weighted	6	-0.101425	0.034347	0.00314739	-0.168745	-0.0341053	0.903549	0.844724	0.96647
prot-a-2997	ieu-a-1054	Gout || id:ieu-a-1054	|| id:prot-a-2997	Inverse variance weighted	6	0.0455915	0.063365	0.471829	-0.0786038	0.169787	1.04665	0.924406	1.18505
prot-a-2997	ieu-a-1059	Celiac disease || id:ieu-a-1059	|| id:prot-a-2997	Inverse variance weighted	2	-0.0786215	0.15416	0.610052	-0.380775	0.223532	0.92439	0.683332	1.25049
prot-a-2997	ieu-a-1082	Thyroid cancer || id:ieu-a-1082	|| id:prot-a-2997	Inverse variance weighted	2	-0.3817	0.330564	0.248216	-1.0296	0.266205	0.6827	0.357148	1.305
prot-a-2997	ieu-a-1085	Amyotrophic lateral sclerosis || id:ieu-a-1085	|| id:prot-a-2997	Inverse variance weighted	11	0.0118231	0.0058615	0.043687	0.000334583	0.0233117	1.01189	1.00033	1.02359
prot-a-2997	ieu-a-1090	Type 2 diabetes || id:ieu-a-1090	|| id:prot-a-2997	Inverse variance weighted	11	-0.000314996	0.0644529	0.996101	-0.126643	0.126013	0.999685	0.881048	1.1343
prot-a-2997	ieu-a-1120	Ovarian cancer || id:ieu-a-1120	|| id:prot-a-2997	Inverse variance weighted	13	-0.0237838	0.022105	0.281952	-0.0671096	0.019542	0.976497	0.935093	1.01973
prot-a-2997	ieu-a-1121	High grade serous ovarian cancer || id:ieu-a-1121	|| id:prot-a-2997	Inverse variance weighted	13	-0.0237711	0.0276083	0.389232	-0.0778834	0.0303413	0.976509	0.925072	1.03081
prot-a-2997	ieu-a-1122	Low grade serous ovarian cancer || id:ieu-a-1122	|| id:prot-a-2997	Inverse variance weighted	13	0.0838027	0.0670319	0.21123	-0.0475798	0.215185	1.08741	0.953534	1.24009
prot-a-2997	ieu-a-1123	Invasive mucinous ovarian cancer || id:ieu-a-1123	|| id:prot-a-2997	Inverse variance weighted	13	0.0321216	0.0723203	0.656929	-0.109626	0.173869	1.03264	0.896169	1.1899
prot-a-2997	ieu-a-1124	Clear cell ovarian cancer || id:ieu-a-1124	|| id:prot-a-2997	Inverse variance weighted	13	-0.0472917	0.0655912	0.470905	-0.17585	0.081267	0.953809	0.838743	1.08466
prot-a-2997	ieu-a-1125	Endometrioid ovarian cancer || id:ieu-a-1125	|| id:prot-a-2997	Inverse variance weighted	13	-0.0821193	0.0398434	0.0392978	-0.160212	-0.00402637	0.921162	0.851963	0.995982
prot-a-2997	ieu-a-1126	Breast cancer (Combined Oncoarray; iCOGS; GWAS meta analysis) || id:ieu-a-1126	|| id:prot-a-2997	Inverse variance weighted	13	0.00606972	0.0107941	0.5739	-0.0150868	0.0272262	1.00609	0.985026	1.0276
prot-a-2997	ieu-a-1127	ER+ Breast cancer (Combined Oncoarray; iCOGS; GWAS meta analysis) || id:ieu-a-1127	|| id:prot-a-2997	Inverse variance weighted	13	0.00509422	0.0135808	0.707582	-0.0215241	0.0317125	1.00511	0.978706	1.03222
prot-a-2997	ieu-a-1128	ER- Breast cancer (Combined Oncoarray; iCOGS; GWAS meta analysis) || id:ieu-a-1128	|| id:prot-a-2997	Inverse variance weighted	13	0.0431032	0.0161043	0.00743971	0.0115387	0.0746677	1.04405	1.01161	1.07753
prot-a-2997	ieu-a-1129	Breast cancer (Oncoarray) || id:ieu-a-1129	|| id:prot-a-2997	Inverse variance weighted	13	0.00372343	0.0169819	0.826448	-0.0295611	0.0370079	1.00373	0.970872	1.0377
prot-a-2997	ieu-a-1130	Breast cancer (iCOGS) || id:ieu-a-1130	|| id:prot-a-2997	Inverse variance weighted	13	0.0104636	0.0145937	0.473376	-0.01814	0.0390672	1.01052	0.982024	1.03984
prot-a-2997	ieu-a-1131	Breast cancer (GWAS) || id:ieu-a-1131	|| id:prot-a-2997	Inverse variance weighted	13	0.00183433	0.0256182	0.942918	-0.0483773	0.052046	1.00184	0.952774	1.05342
prot-a-2997	ieu-a-1132	ER+ Breast cancer (Oncoarray) || id:ieu-a-1132	|| id:prot-a-2997	Inverse variance weighted	13	0.00611004	0.0190302	0.748156	-0.0311891	0.0434091	1.00613	0.969292	1.04437
prot-a-2997	ieu-a-1133	ER+ Breast cancer (iCOGS) || id:ieu-a-1133	|| id:prot-a-2997	Inverse variance weighted	13	0.00666097	0.0172186	0.698869	-0.0270874	0.0404094	1.00668	0.973276	1.04124
prot-a-2997	ieu-a-1134	ER+ Breast cancer (GWAS) || id:ieu-a-1134	|| id:prot-a-2997	Inverse variance weighted	13	-0.0198051	0.0503589	0.694113	-0.118508	0.0788983	0.98039	0.888244	1.08209
prot-a-2997	ieu-a-1135	ER- Breast cancer (Oncoarray) || id:ieu-a-1135	|| id:prot-a-2997	Inverse variance weighted	13	0.0147794	0.0223798	0.509002	-0.029085	0.0586438	1.01489	0.971334	1.0604
prot-a-2997	ieu-a-1136	ER- Breast cancer (iCOGS) || id:ieu-a-1136	|| id:prot-a-2997	Inverse variance weighted	13	0.0719063	0.0284417	0.0114649	0.0161606	0.127652	1.07455	1.01629	1.13616
prot-a-2997	ieu-a-1137	ER- Breast cancer (GWAS) || id:ieu-a-1137	|| id:prot-a-2997	Inverse variance weighted	13	0.0764353	0.0400784	0.0565015	-0.00211824	0.154989	1.07943	0.997884	1.16764
prot-a-2997	ieu-a-1163	ER- Breast cancer (Survival) || id:ieu-a-1163	|| id:prot-a-2997	Inverse variance weighted	13	-0.0199498	0.0694796	0.774011	-0.15613	0.11623	0.980248	0.855448	1.12325
prot-a-2997	ieu-a-1164	ER+ Breast cancer (Survival) || id:ieu-a-1164	|| id:prot-a-2997	Inverse variance weighted	13	-0.00586261	0.0586573	0.920387	-0.120831	0.109106	0.994155	0.886184	1.11528
prot-a-2997	ieu-a-1165	Breast cancer (Survival) || id:ieu-a-1165	|| id:prot-a-2997	Inverse variance weighted	13	0.0142296	0.0393567	0.717684	-0.0629095	0.0913688	1.01433	0.939028	1.09567
prot-a-2997	ieu-a-1166	ER- Breast cancer (GWAS) || id:ieu-a-1166	|| id:prot-a-2997	Inverse variance weighted	13	0.0652627	0.0287497	0.0232056	0.00891335	0.121612	1.06744	1.00895	1.12932
prot-a-2997	ieu-a-1167	ER+ Breast cancer (GWAS) || id:ieu-a-1167	|| id:prot-a-2997	Inverse variance weighted	13	0.0162788	0.0181978	0.371027	-0.0193888	0.0519464	1.01641	0.980798	1.05332
prot-a-2997	ieu-a-1168	Breast cancer (GWAS) || id:ieu-a-1168	|| id:prot-a-2997	Inverse variance weighted	13	0.0154725	0.0146955	0.2924	-0.0133307	0.0442756	1.01559	0.986758	1.04527
prot-a-2997	ieu-a-1169	Hip osteoarthritis || id:ieu-a-1169	|| id:prot-a-2997	Inverse variance weighted	5	-0.0136404	0.0437173	0.755029	-0.0993263	0.0720454	0.986452	0.905447	1.0747
prot-a-2997	ieu-a-1170	Knee and hip osteoarthritis || id:ieu-a-1170	|| id:prot-a-2997	Inverse variance weighted	5	0.0126696	0.0325456	0.697062	-0.0511197	0.076459	1.01275	0.950165	1.07946
prot-a-2997	ieu-a-1171	Knee osteoarthritis || id:ieu-a-1171	|| id:prot-a-2997	Inverse variance weighted	5	0.0376486	0.0417446	0.36712	-0.0441707	0.119468	1.03837	0.956791	1.1269
prot-a-2997	ieu-a-1183	ADHD || id:ieu-a-1183	|| id:prot-a-2997	Inverse variance weighted	10	0.0226355	0.0190986	0.235942	-0.0147978	0.0600688	1.02289	0.985311	1.06191
prot-a-2997	ieu-a-1184	Autism Spectrum Disorder || id:ieu-a-1184	|| id:prot-a-2997	Inverse variance weighted	11	0.00369237	0.0439594	0.93306	-0.0824681	0.0898528	1.0037	0.920841	1.09401
prot-a-2997	ieu-a-1185	Autism Spectrum Disorder || id:ieu-a-1185	|| id:prot-a-2997	Inverse variance weighted	10	0.00619211	0.0197576	0.753974	-0.0325328	0.0449171	1.00621	0.967991	1.04594
prot-a-2997	ieu-a-1186	Anorexia Nervosa || id:ieu-a-1186	|| id:prot-a-2997	Inverse variance weighted	10	0.0365227	0.0426734	0.392072	-0.0471171	0.120163	1.0372	0.953976	1.12768
prot-a-2997	ieu-a-1188	Major Depressive Disorder || id:ieu-a-1188	|| id:prot-a-2997	Inverse variance weighted	11	0.0195305	0.0112054	0.0813424	-0.00243214	0.0414932	1.01972	0.997571	1.04237
prot-a-2997	ieu-a-1189	Obsessive Compulsive Disorder || id:ieu-a-1189	|| id:prot-a-2997	Inverse variance weighted	11	-0.012883	0.0472779	0.785242	-0.105548	0.0797817	0.9872	0.899832	1.08305
prot-a-2997	ieu-a-12	Crohn's disease || id:ieu-a-12	|| id:prot-a-2997	Inverse variance weighted	2	0.317149	0.0757038	2.79763e-05	0.16877	0.465528	1.37321	1.18385	1.59286
prot-a-2997	ieu-a-1228	High grade and low grade serous ovarian cancer || id:ieu-a-1228	|| id:prot-a-2997	Inverse variance weighted	13	-0.0149842	0.0250558	0.549816	-0.0640936	0.0341251	0.985127	0.937917	1.03471
prot-a-2997	ieu-a-1229	Serous ovarian cancer: low grade and low malignant potential || id:ieu-a-1229	|| id:prot-a-2997	Inverse variance weighted	13	-0.00136676	0.0609863	0.98212	-0.1209	0.118166	0.998634	0.886123	1.12543
prot-a-2997	ieu-a-1230	Serous ovarian cancer: low malignant potential || id:ieu-a-1230	|| id:prot-a-2997	Inverse variance weighted	13	-0.0440569	0.0789385	0.576764	-0.198776	0.110663	0.956899	0.819733	1.11702
prot-a-2997	ieu-a-1231	Mucinous ovarian cancer: invasive and low malignant potential || id:ieu-a-1231	|| id:prot-a-2997	Inverse variance weighted	13	-0.0141778	0.0616744	0.818183	-0.13506	0.106704	0.985922	0.873664	1.1126
prot-a-2997	ieu-a-1232	Low malignant potential mucinous ovarian cancer || id:ieu-a-1232	|| id:prot-a-2997	Inverse variance weighted	13	-0.079091	0.0685124	0.248334	-0.213375	0.0551933	0.923956	0.807853	1.05674
prot-a-2997	ieu-a-1233	Low malignant potential ovarian cancer || id:ieu-a-1233	|| id:prot-a-2997	Inverse variance weighted	13	-0.056383	0.063066	0.371306	-0.179992	0.0672265	0.945177	0.835277	1.06954
prot-a-2997	ieu-a-26	Type 2 diabetes || id:ieu-a-26	|| id:prot-a-2997	Inverse variance weighted	6	-0.0256029	0.0269256	0.341667	-0.078377	0.0271712	0.974722	0.924616	1.02754
prot-a-2997	ieu-a-276	Celiac disease || id:ieu-a-276	|| id:prot-a-2997	Inverse variance weighted	3	0.0173186	0.0743028	0.815698	-0.128315	0.162952	1.01747	0.879576	1.17698
prot-a-2997	ieu-a-294	Inflammatory bowel disease || id:ieu-a-294	|| id:prot-a-2997	Inverse variance weighted	2	0.194793	0.0849618	0.0218644	0.0282682	0.361319	1.21506	1.02867	1.43522
prot-a-2997	ieu-a-297	Alzheimer's disease || id:ieu-a-297	|| id:prot-a-2997	Inverse variance weighted	10	0.0107012	0.0236721	0.651226	-0.0356961	0.0570985	1.01076	0.964933	1.05876
prot-a-2997	ieu-a-30	Crohn's disease || id:ieu-a-30	|| id:prot-a-2997	Inverse variance weighted	13	0.045424	0.0460238	0.323658	-0.0447826	0.135631	1.04647	0.956205	1.14526
prot-a-2997	ieu-a-31	Inflammatory bowel disease || id:ieu-a-31	|| id:prot-a-2997	Inverse variance weighted	13	0.0428445	0.0293641	0.144543	-0.0147091	0.100398	1.04378	0.985399	1.10561
prot-a-2997	ieu-a-32	Ulcerative colitis || id:ieu-a-32	|| id:prot-a-2997	Inverse variance weighted	13	0.0436909	0.0288135	0.129435	-0.0127835	0.100165	1.04466	0.987298	1.10535
prot-a-2997	ieu-a-44	Asthma || id:ieu-a-44	|| id:prot-a-2997	Inverse variance weighted	3	0.0659374	0.120537	0.584358	-0.170315	0.30219	1.06816	0.843399	1.35282
prot-a-2997	ieu-a-45	Anorexia nervosa || id:ieu-a-45	|| id:prot-a-2997	Inverse variance weighted	5	0.0226056	0.0532781	0.671352	-0.0818195	0.127031	1.02286	0.921438	1.13545
prot-a-2997	ieu-a-8	Coronary heart disease || id:ieu-a-8	|| id:prot-a-2997	Inverse variance weighted	7	0.00135265	0.0242109	0.955446	-0.0461007	0.048806	1.00135	0.954946	1.05002
prot-a-2997	ieu-a-801	Bipolar disorder || id:ieu-a-801	|| id:prot-a-2997	Inverse variance weighted	6	0.0477559	0.0390774	0.221676	-0.0288359	0.124348	1.04891	0.971576	1.13241
prot-a-2997	ieu-a-802	Autism || id:ieu-a-802	|| id:prot-a-2997	Inverse variance weighted	6	0.0371527	0.0415587	0.371332	-0.0443024	0.118608	1.03785	0.956665	1.12593
prot-a-2997	ieu-a-803	PGC cross-disorder traits || id:ieu-a-803	|| id:prot-a-2997	Inverse variance weighted	6	0.0135311	0.0218626	0.535974	-0.0293197	0.0563818	1.01362	0.971106	1.058
prot-a-2997	ieu-a-805	Major depressive disorder || id:ieu-a-805	|| id:prot-a-2997	Inverse variance weighted	6	0.0258686	0.039255	0.509903	-0.0510712	0.102808	1.02621	0.950211	1.10828
prot-a-2997	ieu-a-806	Autism || id:ieu-a-806	|| id:prot-a-2997	Inverse variance weighted	13	0.00578781	0.0393342	0.883018	-0.0713072	0.0828828	1.0058	0.931176	1.08641
prot-a-2997	ieu-a-814	Ischaemic stroke || id:ieu-a-814	|| id:prot-a-2997	Inverse variance weighted	3	0.589571	0.766985	0.442079	-0.913719	2.09286	1.80321	0.40103	8.10808
prot-a-2997	ieu-a-815	Systemic lupus erythematosus || id:ieu-a-815	|| id:prot-a-2997	Inverse variance weighted	3	-0.0545461	0.110551	0.621728	-0.271226	0.162133	0.946915	0.762444	1.17602
prot-a-2997	ieu-a-816	Neuroblastoma || id:ieu-a-816	|| id:prot-a-2997	Inverse variance weighted	2	0.210702	0.259216	0.416309	-0.297362	0.718766	1.23454	0.742775	2.0519
prot-a-2997	ieu-a-819	Inflammatory bowel disease || id:ieu-a-819	|| id:prot-a-2997	Inverse variance weighted	2	0.00970923	0.0418993	0.816749	-0.0724133	0.0918318	1.00976	0.930146	1.09618
prot-a-2997	ieu-a-821	Multiple sclerosis || id:ieu-a-821	|| id:prot-a-2997	Inverse variance weighted	3	0.101041	0.156765	0.519227	-0.206219	0.408301	1.10632	0.813655	1.50426
prot-a-2997	ieu-a-822	Pancreatic cancer || id:ieu-a-822	|| id:prot-a-2997	Inverse variance weighted	3	-0.0294843	0.120906	0.807339	-0.266461	0.207492	0.970946	0.766086	1.23059
prot-a-2997	ieu-a-824	Alzheimer's disease || id:ieu-a-824	|| id:prot-a-2997	Inverse variance weighted	4	-0.183118	0.126013	0.146177	-0.430103	0.0638673	0.83267	0.650442	1.06595
prot-a-2997	ieu-a-832	Rheumatoid arthritis || id:ieu-a-832	|| id:prot-a-2997	Inverse variance weighted	7	0.029946	0.0338755	0.376695	-0.0364499	0.0963419	1.0304	0.964206	1.10114
prot-a-2997	ieu-a-834	Rheumatoid arthritis || id:ieu-a-834	|| id:prot-a-2997	Inverse variance weighted	6	0.0207961	0.0574845	0.717525	-0.0918735	0.133466	1.02101	0.912221	1.14278
prot-a-2997	ieu-a-965	Lung adenocarcinoma || id:ieu-a-965	|| id:prot-a-2997	Inverse variance weighted	13	-0.0035574	0.035872	0.921004	-0.0738665	0.0667517	0.996449	0.928796	1.06903
prot-a-2997	ieu-a-966	Lung cancer || id:ieu-a-966	|| id:prot-a-2997	Inverse variance weighted	13	0.0379738	0.0240702	0.114652	-0.00920388	0.0851515	1.0387	0.990838	1.08888
prot-a-2997	ieu-a-967	Squamous cell lung cancer || id:ieu-a-967	|| id:prot-a-2997	Inverse variance weighted	13	0.0630232	0.0353905	0.0749467	-0.00634232	0.132389	1.06505	0.993678	1.14155
prot-a-2997	ieu-a-970	Ulcerative colitis || id:ieu-a-970	|| id:prot-a-2997	Inverse variance weighted	2	0.0718624	0.146962	0.624851	-0.216183	0.359908	1.07451	0.805588	1.4332
prot-a-2997	ieu-a-973	Ulcerative colitis || id:ieu-a-973	|| id:prot-a-2997	Inverse variance weighted	5	-0.0145316	0.0325133	0.654917	-0.0782577	0.0491946	0.985573	0.924726	1.05042
prot-a-2997	ieu-a-975	Paget's disease || id:ieu-a-975	|| id:prot-a-2997	Inverse variance weighted	7	0.0472159	0.0864728	0.585052	-0.122271	0.216703	1.04835	0.884909	1.24197
prot-a-2997	ieu-a-990	Bulimia nervosa || id:ieu-a-990	|| id:prot-a-2997	Inverse variance weighted	12	-0.0153857	0.0109013	0.158137	-0.0367522	0.0059808	0.984732	0.963915	1.006
prot-a-2997	ieu-a-996	Eczema || id:ieu-a-996	|| id:prot-a-2997	Inverse variance weighted	13	-0.0127621	0.0248466	0.607507	-0.0614615	0.0359372	0.987319	0.940389	1.03659
prot-a-2997	ieu-b-102	Major depression || id:ieu-b-102	|| id:prot-a-2997	Inverse variance weighted	12	-0.00374547	0.00601041	0.533177	-0.0155259	0.00803494	0.996262	0.984594	1.00807
prot-a-2997	ieu-b-85	Prostate cancer || id:ieu-b-85	|| id:prot-a-2997	Inverse variance weighted	13	0.00762908	0.0120953	0.528206	-0.0160777	0.0313359	1.00766	0.984051	1.03183
prot-a-2997	ieu-b-89	Oral cavity and pharyngeal cancer || id:ieu-b-89	|| id:prot-a-2997	Inverse variance weighted	13	0.0529491	0.0682309	0.437732	-0.0807835	0.186682	1.05438	0.922393	1.20524
prot-a-2997	ieu-b-90	Oral cavity and pharyngeal cancer || id:ieu-b-90	|| id:prot-a-2997	Inverse variance weighted	13	-0.098376	0.069859	0.15907	-0.2353	0.0385478	0.906308	0.790334	1.0393
prot-a-2997	ieu-b-93	Oral cavity cancer || id:ieu-b-93	|| id:prot-a-2997	Inverse variance weighted	13	-0.145474	0.0758638	0.0551651	-0.294167	0.00321862	0.864612	0.745152	1.00322
prot-a-2997	ieu-b-94	Oral cavity cancer || id:ieu-b-94	|| id:prot-a-2997	Inverse variance weighted	13	0.0503762	0.0704771	0.47474	-0.087759	0.188511	1.05167	0.915982	1.20745
prot-a-2997	ieu-b-96	Oropharyngeal cancer || id:ieu-b-96	|| id:prot-a-2997	Inverse variance weighted	13	0.0751978	0.117855	0.52344	-0.155798	0.306194	1.0781	0.855732	1.35825
prot-a-2997	ieu-b-97	Oropharyngeal cancer || id:ieu-b-97	|| id:prot-a-2997	Inverse variance weighted	13	-0.0780567	0.0782679	0.318618	-0.231462	0.0753484	0.924912	0.793373	1.07826
prot-a-2997	ukb-a-254	Doctor diagnosed hayfever or allergic rhinitis || id:ukb-a-254	|| id:prot-a-2997	Inverse variance weighted	12	0.00349349	0.00350254	0.318563	-0.0033715	0.0103585	1.0035	0.996634	1.01041
prot-a-2997	ukb-a-255	Doctor diagnosed asthma || id:ukb-a-255	|| id:prot-a-2997	Inverse variance weighted	12	0.000472493	0.00228168	0.835947	-0.00399961	0.00494459	1.00047	0.996008	1.00496
prot-a-2997	ukb-a-261	Hearing difficulty/problems with background noise || id:ukb-a-261	|| id:prot-a-2997	Inverse variance weighted	12	0.00162154	0.0016557	0.327399	-0.00162364	0.00486672	1.00162	0.998378	1.00488
prot-a-2997	ukb-a-383	Tinnitus: Yes now most or all of the time || id:ukb-a-383	|| id:prot-a-2997	Inverse variance weighted	12	-0.000166594	0.00147761	0.910232	-0.00306271	0.00272952	0.999833	0.996942	1.00273
prot-a-2997	ukb-a-384	Tinnitus: Yes now some of the time || id:ukb-a-384	|| id:prot-a-2997	Inverse variance weighted	12	-0.00136578	0.00170493	0.423087	-0.00470744	0.00197588	0.998635	0.995304	1.00198
prot-a-2997	ukb-a-385	Tinnitus: Yes but not now but have in the past || id:ukb-a-385	|| id:prot-a-2997	Inverse variance weighted	12	0.00130903	0.00187161	0.484294	-0.00235933	0.00497738	1.00131	0.997643	1.00499
prot-a-2997	ukb-a-447	Blood clot DVT bronchitis emphysema asthma rhinitis eczema allergy diagnosed by doctor: Hayfever allergic rhinitis or eczema || id:ukb-a-447	|| id:prot-a-2997	Inverse variance weighted	12	0.00116383	0.00169613	0.492607	-0.00216059	0.00448825	1.00116	0.997842	1.0045
prot-a-2997	ukb-a-545	Diagnoses - main ICD10: K21 Gastro-oesophageal reflux disease || id:ukb-a-545	|| id:prot-a-2997	Inverse variance weighted	12	-0.000132977	0.000494917	0.788173	-0.00110301	0.000837062	0.999867	0.998898	1.00084
prot-a-2997	ukb-a-66	Non-cancer illness code self-reported: asthma || id:ukb-a-66	|| id:prot-a-2997	Inverse variance weighted	12	0.000657364	0.00108932	0.5462	-0.0014777	0.00279242	1.00066	0.998523	1.0028
prot-a-2997	ukb-a-70	Non-cancer illness code self-reported: gastro-oesophageal reflux (gord) / gastric reflux || id:ukb-a-70	|| id:prot-a-2997	Inverse variance weighted	12	-0.000396836	0.000686507	0.56323	-0.00174239	0.000948717	0.999603	0.998259	1.00095
prot-a-2997	ukb-a-94	Non-cancer illness code self-reported: hayfever/allergic rhinitis || id:ukb-a-94	|| id:prot-a-2997	Inverse variance weighted	12	0.00144061	0.000791255	0.068658	-0.000110251	0.00299147	1.00144	0.99989	1.003
prot-a-2997	ukb-a-97	Non-cancer illness code self-reported: nasal polyps || id:ukb-a-97	|| id:prot-a-2997	Inverse variance weighted	12	-2.77167e-05	0.00023664	0.90676	-0.00049153	0.000436097	0.999972	0.999509	1.00044
prot-a-2997	ukb-b-10144	Diagnoses - secondary ICD10: K21.0 Gastro-oesophageal reflux disease with oesophagitis || id:ukb-b-10144	|| id:prot-a-2997	Inverse variance weighted	6	8.16951e-05	0.000248259	0.742101	-0.000404892	0.000568282	1.00008	0.999595	1.00057
prot-a-2997	ukb-b-11297	Doctor diagnosed asthma || id:ukb-b-11297	|| id:prot-a-2997	Inverse variance weighted	11	0.000585477	0.00219237	0.789429	-0.00371157	0.00488252	1.00059	0.996295	1.00489
prot-a-2997	ukb-b-12753	Recent medication for hayfever or allergic rhinitis || id:ukb-b-12753	|| id:prot-a-2997	Inverse variance weighted	11	-0.0116588	0.00691359	0.091726	-0.0252095	0.00189182	0.988409	0.975106	1.00189
prot-a-2997	ukb-b-1386	Diagnoses - main ICD10: K21.9 Gastro-oesophageal reflux disease without oesophagitis || id:ukb-b-1386	|| id:prot-a-2997	Inverse variance weighted	6	-0.000225332	0.000356762	0.527646	-0.000924585	0.000473921	0.999775	0.999076	1.00047
prot-a-2997	ukb-b-14254	Tinnitus severity/nuisance || id:ukb-b-14254	|| id:prot-a-2997	Inverse variance weighted	13	-0.0393166	0.0416127	0.34475	-0.120878	0.0422443	0.961446	0.886142	1.04315
prot-a-2997	ukb-b-16499	Non-cancer illness code, self-reported: hayfever/allergic rhinitis || id:ukb-b-16499	|| id:prot-a-2997	Inverse variance weighted	12	0.00159265	0.000668127	0.0171369	0.000283124	0.00290218	1.00159	1.00028	1.00291
prot-a-2997	ukb-b-16818	Non-cancer illness code, self-reported: gastro-oesophageal reflux (gord) / gastric reflux || id:ukb-b-16818	|| id:prot-a-2997	Inverse variance weighted	12	-2.15912e-05	0.000584352	0.970526	-0.00116692	0.00112374	0.999978	0.998834	1.00112
prot-a-2997	ukb-b-17219	Diagnoses - secondary ICD10: J45.9 Asthma, unspecified || id:ukb-b-17219	|| id:prot-a-2997	Inverse variance weighted	12	-0.00044579	0.000593374	0.452485	-0.0016088	0.000717224	0.999554	0.998392	1.00072
prot-a-2997	ukb-b-17241	Blood clot, DVT, bronchitis, emphysema, asthma, rhinitis, eczema, allergy diagnosed by doctor: Hayfever, allergic rhinitis or eczema || id:ukb-b-17241	|| id:prot-a-2997	Inverse variance weighted	13	0.00177726	0.00127295	0.162661	-0.000717716	0.00427224	1.00178	0.999283	1.00428
prot-a-2997	ukb-b-18113	Non-cancer illness code, self-reported: asthma || id:ukb-b-18113	|| id:prot-a-2997	Inverse variance weighted	13	0.000972204	0.000910384	0.285564	-0.00081215	0.00275656	1.00097	0.999188	1.00276
prot-a-2997	ukb-b-18275	Hearing difficulty/problems with background noise || id:ukb-b-18275	|| id:prot-a-2997	Inverse variance weighted	13	0.000746695	0.00138879	0.590813	-0.00197534	0.00346873	1.00075	0.998027	1.00347
prot-a-2997	ukb-b-18290	Age hayfever or allergic rhinitis diagnosed by doctor || id:ukb-b-18290	|| id:prot-a-2997	Inverse variance weighted	12	-0.011654	0.0137044	0.395113	-0.0385147	0.0152067	0.988414	0.962218	1.01532
prot-a-2997	ukb-b-18436	Age asthma diagnosed by doctor || id:ukb-b-18436	|| id:prot-a-2997	Inverse variance weighted	11	0.0017885	0.0194253	0.926642	-0.0362852	0.0398622	1.00179	0.964365	1.04067
prot-a-2997	ukb-b-19886	Diagnoses - secondary ICD10: K21.9 Gastro-oesophageal reflux disease without oesophagitis || id:ukb-b-19886	|| id:prot-a-2997	Inverse variance weighted	6	0.000413091	0.000345518	0.231865	-0.000264125	0.00109031	1.00041	0.999736	1.00109
prot-a-2997	ukb-b-20208	Diagnoses - main ICD10: J45.9 Asthma, unspecified || id:ukb-b-20208	|| id:prot-a-2997	Inverse variance weighted	6	-0.000117784	0.000227253	0.604252	-0.000563201	0.000327632	0.999882	0.999437	1.00033
prot-a-2997	ukb-b-3770	Diagnoses - main ICD10: J34.2 Deviated nasal septum || id:ukb-b-3770	|| id:prot-a-2997	Inverse variance weighted	6	-0.000298072	0.00029876	0.318426	-0.000883641	0.000287497	0.999702	0.999117	1.00029
prot-a-2997	ukb-b-4575	Age asthma diagnosed || id:ukb-b-4575	|| id:prot-a-2997	Inverse variance weighted	13	0.011665	0.0106459	0.273199	-0.00920101	0.0325311	1.01173	0.990841	1.03307
prot-a-2997	ukb-b-69	Non-cancer illness code, self-reported: chronic sinusitis || id:ukb-b-69	|| id:prot-a-2997	Inverse variance weighted	6	0.000216089	0.000371121	0.560391	-0.000511308	0.000943486	1.00022	0.999489	1.00094
prot-a-2997	ukb-b-7178	Doctor diagnosed hayfever or allergic rhinitis || id:ukb-b-7178	|| id:prot-a-2997	Inverse variance weighted	12	0.00342803	0.00289367	0.236151	-0.00224357	0.00909963	1.00343	0.997759	1.00914
prot-a-2997	ukb-b-8425	Non-cancer illness code, self-reported: nasal polyps || id:ukb-b-8425	|| id:prot-a-2997	Inverse variance weighted	6	-0.000223826	0.000235705	0.342316	-0.000685808	0.000238157	0.999776	0.999314	1.00024
prot-a-2997	ukb-d-4803_0	Tinnitus: No, never || id:ukb-d-4803_0	|| id:prot-a-2997	Inverse variance weighted	12	-0.00359875	0.00266275	0.176531	-0.00881775	0.00162025	0.996408	0.991221	1.00162
prot-a-2997	ukb-d-4803_11	Tinnitus: Yes, now most or all of the time || id:ukb-d-4803_11	|| id:prot-a-2997	Inverse variance weighted	12	0.000115641	0.00141456	0.934845	-0.00265689	0.00288817	1.00012	0.997347	1.00289
prot-a-2997	ukb-d-4803_12	Tinnitus: Yes, now a lot of the time || id:ukb-d-4803_12	|| id:prot-a-2997	Inverse variance weighted	12	0.00252017	0.00105076	0.016466	0.000460675	0.00457967	1.00252	1.00046	1.00459
prot-a-2997	ukb-d-4803_13	Tinnitus: Yes, now some of the time || id:ukb-d-4803_13	|| id:prot-a-2997	Inverse variance weighted	12	-0.000575959	0.00163539	0.7247	-0.00378132	0.0026294	0.999424	0.996226	1.00263
prot-a-2997	ukb-d-4803_14	Tinnitus: Yes, but not now, but have in the past || id:ukb-d-4803_14	|| id:prot-a-2997	Inverse variance weighted	12	0.00153886	0.00180445	0.393761	-0.00199786	0.00507558	1.00154	0.998004	1.00509
prot-a-2997	ukb-d-ASTHMA_CHILD	Childhood asthma (age<16) || id:ukb-d-ASTHMA_CHILD	|| id:prot-a-2997	Inverse variance weighted	12	-0.0004155	0.000243545	0.0879989	-0.000892848	6.18484e-05	0.999585	0.999108	1.00006
prot-a-2997	ukb-d-ASTHMA_HOSPITAL1	Asthma, hospital admissions 1 || id:ukb-d-ASTHMA_HOSPITAL1	|| id:prot-a-2997	Inverse variance weighted	12	-0.000424582	0.00024312	0.0807433	-0.000901098	5.1933e-05	0.999576	0.999099	1.00005
prot-a-2997	ukb-d-J10_ASTHMA	Asthma || id:ukb-d-J10_ASTHMA	|| id:prot-a-2997	Inverse variance weighted	12	-0.0004155	0.000243545	0.0879989	-0.000892848	6.18484e-05	0.999585	0.999108	1.00006
prot-a-2997	ukb-d-J32	Diagnoses - main ICD10: J32 Chronic sinusitis || id:ukb-d-J32	|| id:prot-a-2997	Inverse variance weighted	12	-0.000161699	0.000192101	0.399934	-0.000538218	0.00021482	0.999838	0.999462	1.00021
prot-a-2997	ukb-d-J45	Diagnoses - main ICD10: J45 Asthma || id:ukb-d-J45	|| id:prot-a-2997	Inverse variance weighted	12	-0.000290483	0.000235951	0.218279	-0.000752948	0.000171981	0.99971	0.999247	1.00017
prot-a-24	ebi-a-GCST006862	Asthma || id:ebi-a-GCST006862	|| id:prot-a-24	Inverse variance weighted	5	0.0324587	0.0458614	0.479096	-0.0574296	0.122347	1.03299	0.944188	1.13015
prot-a-24	ebi-a-GCST007799	Asthma (adult onset) || id:ebi-a-GCST007799	|| id:prot-a-24	Inverse variance weighted	14	-1.33081	1.09707	0.225105	-3.48106	0.819436	0.264263	0.0307748	2.26922
prot-a-24	ebi-a-GCST007800	Asthma (childhood onset) || id:ebi-a-GCST007800	|| id:prot-a-24	Inverse variance weighted	14	-1.33067	1.09729	0.22525	-3.48136	0.820021	0.2643	0.0307654	2.27055
prot-a-24	ebi-a-GCST010775	COVID-19 (very severe respiratory confirmed vs not hospitalized) RELEASE 4 || id:ebi-a-GCST010775	|| id:prot-a-24	Inverse variance weighted	11	0.042276	0.282883	0.881201	-0.512175	0.596727	1.04318	0.599191	1.81617
prot-a-24	ebi-a-GCST010777	COVID-19 (hospitalized vs population) RELEASE 4 || id:ebi-a-GCST010777	|| id:prot-a-24	Inverse variance weighted	14	-0.0281886	0.0285811	0.324003	-0.0842076	0.0278304	0.972205	0.91924	1.02822
prot-a-24	ebi-a-GCST010778	COVID-19 (covid vs lab/self reported negative) RELEASE 4 || id:ebi-a-GCST010778	|| id:prot-a-24	Inverse variance weighted	14	-0.0281886	0.0285811	0.324003	-0.0842076	0.0278304	0.972205	0.91924	1.02822
prot-a-24	ebi-a-GCST010780	COVID-19 (RELEASE 4) || id:ebi-a-GCST010780	|| id:prot-a-24	Inverse variance weighted	14	0.00183367	0.0243985	0.940091	-0.0459873	0.0496547	1.00184	0.955054	1.05091
prot-a-24	ebi-a-GCST010781	COVID-19 (predicted covid from self-reported symptoms vs predicted or self-reported non-covid) RELEASE 4 || id:ebi-a-GCST010781	|| id:prot-a-24	Inverse variance weighted	15	-0.0384286	0.0593792	0.51752	-0.154812	0.0779547	0.9623	0.856576	1.08107
prot-a-24	ebi-a-GCST010782	COVID-19 (hospitalized covid vs not hospitalized covid) RELEASE 4 || id:ebi-a-GCST010782	|| id:prot-a-24	Inverse variance weighted	15	0.0145163	0.0737887	0.844041	-0.13011	0.159142	1.01462	0.877999	1.1725
prot-a-24	ebi-a-GCST010783	COVID-19 (very severe respiratory confirmed vs population) RELEASE 4 || id:ebi-a-GCST010783	|| id:prot-a-24	Inverse variance weighted	13	0.0320936	0.0646131	0.619398	-0.0945482	0.158735	1.03261	0.909784	1.17203
prot-a-24	finn-a-ALLERG_ASTHMA	Allergic asthma || id:finn-a-ALLERG_ASTHMA	|| id:prot-a-24	Inverse variance weighted	10	-0.0132912	0.0708673	0.851229	-0.152191	0.125609	0.986797	0.858824	1.13384
prot-a-24	finn-a-ALLERG_ASTHMA_EXMORE	Allergic asthma (mode) || id:finn-a-ALLERG_ASTHMA_EXMORE	|| id:prot-a-24	Inverse variance weighted	10	-0.0131513	0.0706594	0.852349	-0.151644	0.125341	0.986935	0.859294	1.13354
prot-a-24	finn-a-ALLERG_RHINITIS	Allergic rhinitis || id:finn-a-ALLERG_RHINITIS	|| id:prot-a-24	Inverse variance weighted	10	0.0783024	0.0640623	0.221599	-0.0472596	0.203864	1.08145	0.95384	1.22613
prot-a-24	finn-a-ASTHMA_CHILD	Childhood asthma (age<16) || id:finn-a-ASTHMA_CHILD	|| id:prot-a-24	Inverse variance weighted	10	-0.0113322	0.101211	0.91085	-0.209707	0.187042	0.988732	0.810822	1.20568
prot-a-24	finn-a-ASTHMA_CHILD_EXMORE	Childhood asthma (age<16) || id:finn-a-ASTHMA_CHILD_EXMORE	|| id:prot-a-24	Inverse variance weighted	10	-0.0117739	0.101095	0.907285	-0.209919	0.186372	0.988295	0.81065	1.20487
prot-a-24	finn-a-ASTHMA_COMORB	Asthma associated co-morbidites || id:finn-a-ASTHMA_COMORB	|| id:prot-a-24	Inverse variance weighted	10	-0.00411005	0.0293786	0.888739	-0.0616921	0.053472	0.995898	0.940172	1.05493
prot-a-24	finn-a-ASTHMA_HOSPITAL1	Asthma, hospital admissions 1 || id:finn-a-ASTHMA_HOSPITAL1	|| id:prot-a-24	Inverse variance weighted	10	-0.0431523	0.0371871	0.245882	-0.116039	0.0297345	0.957766	0.89044	1.03018
prot-a-24	finn-a-ASTHMA_HOSPITAL2	Asthma, hospital admission 2 || id:finn-a-ASTHMA_HOSPITAL2	|| id:prot-a-24	Inverse variance weighted	10	0.041218	0.0503976	0.41344	-0.0575614	0.139997	1.04208	0.944064	1.15027
prot-a-24	finn-a-ASTHMA_HOSPITAL3	Asthma, hospital admissions 3 || id:finn-a-ASTHMA_HOSPITAL3	|| id:prot-a-24	Inverse variance weighted	10	0.00726649	0.094562	0.938748	-0.178075	0.192608	1.00729	0.83688	1.21241
prot-a-24	finn-a-ASTHMA_MIXED	Asthma mixed form || id:finn-a-ASTHMA_MIXED	|| id:prot-a-24	Inverse variance weighted	10	-0.505811	0.19208	0.00845507	-0.882288	-0.129334	0.603016	0.413835	0.87868
prot-a-24	finn-a-ASTHMA_MIXED_EXMORE	Asthma mixed form (mode) || id:finn-a-ASTHMA_MIXED_EXMORE	|| id:prot-a-24	Inverse variance weighted	10	-0.505735	0.192217	0.00851194	-0.882481	-0.128989	0.603062	0.413755	0.878984
prot-a-24	finn-a-ASTHMA_MODE	Asthma (mode) || id:finn-a-ASTHMA_MODE	|| id:prot-a-24	Inverse variance weighted	10	-0.0500903	0.0364023	0.168815	-0.121439	0.0212581	0.951144	0.885645	1.02149
prot-a-24	finn-a-ASTHMA_NAS	Asthma (unspecified) || id:finn-a-ASTHMA_NAS	|| id:prot-a-24	Inverse variance weighted	10	-0.0560141	0.0764948	0.46401	-0.205944	0.0939158	0.945526	0.813879	1.09847
prot-a-24	finn-a-ASTHMA_NAS_EXMORE	Asthma, unspecified (mode) || id:finn-a-ASTHMA_NAS_EXMORE	|| id:prot-a-24	Inverse variance weighted	10	-0.0570963	0.0774231	0.460844	-0.208846	0.094653	0.944503	0.811521	1.09928
prot-a-24	finn-a-ASTHMA_NONALLERG	Non-allergic asthma || id:finn-a-ASTHMA_NONALLERG	|| id:prot-a-24	Inverse variance weighted	10	-0.0800482	0.0969034	0.408769	-0.269979	0.109882	0.923072	0.763396	1.11615
prot-a-24	finn-a-H8_TINNITUS	Tinnitus || id:finn-a-H8_TINNITUS	|| id:prot-a-24	Inverse variance weighted	10	-0.00896132	0.0986689	0.927634	-0.202352	0.18443	0.991079	0.816807	1.20253
prot-a-24	finn-a-J10_ASTHMA	Asthma || id:finn-a-J10_ASTHMA	|| id:prot-a-24	Inverse variance weighted	10	-0.0440028	0.0354687	0.214749	-0.113521	0.0255158	0.956951	0.892685	1.02584
prot-a-24	finn-a-J10_ASTHMA_EXMORE	Asthma || id:finn-a-J10_ASTHMA_EXMORE	|| id:prot-a-24	Inverse variance weighted	10	-0.0397498	0.0355005	0.262843	-0.109331	0.0298312	0.96103	0.896434	1.03028
prot-a-24	finn-a-J10_ASTHMA_MAIN	Asthma || id:finn-a-J10_ASTHMA_MAIN	|| id:prot-a-24	Inverse variance weighted	10	-0.0385182	0.0378934	0.309396	-0.112789	0.0357527	0.962214	0.893339	1.0364
prot-a-24	finn-a-J10_ASTHMA_MAIN_EXMORE	Asthma (more excluded) || id:finn-a-J10_ASTHMA_MAIN_EXMORE	|| id:prot-a-24	Inverse variance weighted	10	-0.0377781	0.0379852	0.319956	-0.112229	0.0366729	0.962927	0.893839	1.03735
prot-a-24	finn-a-J10_CHRONSINUSITIS	Chronic sinusitis || id:finn-a-J10_CHRONSINUSITIS	|| id:prot-a-24	Inverse variance weighted	10	0.0835371	0.0524702	0.111366	-0.0193046	0.186379	1.08713	0.980881	1.20488
prot-a-24	finn-a-J10_SEPTDEV	Deviated nasal septum || id:finn-a-J10_SEPTDEV	|| id:prot-a-24	Inverse variance weighted	10	0.103987	0.0573285	0.0696958	-0.00837672	0.216351	1.10959	0.991658	1.24154
prot-a-24	finn-a-J10_VASOALLERRHIN	Vasomotor and allergic rhinitis || id:finn-a-J10_VASOALLERRHIN	|| id:prot-a-24	Inverse variance weighted	10	0.0907641	0.0548521	0.0979839	-0.0167459	0.198274	1.09501	0.983393	1.2193
prot-a-24	finn-a-K11_REFLUX	Gastro-oesophageal reflux disease || id:finn-a-K11_REFLUX	|| id:prot-a-24	Inverse variance weighted	10	-0.011038	0.0505414	0.827122	-0.110099	0.0880231	0.989023	0.895745	1.09201
prot-a-24	finn-a-NONALLERG_ASTHMA	Non-allergic asthma || id:finn-a-NONALLERG_ASTHMA	|| id:prot-a-24	Inverse variance weighted	10	-0.0143407	0.0922332	0.87644	-0.195118	0.166436	0.985762	0.822738	1.18109
prot-a-24	finn-a-NONALLERG_ASTHMA_EXMORE	Non-allergic asthma (mode) || id:finn-a-NONALLERG_ASTHMA_EXMORE	|| id:prot-a-24	Inverse variance weighted	10	-0.0130411	0.0924651	0.88784	-0.194273	0.168191	0.987044	0.823433	1.18316
prot-a-24	ieu-a-1013	Glioma || id:ieu-a-1013	|| id:prot-a-24	Inverse variance weighted	3	0.186653	0.193955	0.335872	-0.193498	0.566804	1.20521	0.824072	1.76262
prot-a-24	ieu-a-1024	Multiple sclerosis || id:ieu-a-1024	|| id:prot-a-24	Inverse variance weighted	3	-0.0442639	0.118456	0.708647	-0.276438	0.18791	0.956701	0.75848	1.20673
prot-a-24	ieu-a-1029	Internalizing problems || id:ieu-a-1029	|| id:prot-a-24	Inverse variance weighted	5	-0.0773663	0.0819833	0.345331	-0.238054	0.083321	0.925551	0.788161	1.08689
prot-a-24	ieu-a-1054	Gout || id:ieu-a-1054	|| id:prot-a-24	Inverse variance weighted	5	0.0588203	0.118441	0.619456	-0.173324	0.290964	1.06058	0.840865	1.33772
prot-a-24	ieu-a-1059	Celiac disease || id:ieu-a-1059	|| id:prot-a-24	Inverse variance weighted	2	-0.125978	0.12864	0.32743	-0.378114	0.126157	0.881634	0.685153	1.13446
prot-a-24	ieu-a-1081	IgA nephropathy || id:ieu-a-1081	|| id:prot-a-24	Inverse variance weighted	3	-0.0530848	0.35212	0.880167	-0.74324	0.637071	0.9483	0.47557	1.89093
prot-a-24	ieu-a-1082	Thyroid cancer || id:ieu-a-1082	|| id:prot-a-24	Inverse variance weighted	5	-0.267899	0.308949	0.38587	-0.873438	0.33764	0.764985	0.417514	1.40164
prot-a-24	ieu-a-1085	Amyotrophic lateral sclerosis || id:ieu-a-1085	|| id:prot-a-24	Inverse variance weighted	10	-0.00856993	0.00691803	0.215426	-0.0221293	0.0049894	0.991467	0.978114	1.005
prot-a-24	ieu-a-1090	Type 2 diabetes || id:ieu-a-1090	|| id:prot-a-24	Inverse variance weighted	10	0.127301	0.092502	0.16876	-0.0540026	0.308605	1.13576	0.94743	1.36152
prot-a-24	ieu-a-1120	Ovarian cancer || id:ieu-a-1120	|| id:prot-a-24	Inverse variance weighted	15	0.00501762	0.0238415	0.833311	-0.0417117	0.051747	1.00503	0.959146	1.05311
prot-a-24	ieu-a-1121	High grade serous ovarian cancer || id:ieu-a-1121	|| id:prot-a-24	Inverse variance weighted	15	0.0164017	0.028369	0.563159	-0.0392016	0.072005	1.01654	0.961557	1.07466
prot-a-24	ieu-a-1122	Low grade serous ovarian cancer || id:ieu-a-1122	|| id:prot-a-24	Inverse variance weighted	15	0.0516203	0.0886335	0.560296	-0.122101	0.225342	1.05298	0.885059	1.25275
prot-a-24	ieu-a-1123	Invasive mucinous ovarian cancer || id:ieu-a-1123	|| id:prot-a-24	Inverse variance weighted	15	-0.00156286	0.0951482	0.986895	-0.188053	0.184928	0.998438	0.828571	1.20313
prot-a-24	ieu-a-1124	Clear cell ovarian cancer || id:ieu-a-1124	|| id:prot-a-24	Inverse variance weighted	15	0.079766	0.071582	0.265138	-0.0605348	0.220067	1.08303	0.941261	1.24616
prot-a-24	ieu-a-1125	Endometrioid ovarian cancer || id:ieu-a-1125	|| id:prot-a-24	Inverse variance weighted	15	-0.0701724	0.0543716	0.196839	-0.176741	0.0363958	0.932233	0.837997	1.03707
prot-a-24	ieu-a-1126	Breast cancer (Combined Oncoarray; iCOGS; GWAS meta analysis) || id:ieu-a-1126	|| id:prot-a-24	Inverse variance weighted	15	-0.0215578	0.0118948	0.0699284	-0.0448716	0.00175598	0.978673	0.95612	1.00176
prot-a-24	ieu-a-1127	ER+ Breast cancer (Combined Oncoarray; iCOGS; GWAS meta analysis) || id:ieu-a-1127	|| id:prot-a-24	Inverse variance weighted	15	-0.0234742	0.0140288	0.0942712	-0.0509707	0.00402227	0.976799	0.950307	1.00403
prot-a-24	ieu-a-1128	ER- Breast cancer (Combined Oncoarray; iCOGS; GWAS meta analysis) || id:ieu-a-1128	|| id:prot-a-24	Inverse variance weighted	15	-0.0251508	0.0294358	0.392866	-0.0828449	0.0325433	0.975163	0.920494	1.03308
prot-a-24	ieu-a-1129	Breast cancer (Oncoarray) || id:ieu-a-1129	|| id:prot-a-24	Inverse variance weighted	15	-0.0251351	0.0159821	0.115788	-0.0564601	0.00618989	0.975178	0.945104	1.00621
prot-a-24	ieu-a-1130	Breast cancer (iCOGS) || id:ieu-a-1130	|| id:prot-a-24	Inverse variance weighted	15	-0.00742436	0.0214102	0.728766	-0.0493884	0.0345396	0.992603	0.951811	1.03514
prot-a-24	ieu-a-1131	Breast cancer (GWAS) || id:ieu-a-1131	|| id:prot-a-24	Inverse variance weighted	15	-0.0525795	0.0350622	0.133717	-0.121301	0.0161425	0.948779	0.885767	1.01627
prot-a-24	ieu-a-1132	ER+ Breast cancer (Oncoarray) || id:ieu-a-1132	|| id:prot-a-24	Inverse variance weighted	15	-0.0242505	0.017993	0.17773	-0.0595167	0.0110157	0.976041	0.94222	1.01108
prot-a-24	ieu-a-1133	ER+ Breast cancer (iCOGS) || id:ieu-a-1133	|| id:prot-a-24	Inverse variance weighted	15	-0.0149138	0.0239701	0.533821	-0.0618953	0.0320676	0.985197	0.939981	1.03259
prot-a-24	ieu-a-1134	ER+ Breast cancer (GWAS) || id:ieu-a-1134	|| id:prot-a-24	Inverse variance weighted	15	-0.0865302	0.0652356	0.184699	-0.214392	0.0413316	0.917108	0.807032	1.0422
prot-a-24	ieu-a-1135	ER- Breast cancer (Oncoarray) || id:ieu-a-1135	|| id:prot-a-24	Inverse variance weighted	15	-0.0115958	0.0305754	0.704501	-0.0715237	0.0483321	0.988471	0.930974	1.04952
prot-a-24	ieu-a-1136	ER- Breast cancer (iCOGS) || id:ieu-a-1136	|| id:prot-a-24	Inverse variance weighted	15	-0.0484575	0.0567747	0.393379	-0.159736	0.0628208	0.952698	0.852369	1.06484
prot-a-24	ieu-a-1137	ER- Breast cancer (GWAS) || id:ieu-a-1137	|| id:prot-a-24	Inverse variance weighted	15	-0.0259447	0.0571133	0.649636	-0.137887	0.0859973	0.974389	0.871197	1.0898
prot-a-24	ieu-a-1160	ER- Breast cancer (iCOGS) || id:ieu-a-1160	|| id:prot-a-24	Inverse variance weighted	4	-0.00824785	0.145594	0.954824	-0.293613	0.277117	0.991786	0.745565	1.31932
prot-a-24	ieu-a-1161	ER+ Breast cancer (iCOGS) || id:ieu-a-1161	|| id:prot-a-24	Inverse variance weighted	4	0.0129345	0.0453568	0.775512	-0.0759647	0.101834	1.01302	0.926849	1.1072
prot-a-24	ieu-a-1162	Breast cancer (iCOGS) || id:ieu-a-1162	|| id:prot-a-24	Inverse variance weighted	4	-0.00308529	0.0437859	0.943825	-0.0889057	0.0827351	0.996919	0.914932	1.08625
prot-a-24	ieu-a-1163	ER- Breast cancer (Survival) || id:ieu-a-1163	|| id:prot-a-24	Inverse variance weighted	14	0.0158418	0.104097	0.879042	-0.188188	0.219871	1.01597	0.828459	1.24592
prot-a-24	ieu-a-1164	ER+ Breast cancer (Survival) || id:ieu-a-1164	|| id:prot-a-24	Inverse variance weighted	13	-0.0077544	0.108133	0.942832	-0.219696	0.204187	0.992276	0.802763	1.22653
prot-a-24	ieu-a-1165	Breast cancer (Survival) || id:ieu-a-1165	|| id:prot-a-24	Inverse variance weighted	13	-0.01378	0.0589926	0.815305	-0.129405	0.101845	0.986315	0.878618	1.10721
prot-a-24	ieu-a-1166	ER- Breast cancer (GWAS) || id:ieu-a-1166	|| id:prot-a-24	Inverse variance weighted	15	0.0367695	0.0546737	0.501249	-0.0703909	0.14393	1.03745	0.932029	1.1548
prot-a-24	ieu-a-1167	ER+ Breast cancer (GWAS) || id:ieu-a-1167	|| id:prot-a-24	Inverse variance weighted	15	-0.00932687	0.0324848	0.774025	-0.0729972	0.0543434	0.990716	0.929603	1.05585
prot-a-24	ieu-a-1168	Breast cancer (GWAS) || id:ieu-a-1168	|| id:prot-a-24	Inverse variance weighted	15	-0.00477218	0.0293536	0.870852	-0.0623051	0.0527608	0.995239	0.939596	1.05418
prot-a-24	ieu-a-1169	Hip osteoarthritis || id:ieu-a-1169	|| id:prot-a-24	Inverse variance weighted	4	-0.0285632	0.062847	0.649478	-0.151743	0.0946168	0.971841	0.859209	1.09924
prot-a-24	ieu-a-1170	Knee and hip osteoarthritis || id:ieu-a-1170	|| id:prot-a-24	Inverse variance weighted	4	-0.0683421	0.0493075	0.165735	-0.164985	0.0283007	0.933941	0.847907	1.0287
prot-a-24	ieu-a-1171	Knee osteoarthritis || id:ieu-a-1171	|| id:prot-a-24	Inverse variance weighted	4	-0.0819795	0.0650495	0.207575	-0.209477	0.0455176	0.921291	0.811009	1.04657
prot-a-24	ieu-a-1183	ADHD || id:ieu-a-1183	|| id:prot-a-24	Inverse variance weighted	9	0.00859277	0.0368506	0.815623	-0.0636344	0.0808199	1.00863	0.938348	1.08418
prot-a-24	ieu-a-1184	Autism Spectrum Disorder || id:ieu-a-1184	|| id:prot-a-24	Inverse variance weighted	12	0.0595093	0.0558102	0.286297	-0.0498786	0.168897	1.06132	0.951345	1.184
prot-a-24	ieu-a-1185	Autism Spectrum Disorder || id:ieu-a-1185	|| id:prot-a-24	Inverse variance weighted	11	0.0636369	0.0316159	0.0441339	0.00166984	0.125604	1.06571	1.00167	1.13383
prot-a-24	ieu-a-1186	Anorexia Nervosa || id:ieu-a-1186	|| id:prot-a-24	Inverse variance weighted	12	0.0520392	0.0567631	0.359259	-0.0592165	0.163295	1.05342	0.942503	1.17738
prot-a-24	ieu-a-1188	Major Depressive Disorder || id:ieu-a-1188	|| id:prot-a-24	Inverse variance weighted	14	-0.0273441	0.0149201	0.0668469	-0.0565875	0.0018993	0.973026	0.944984	1.0019
prot-a-24	ieu-a-1189	Obsessive Compulsive Disorder || id:ieu-a-1189	|| id:prot-a-24	Inverse variance weighted	12	-0.0534365	0.0700788	0.44575	-0.190791	0.083918	0.947966	0.826305	1.08754
prot-a-24	ieu-a-1228	High grade and low grade serous ovarian cancer || id:ieu-a-1228	|| id:prot-a-24	Inverse variance weighted	15	0.0196717	0.0275468	0.475152	-0.0343199	0.0736634	1.01987	0.966262	1.07644
prot-a-24	ieu-a-1229	Serous ovarian cancer: low grade and low malignant potential || id:ieu-a-1229	|| id:prot-a-24	Inverse variance weighted	15	0.0466158	0.0518969	0.369058	-0.0551021	0.148334	1.04772	0.946388	1.1599
prot-a-24	ieu-a-1230	Serous ovarian cancer: low malignant potential || id:ieu-a-1230	|| id:prot-a-24	Inverse variance weighted	15	0.0431533	0.0632839	0.495302	-0.0808831	0.16719	1.0441	0.922301	1.18198
prot-a-24	ieu-a-1231	Mucinous ovarian cancer: invasive and low malignant potential || id:ieu-a-1231	|| id:prot-a-24	Inverse variance weighted	15	-0.0256012	0.0566628	0.651401	-0.13666	0.0854579	0.974724	0.872266	1.08922
prot-a-24	ieu-a-1232	Low malignant potential mucinous ovarian cancer || id:ieu-a-1232	|| id:prot-a-24	Inverse variance weighted	15	-0.0517443	0.0797627	0.516514	-0.208079	0.104591	0.949572	0.812143	1.11026
prot-a-24	ieu-a-1233	Low malignant potential ovarian cancer || id:ieu-a-1233	|| id:prot-a-24	Inverse variance weighted	15	0.00397556	0.0512507	0.938169	-0.0964757	0.104427	1.00398	0.908032	1.11007
prot-a-24	ieu-a-26	Type 2 diabetes || id:ieu-a-26	|| id:prot-a-24	Inverse variance weighted	5	-0.103417	0.0694167	0.136278	-0.239474	0.0326399	0.901751	0.787042	1.03318
prot-a-24	ieu-a-276	Celiac disease || id:ieu-a-276	|| id:prot-a-24	Inverse variance weighted	2	-0.125978	0.12864	0.32743	-0.378114	0.126157	0.881634	0.685153	1.13446
prot-a-24	ieu-a-297	Alzheimer's disease || id:ieu-a-297	|| id:prot-a-24	Inverse variance weighted	9	0.016664	0.0434155	0.701108	-0.0684305	0.101758	1.0168	0.933858	1.10712
prot-a-24	ieu-a-30	Crohn's disease || id:ieu-a-30	|| id:prot-a-24	Inverse variance weighted	15	-0.1161	0.0548917	0.0344232	-0.223688	-0.00851254	0.890386	0.799565	0.991524
prot-a-24	ieu-a-31	Inflammatory bowel disease || id:ieu-a-31	|| id:prot-a-24	Inverse variance weighted	15	-0.0645819	0.0424294	0.127984	-0.147744	0.0185798	0.937459	0.862652	1.01875
prot-a-24	ieu-a-32	Ulcerative colitis || id:ieu-a-32	|| id:prot-a-24	Inverse variance weighted	15	-0.035341	0.0444255	0.426316	-0.122415	0.0517329	0.965276	0.884781	1.05309
prot-a-24	ieu-a-44	Asthma || id:ieu-a-44	|| id:prot-a-24	Inverse variance weighted	4	0.0561248	0.0782007	0.472941	-0.0971486	0.209398	1.05773	0.907421	1.23294
prot-a-24	ieu-a-45	Anorexia nervosa || id:ieu-a-45	|| id:prot-a-24	Inverse variance weighted	4	-0.0285192	0.067392	0.672161	-0.160607	0.103569	0.971884	0.851626	1.10912
prot-a-24	ieu-a-8	Coronary heart disease || id:ieu-a-8	|| id:prot-a-24	Inverse variance weighted	5	-0.0234485	0.0542122	0.665354	-0.129704	0.0828074	0.976824	0.878355	1.08633
prot-a-24	ieu-a-801	Bipolar disorder || id:ieu-a-801	|| id:prot-a-24	Inverse variance weighted	6	-0.0653728	0.0826104	0.428746	-0.227289	0.0965436	0.936718	0.79669	1.10136
prot-a-24	ieu-a-802	Autism || id:ieu-a-802	|| id:prot-a-24	Inverse variance weighted	5	0.01627	0.0707595	0.818143	-0.122419	0.154959	1.0164	0.884778	1.16761
prot-a-24	ieu-a-803	PGC cross-disorder traits || id:ieu-a-803	|| id:prot-a-24	Inverse variance weighted	5	0.00560427	0.0464676	0.904003	-0.0854723	0.0966809	1.00562	0.918079	1.10151
prot-a-24	ieu-a-805	Major depressive disorder || id:ieu-a-805	|| id:prot-a-24	Inverse variance weighted	5	0.0691411	0.0814823	0.396137	-0.0905643	0.228846	1.07159	0.913416	1.25715
prot-a-24	ieu-a-806	Autism || id:ieu-a-806	|| id:prot-a-24	Inverse variance weighted	13	0.0666558	0.0543266	0.219843	-0.0398244	0.173136	1.06893	0.960958	1.18903
prot-a-24	ieu-a-812	Parkinson's disease || id:ieu-a-812	|| id:prot-a-24	Inverse variance weighted	2	-0.145486	0.197444	0.461216	-0.532475	0.241504	0.864602	0.58715	1.27316
prot-a-24	ieu-a-815	Systemic lupus erythematosus || id:ieu-a-815	|| id:prot-a-24	Inverse variance weighted	2	0.167456	0.333462	0.615545	-0.486129	0.821041	1.18229	0.615003	2.27286
prot-a-24	ieu-a-816	Neuroblastoma || id:ieu-a-816	|| id:prot-a-24	Inverse variance weighted	2	-0.252206	0.212545	0.235385	-0.668794	0.164382	0.777085	0.512326	1.17866
prot-a-24	ieu-a-818	Parkinson's disease || id:ieu-a-818	|| id:prot-a-24	Inverse variance weighted	2	0.0225336	0.0969402	0.816189	-0.167469	0.212536	1.02279	0.845803	1.23681
prot-a-24	ieu-a-821	Multiple sclerosis || id:ieu-a-821	|| id:prot-a-24	Inverse variance weighted	2	0.193186	0.45414	0.670553	-0.696928	1.0833	1.21311	0.498113	2.95442
prot-a-24	ieu-a-822	Pancreatic cancer || id:ieu-a-822	|| id:prot-a-24	Inverse variance weighted	2	0.310646	0.348045	0.3721	-0.371522	0.992814	1.36431	0.689684	2.69882
prot-a-24	ieu-a-824	Alzheimer's disease || id:ieu-a-824	|| id:prot-a-24	Inverse variance weighted	3	-0.221709	0.365853	0.54451	-0.938781	0.495363	0.801148	0.391104	1.64109
prot-a-24	ieu-a-832	Rheumatoid arthritis || id:ieu-a-832	|| id:prot-a-24	Inverse variance weighted	7	0.109716	0.0651511	0.092178	-0.0179805	0.237412	1.11596	0.98218	1.26796
prot-a-24	ieu-a-834	Rheumatoid arthritis || id:ieu-a-834	|| id:prot-a-24	Inverse variance weighted	5	0.299295	0.0907477	0.000973413	0.12143	0.477161	1.34891	1.12911	1.61149
prot-a-24	ieu-a-965	Lung adenocarcinoma || id:ieu-a-965	|| id:prot-a-24	Inverse variance weighted	13	0.0372728	0.0624089	0.55035	-0.0850487	0.159594	1.03798	0.918468	1.17303
prot-a-24	ieu-a-966	Lung cancer || id:ieu-a-966	|| id:prot-a-24	Inverse variance weighted	13	0.0295521	0.0344268	0.390669	-0.0379243	0.0970286	1.02999	0.962786	1.10189
prot-a-24	ieu-a-967	Squamous cell lung cancer || id:ieu-a-967	|| id:prot-a-24	Inverse variance weighted	13	0.0847872	0.052811	0.108388	-0.0187224	0.188297	1.08849	0.981452	1.20719
prot-a-24	ieu-a-973	Ulcerative colitis || id:ieu-a-973	|| id:prot-a-24	Inverse variance weighted	4	0.0346594	0.0861012	0.687285	-0.134099	0.203418	1.03527	0.874504	1.22558
prot-a-24	ieu-a-975	Paget's disease || id:ieu-a-975	|| id:prot-a-24	Inverse variance weighted	6	-0.170262	0.208108	0.413275	-0.578154	0.237629	0.843444	0.560933	1.26824
prot-a-24	ieu-a-990	Bulimia nervosa || id:ieu-a-990	|| id:prot-a-24	Inverse variance weighted	9	0.0161851	0.0235343	0.491625	-0.0299421	0.0623123	1.01632	0.970502	1.06429
prot-a-24	ieu-a-996	Eczema || id:ieu-a-996	|| id:prot-a-24	Inverse variance weighted	15	0.0591621	0.0372491	0.112222	-0.0138461	0.13217	1.06095	0.986249	1.1413
prot-a-24	ieu-b-102	Major depression || id:ieu-b-102	|| id:prot-a-24	Inverse variance weighted	13	-0.0207824	0.00783129	0.00795977	-0.0361318	-0.00543312	0.979432	0.964513	0.994582
prot-a-24	ieu-b-85	Prostate cancer || id:ieu-b-85	|| id:prot-a-24	Inverse variance weighted	13	-0.0119251	0.0152644	0.434662	-0.0418433	0.017993	0.988146	0.95902	1.01816
prot-a-24	ieu-b-89	Oral cavity and pharyngeal cancer || id:ieu-b-89	|| id:prot-a-24	Inverse variance weighted	8	0.222995	0.0867936	0.0101916	0.0528797	0.393111	1.24981	1.0543	1.48158
prot-a-24	ieu-b-90	Oral cavity and pharyngeal cancer || id:ieu-b-90	|| id:prot-a-24	Inverse variance weighted	8	-0.0864562	0.100196	0.388206	-0.28284	0.109927	0.917176	0.753641	1.1162
prot-a-24	ieu-b-93	Oral cavity cancer || id:ieu-b-93	|| id:prot-a-24	Inverse variance weighted	8	-0.103018	0.109056	0.344846	-0.316767	0.110731	0.902111	0.728501	1.11709
prot-a-24	ieu-b-94	Oral cavity cancer || id:ieu-b-94	|| id:prot-a-24	Inverse variance weighted	8	0.416469	0.104981	7.27541e-05	0.210706	0.622231	1.5166	1.23455	1.86308
prot-a-24	ieu-b-96	Oropharyngeal cancer || id:ieu-b-96	|| id:prot-a-24	Inverse variance weighted	8	-0.00642832	0.13559	0.962187	-0.272185	0.259329	0.993592	0.761713	1.29606
prot-a-24	ieu-b-97	Oropharyngeal cancer || id:ieu-b-97	|| id:prot-a-24	Inverse variance weighted	8	-0.0823264	0.112614	0.464748	-0.303049	0.138397	0.920971	0.738563	1.14843
prot-a-24	ukb-a-254	Doctor diagnosed hayfever or allergic rhinitis || id:ukb-a-254	|| id:prot-a-24	Inverse variance weighted	14	0.000887227	0.00374405	0.81268	-0.00645112	0.00822557	1.00089	0.99357	1.00826
prot-a-24	ukb-a-255	Doctor diagnosed asthma || id:ukb-a-255	|| id:prot-a-24	Inverse variance weighted	14	-0.000683424	0.00286707	0.811594	-0.00630288	0.00493604	0.999317	0.993717	1.00495
prot-a-24	ukb-a-261	Hearing difficulty/problems with background noise || id:ukb-a-261	|| id:prot-a-24	Inverse variance weighted	14	-0.00119515	0.00279864	0.669346	-0.00668048	0.00429018	0.998806	0.993342	1.0043
prot-a-24	ukb-a-383	Tinnitus: Yes now most or all of the time || id:ukb-a-383	|| id:prot-a-24	Inverse variance weighted	14	-0.00250398	0.00185991	0.178207	-0.0061494	0.00114143	0.997499	0.993869	1.00114
prot-a-24	ukb-a-384	Tinnitus: Yes now some of the time || id:ukb-a-384	|| id:prot-a-24	Inverse variance weighted	14	0.00300615	0.00214604	0.161278	-0.0012001	0.00721239	1.00301	0.998801	1.00724
prot-a-24	ukb-a-385	Tinnitus: Yes but not now but have in the past || id:ukb-a-385	|| id:prot-a-24	Inverse variance weighted	14	0.00153272	0.00267395	0.566507	-0.00370822	0.00677366	1.00153	0.996299	1.0068
prot-a-24	ukb-a-447	Blood clot DVT bronchitis emphysema asthma rhinitis eczema allergy diagnosed by doctor: Hayfever allergic rhinitis or eczema || id:ukb-a-447	|| id:prot-a-24	Inverse variance weighted	14	-0.00122453	0.00180646	0.497859	-0.0047652	0.00231613	0.998776	0.995246	1.00232
prot-a-24	ukb-a-545	Diagnoses - main ICD10: K21 Gastro-oesophageal reflux disease || id:ukb-a-545	|| id:prot-a-24	Inverse variance weighted	14	-0.000386998	0.000623188	0.534601	-0.00160845	0.00083445	0.999613	0.998393	1.00083
prot-a-24	ukb-a-66	Non-cancer illness code self-reported: asthma || id:ukb-a-66	|| id:prot-a-24	Inverse variance weighted	14	-0.0018942	0.00137165	0.167289	-0.00458264	0.000794232	0.998108	0.995428	1.00079
prot-a-24	ukb-a-70	Non-cancer illness code self-reported: gastro-oesophageal reflux (gord) / gastric reflux || id:ukb-a-70	|| id:prot-a-24	Inverse variance weighted	14	-0.000330443	0.000864439	0.702266	-0.00202474	0.00136386	0.99967	0.997977	1.00136
prot-a-24	ukb-a-94	Non-cancer illness code self-reported: hayfever/allergic rhinitis || id:ukb-a-94	|| id:prot-a-24	Inverse variance weighted	14	0.00146184	0.0010767	0.174557	-0.000648489	0.00357217	1.00146	0.999352	1.00358
prot-a-24	ukb-a-97	Non-cancer illness code self-reported: nasal polyps || id:ukb-a-97	|| id:prot-a-24	Inverse variance weighted	14	0.000637743	0.000289197	0.0274386	7.09173e-05	0.00120457	1.00064	1.00007	1.00121
prot-a-24	ukb-b-10144	Diagnoses - secondary ICD10: K21.0 Gastro-oesophageal reflux disease with oesophagitis || id:ukb-b-10144	|| id:prot-a-24	Inverse variance weighted	6	0.000130471	0.000323604	0.686815	-0.000503793	0.000764736	1.00013	0.999496	1.00077
prot-a-24	ukb-b-11297	Doctor diagnosed asthma || id:ukb-b-11297	|| id:prot-a-24	Inverse variance weighted	9	0.00116647	0.00277262	0.673966	-0.00426786	0.0066008	1.00117	0.995741	1.00662
prot-a-24	ukb-b-12753	Recent medication for hayfever or allergic rhinitis || id:ukb-b-12753	|| id:prot-a-24	Inverse variance weighted	9	-0.00176262	0.00876642	0.840648	-0.0189448	0.0154196	0.998239	0.981234	1.01554
prot-a-24	ukb-b-1386	Diagnoses - main ICD10: K21.9 Gastro-oesophageal reflux disease without oesophagitis || id:ukb-b-1386	|| id:prot-a-24	Inverse variance weighted	6	0.000200495	0.000481108	0.676871	-0.000742476	0.00114347	1.0002	0.999258	1.00114
prot-a-24	ukb-b-14254	Tinnitus severity/nuisance || id:ukb-b-14254	|| id:prot-a-24	Inverse variance weighted	14	-0.0557674	0.0495983	0.260851	-0.15298	0.0414453	0.945759	0.858147	1.04232
prot-a-24	ukb-b-16499	Non-cancer illness code, self-reported: hayfever/allergic rhinitis || id:ukb-b-16499	|| id:prot-a-24	Inverse variance weighted	11	0.00178356	0.000922783	0.0532605	-2.50968e-05	0.00359221	1.00179	0.999975	1.0036
prot-a-24	ukb-b-16818	Non-cancer illness code, self-reported: gastro-oesophageal reflux (gord) / gastric reflux || id:ukb-b-16818	|| id:prot-a-24	Inverse variance weighted	9	-0.000322019	0.000908234	0.722923	-0.00210216	0.00145812	0.999678	0.9979	1.00146
prot-a-24	ukb-b-17219	Diagnoses - secondary ICD10: J45.9 Asthma, unspecified || id:ukb-b-17219	|| id:prot-a-24	Inverse variance weighted	9	-0.000410469	0.00089568	0.646754	-0.002166	0.00134506	0.99959	0.997836	1.00135
prot-a-24	ukb-b-17241	Blood clot, DVT, bronchitis, emphysema, asthma, rhinitis, eczema, allergy diagnosed by doctor: Hayfever, allergic rhinitis or eczema || id:ukb-b-17241	|| id:prot-a-24	Inverse variance weighted	15	-0.00195529	0.00165394	0.237127	-0.00519702	0.00128644	0.998047	0.994816	1.00129
prot-a-24	ukb-b-18113	Non-cancer illness code, self-reported: asthma || id:ukb-b-18113	|| id:prot-a-24	Inverse variance weighted	15	-0.000647666	0.00116463	0.578132	-0.00293033	0.001635	0.999353	0.997074	1.00164
prot-a-24	ukb-b-18275	Hearing difficulty/problems with background noise || id:ukb-b-18275	|| id:prot-a-24	Inverse variance weighted	15	-0.000558658	0.00271748	0.83712	-0.00588492	0.00476761	0.999441	0.994132	1.00478
prot-a-24	ukb-b-18290	Age hayfever or allergic rhinitis diagnosed by doctor || id:ukb-b-18290	|| id:prot-a-24	Inverse variance weighted	11	-0.0148437	0.0178979	0.406904	-0.0499237	0.0202362	0.985266	0.951302	1.02044
prot-a-24	ukb-b-18436	Age asthma diagnosed by doctor || id:ukb-b-18436	|| id:prot-a-24	Inverse variance weighted	9	-0.012183	0.0232987	0.601039	-0.0578484	0.0334824	0.987891	0.943793	1.03405
prot-a-24	ukb-b-19886	Diagnoses - secondary ICD10: K21.9 Gastro-oesophageal reflux disease without oesophagitis || id:ukb-b-19886	|| id:prot-a-24	Inverse variance weighted	6	0.00020014	0.00045038	0.656767	-0.000682605	0.00108289	1.0002	0.999318	1.00108
prot-a-24	ukb-b-20208	Diagnoses - main ICD10: J45.9 Asthma, unspecified || id:ukb-b-20208	|| id:prot-a-24	Inverse variance weighted	6	-0.000234037	0.000371284	0.528469	-0.000961753	0.000493679	0.999766	0.999039	1.00049
prot-a-24	ukb-b-3770	Diagnoses - main ICD10: J34.2 Deviated nasal septum || id:ukb-b-3770	|| id:prot-a-24	Inverse variance weighted	6	-0.000248223	0.000389432	0.523865	-0.00101151	0.000515063	0.999752	0.998989	1.00052
prot-a-24	ukb-b-4575	Age asthma diagnosed || id:ukb-b-4575	|| id:prot-a-24	Inverse variance weighted	14	-0.0101906	0.0125235	0.415806	-0.0347368	0.0143555	0.989861	0.96586	1.01446
prot-a-24	ukb-b-69	Non-cancer illness code, self-reported: chronic sinusitis || id:ukb-b-69	|| id:prot-a-24	Inverse variance weighted	6	-0.000896334	0.000401597	0.02562	-0.00168346	-0.000109204	0.999104	0.998318	0.999891
prot-a-24	ukb-b-7178	Doctor diagnosed hayfever or allergic rhinitis || id:ukb-b-7178	|| id:prot-a-24	Inverse variance weighted	11	0.00171821	0.00339148	0.612418	-0.00492909	0.00836551	1.00172	0.995083	1.0084
prot-a-24	ukb-b-8425	Non-cancer illness code, self-reported: nasal polyps || id:ukb-b-8425	|| id:prot-a-24	Inverse variance weighted	6	0.000412684	0.000307235	0.1792	-0.000189495	0.00101486	1.00041	0.999811	1.00102
prot-a-24	ukb-d-4803_0	Tinnitus: No, never || id:ukb-d-4803_0	|| id:prot-a-24	Inverse variance weighted	14	-0.00108106	0.00372543	0.771675	-0.00838291	0.00622078	0.99892	0.991652	1.00624
prot-a-24	ukb-d-4803_11	Tinnitus: Yes, now most or all of the time || id:ukb-d-4803_11	|| id:prot-a-24	Inverse variance weighted	14	-0.001945	0.00181186	0.283056	-0.00549625	0.00160625	0.998057	0.994519	1.00161
prot-a-24	ukb-d-4803_12	Tinnitus: Yes, now a lot of the time || id:ukb-d-4803_12	|| id:prot-a-24	Inverse variance weighted	14	-0.000609328	0.0012379	0.622559	-0.00303561	0.00181696	0.999391	0.996969	1.00182
prot-a-24	ukb-d-4803_13	Tinnitus: Yes, now some of the time || id:ukb-d-4803_13	|| id:prot-a-24	Inverse variance weighted	14	0.00285825	0.00212307	0.178212	-0.00130297	0.00701947	1.00286	0.998698	1.00704
prot-a-24	ukb-d-4803_14	Tinnitus: Yes, but not now, but have in the past || id:ukb-d-4803_14	|| id:prot-a-24	Inverse variance weighted	14	0.000777115	0.00227372	0.732515	-0.00367937	0.0052336	1.00078	0.996327	1.00525
prot-a-24	ukb-d-ASTHMA_CHILD	Childhood asthma (age<16) || id:ukb-d-ASTHMA_CHILD	|| id:prot-a-24	Inverse variance weighted	14	-0.000124971	0.000317782	0.694128	-0.000747824	0.000497883	0.999875	0.999252	1.0005
prot-a-24	ukb-d-ASTHMA_HOSPITAL1	Asthma, hospital admissions 1 || id:ukb-d-ASTHMA_HOSPITAL1	|| id:prot-a-24	Inverse variance weighted	14	-0.000141242	0.00032005	0.658986	-0.00076854	0.000486055	0.999859	0.999232	1.00049
prot-a-24	ukb-d-J10_ASTHMA	Asthma || id:ukb-d-J10_ASTHMA	|| id:prot-a-24	Inverse variance weighted	14	-0.000124971	0.000317782	0.694128	-0.000747824	0.000497883	0.999875	0.999252	1.0005
prot-a-24	ukb-d-J32	Diagnoses - main ICD10: J32 Chronic sinusitis || id:ukb-d-J32	|| id:prot-a-24	Inverse variance weighted	13	-0.000325638	0.000246602	0.186667	-0.000808977	0.000157701	0.999674	0.999191	1.00016
prot-a-24	ukb-d-J45	Diagnoses - main ICD10: J45 Asthma || id:ukb-d-J45	|| id:prot-a-24	Inverse variance weighted	14	-0.000184055	0.000319633	0.564729	-0.000810537	0.000442427	0.999816	0.99919	1.00044
prot-a-1446	ebi-a-GCST006862	Asthma || id:ebi-a-GCST006862	|| id:prot-a-1446	Inverse variance weighted	2	-0.0432465	0.0986836	0.661216	-0.236666	0.150173	0.957675	0.789255	1.16204
prot-a-1446	ebi-a-GCST007799	Asthma (adult onset) || id:ebi-a-GCST007799	|| id:prot-a-1446	Inverse variance weighted	8	-2.17507	1.73392	0.209687	-5.57354	1.2234	0.1136	0.003797	3.39874
prot-a-1446	ebi-a-GCST007800	Asthma (childhood onset) || id:ebi-a-GCST007800	|| id:prot-a-1446	Inverse variance weighted	8	-2.18489	1.73236	0.20723	-5.58033	1.21054	0.11249	0.00377133	3.35531
prot-a-1446	ebi-a-GCST010775	COVID-19 (very severe respiratory confirmed vs not hospitalized) RELEASE 4 || id:ebi-a-GCST010775	|| id:prot-a-1446	Inverse variance weighted	9	0.155905	0.369579	0.673139	-0.568471	0.88028	1.16871	0.566391	2.41157
prot-a-1446	ebi-a-GCST010777	COVID-19 (hospitalized vs population) RELEASE 4 || id:ebi-a-GCST010777	|| id:prot-a-1446	Inverse variance weighted	9	-0.0107123	0.0486894	0.825861	-0.106144	0.0847189	0.989345	0.899296	1.08841
prot-a-1446	ebi-a-GCST010778	COVID-19 (covid vs lab/self reported negative) RELEASE 4 || id:ebi-a-GCST010778	|| id:prot-a-1446	Inverse variance weighted	9	-0.0107123	0.0486894	0.825861	-0.106144	0.0847189	0.989345	0.899296	1.08841
prot-a-1446	ebi-a-GCST010780	COVID-19 (RELEASE 4) || id:ebi-a-GCST010780	|| id:prot-a-1446	Inverse variance weighted	9	-0.0291681	0.0390714	0.455346	-0.105748	0.0474118	0.971253	0.899651	1.04855
prot-a-1446	ebi-a-GCST010781	COVID-19 (predicted covid from self-reported symptoms vs predicted or self-reported non-covid) RELEASE 4 || id:ebi-a-GCST010781	|| id:prot-a-1446	Inverse variance weighted	9	0.116255	0.0803636	0.148007	-0.041258	0.273767	1.12328	0.959582	1.31491
prot-a-1446	ebi-a-GCST010782	COVID-19 (hospitalized covid vs not hospitalized covid) RELEASE 4 || id:ebi-a-GCST010782	|| id:prot-a-1446	Inverse variance weighted	9	-0.0406647	0.124348	0.74365	-0.284387	0.203057	0.960151	0.752476	1.22514
prot-a-1446	ebi-a-GCST010783	COVID-19 (very severe respiratory confirmed vs population) RELEASE 4 || id:ebi-a-GCST010783	|| id:prot-a-1446	Inverse variance weighted	9	-0.0926576	0.0922581	0.315219	-0.273483	0.0881682	0.911506	0.760725	1.09217
prot-a-1446	ieu-a-1029	Internalizing problems || id:ieu-a-1029	|| id:prot-a-1446	Inverse variance weighted	2	0.326483	0.186215	0.079557	-0.0384976	0.691464	1.38608	0.962234	1.99664
prot-a-1446	ieu-a-1054	Gout || id:ieu-a-1054	|| id:prot-a-1446	Inverse variance weighted	2	0.271005	0.573188	0.636354	-0.852443	1.39445	1.31128	0.426372	4.03277
prot-a-1446	ieu-a-1085	Amyotrophic lateral sclerosis || id:ieu-a-1085	|| id:prot-a-1446	Inverse variance weighted	6	0.021067	0.0124535	0.0907126	-0.00334189	0.0454758	1.02129	0.996664	1.04653
prot-a-1446	ieu-a-1090	Type 2 diabetes || id:ieu-a-1090	|| id:prot-a-1446	Inverse variance weighted	5	-0.030661	0.228875	0.893431	-0.479256	0.417934	0.969804	0.619244	1.51882
prot-a-1446	ieu-a-1120	Ovarian cancer || id:ieu-a-1120	|| id:prot-a-1446	Inverse variance weighted	9	-0.014862	0.038859	0.70212	-0.0910257	0.0613016	0.985248	0.912994	1.06322
prot-a-1446	ieu-a-1121	High grade serous ovarian cancer || id:ieu-a-1121	|| id:prot-a-1446	Inverse variance weighted	9	-0.0408961	0.046203	0.376082	-0.131454	0.0496618	0.959929	0.87682	1.05092
prot-a-1446	ieu-a-1122	Low grade serous ovarian cancer || id:ieu-a-1122	|| id:prot-a-1446	Inverse variance weighted	9	0.226338	0.141957	0.110845	-0.0518984	0.504574	1.254	0.949425	1.65628
prot-a-1446	ieu-a-1123	Invasive mucinous ovarian cancer || id:ieu-a-1123	|| id:prot-a-1446	Inverse variance weighted	9	-0.0759602	0.199181	0.702934	-0.466355	0.314435	0.926853	0.627284	1.36949
prot-a-1446	ieu-a-1124	Clear cell ovarian cancer || id:ieu-a-1124	|| id:prot-a-1446	Inverse variance weighted	9	0.106217	0.117567	0.366281	-0.124214	0.336649	1.11206	0.883191	1.40025
prot-a-1446	ieu-a-1125	Endometrioid ovarian cancer || id:ieu-a-1125	|| id:prot-a-1446	Inverse variance weighted	9	0.0210081	0.0835024	0.80136	-0.142657	0.184673	1.02123	0.867052	1.20282
prot-a-1446	ieu-a-1126	Breast cancer (Combined Oncoarray; iCOGS; GWAS meta analysis) || id:ieu-a-1126	|| id:prot-a-1446	Inverse variance weighted	9	0.0159878	0.0186576	0.391497	-0.0205811	0.0525567	1.01612	0.979629	1.05396
prot-a-1446	ieu-a-1127	ER+ Breast cancer (Combined Oncoarray; iCOGS; GWAS meta analysis) || id:ieu-a-1127	|| id:prot-a-1446	Inverse variance weighted	9	0.0125807	0.0221499	0.570047	-0.030833	0.0559945	1.01266	0.969637	1.05759
prot-a-1446	ieu-a-1128	ER- Breast cancer (Combined Oncoarray; iCOGS; GWAS meta analysis) || id:ieu-a-1128	|| id:prot-a-1446	Inverse variance weighted	9	0.0194072	0.0340967	0.569234	-0.0474224	0.0862367	1.0196	0.953684	1.09006
prot-a-1446	ieu-a-1129	Breast cancer (Oncoarray) || id:ieu-a-1129	|| id:prot-a-1446	Inverse variance weighted	9	0.00291525	0.02611	0.911099	-0.0482603	0.0540908	1.00292	0.952886	1.05558
prot-a-1446	ieu-a-1130	Breast cancer (iCOGS) || id:ieu-a-1130	|| id:prot-a-1446	Inverse variance weighted	9	0.0534473	0.0306799	0.0814914	-0.00668523	0.11358	1.0549	0.993337	1.12028
prot-a-1446	ieu-a-1131	Breast cancer (GWAS) || id:ieu-a-1131	|| id:prot-a-1446	Inverse variance weighted	9	-0.0459157	0.0651478	0.480939	-0.173605	0.081774	0.955122	0.840629	1.08521
prot-a-1446	ieu-a-1132	ER+ Breast cancer (Oncoarray) || id:ieu-a-1132	|| id:prot-a-1446	Inverse variance weighted	9	-0.00218193	0.0294103	0.94086	-0.0598261	0.0554622	0.99782	0.941928	1.05703
prot-a-1446	ieu-a-1133	ER+ Breast cancer (iCOGS) || id:ieu-a-1133	|| id:prot-a-1446	Inverse variance weighted	9	0.044166	0.0430963	0.305448	-0.0403028	0.128635	1.04516	0.960499	1.13727
prot-a-1446	ieu-a-1134	ER+ Breast cancer (GWAS) || id:ieu-a-1134	|| id:prot-a-1446	Inverse variance weighted	9	-0.0520462	0.0941481	0.580392	-0.236576	0.132484	0.949285	0.789326	1.14166
prot-a-1446	ieu-a-1135	ER- Breast cancer (Oncoarray) || id:ieu-a-1135	|| id:prot-a-1446	Inverse variance weighted	9	0.00993362	0.0472828	0.833598	-0.0827406	0.102608	1.00998	0.92059	1.10806
prot-a-1446	ieu-a-1136	ER- Breast cancer (iCOGS) || id:ieu-a-1136	|| id:prot-a-1446	Inverse variance weighted	9	0.0594052	0.0602422	0.324081	-0.0586695	0.17748	1.06121	0.943018	1.1942
prot-a-1446	ieu-a-1137	ER- Breast cancer (GWAS) || id:ieu-a-1137	|| id:prot-a-1446	Inverse variance weighted	9	-0.0372402	0.0886692	0.674492	-0.211032	0.136551	0.963445	0.809748	1.14631
prot-a-1446	ieu-a-1163	ER- Breast cancer (Survival) || id:ieu-a-1163	|| id:prot-a-1446	Inverse variance weighted	9	0.0930065	0.147888	0.529416	-0.196855	0.382868	1.09747	0.82131	1.46648
prot-a-1446	ieu-a-1164	ER+ Breast cancer (Survival) || id:ieu-a-1164	|| id:prot-a-1446	Inverse variance weighted	9	0.0892641	0.121564	0.462767	-0.149001	0.327529	1.09337	0.861568	1.38754
prot-a-1446	ieu-a-1165	Breast cancer (Survival) || id:ieu-a-1165	|| id:prot-a-1446	Inverse variance weighted	9	0.0834493	0.082592	0.312313	-0.078431	0.24533	1.08703	0.924566	1.27804
prot-a-1446	ieu-a-1166	ER- Breast cancer (GWAS) || id:ieu-a-1166	|| id:prot-a-1446	Inverse variance weighted	9	0.0422766	0.0613097	0.490472	-0.0778905	0.162444	1.04318	0.925066	1.17638
prot-a-1446	ieu-a-1167	ER+ Breast cancer (GWAS) || id:ieu-a-1167	|| id:prot-a-1446	Inverse variance weighted	9	-0.000924169	0.037723	0.980455	-0.0748612	0.0730129	0.999076	0.927872	1.07574
prot-a-1446	ieu-a-1168	Breast cancer (GWAS) || id:ieu-a-1168	|| id:prot-a-1446	Inverse variance weighted	9	0.0111357	0.0316611	0.725051	-0.05092	0.0731914	1.0112	0.950355	1.07594
prot-a-1446	ieu-a-1183	ADHD || id:ieu-a-1183	|| id:prot-a-1446	Inverse variance weighted	4	-0.0730297	0.058575	0.212481	-0.187837	0.0417773	0.929573	0.82875	1.04266
prot-a-1446	ieu-a-1184	Autism Spectrum Disorder || id:ieu-a-1184	|| id:prot-a-1446	Inverse variance weighted	6	-0.0582899	0.0988107	0.555248	-0.251959	0.135379	0.943376	0.777277	1.14497
prot-a-1446	ieu-a-1185	Autism Spectrum Disorder || id:ieu-a-1185	|| id:prot-a-1446	Inverse variance weighted	6	-0.0139725	0.0484474	0.773036	-0.108929	0.0809843	0.986125	0.896794	1.08435
prot-a-1446	ieu-a-1186	Anorexia Nervosa || id:ieu-a-1186	|| id:prot-a-1446	Inverse variance weighted	6	0.00373903	0.101679	0.970666	-0.195552	0.20303	1.00375	0.822381	1.22511
prot-a-1446	ieu-a-1188	Major Depressive Disorder || id:ieu-a-1188	|| id:prot-a-1446	Inverse variance weighted	6	0.00959885	0.0352032	0.785107	-0.0593994	0.0785971	1.00965	0.94233	1.08177
prot-a-1446	ieu-a-1189	Obsessive Compulsive Disorder || id:ieu-a-1189	|| id:prot-a-1446	Inverse variance weighted	6	-0.0114935	0.132364	0.930805	-0.270927	0.24794	0.988572	0.762672	1.28138
prot-a-1446	ieu-a-1228	High grade and low grade serous ovarian cancer || id:ieu-a-1228	|| id:prot-a-1446	Inverse variance weighted	9	-0.0235545	0.0449062	0.599912	-0.111571	0.0644617	0.976721	0.894428	1.06658
prot-a-1446	ieu-a-1229	Serous ovarian cancer: low grade and low malignant potential || id:ieu-a-1229	|| id:prot-a-1446	Inverse variance weighted	9	0.0205	0.0944975	0.828257	-0.164715	0.205715	1.02071	0.848135	1.2284
prot-a-1446	ieu-a-1230	Serous ovarian cancer: low malignant potential || id:ieu-a-1230	|| id:prot-a-1446	Inverse variance weighted	9	-0.0652602	0.112973	0.563492	-0.286687	0.156166	0.936824	0.750747	1.16902
prot-a-1446	ieu-a-1231	Mucinous ovarian cancer: invasive and low malignant potential || id:ieu-a-1231	|| id:prot-a-1446	Inverse variance weighted	9	0.00926963	0.102722	0.928096	-0.192065	0.210604	1.00931	0.825253	1.23442
prot-a-1446	ieu-a-1232	Low malignant potential mucinous ovarian cancer || id:ieu-a-1232	|| id:prot-a-1446	Inverse variance weighted	9	0.12306	0.128937	0.339873	-0.129657	0.375777	1.13095	0.878396	1.45612
prot-a-1446	ieu-a-1233	Low malignant potential ovarian cancer || id:ieu-a-1233	|| id:prot-a-1446	Inverse variance weighted	9	0.0016335	0.0831447	0.984325	-0.16133	0.164597	1.00163	0.851011	1.17892
prot-a-1446	ieu-a-26	Type 2 diabetes || id:ieu-a-26	|| id:prot-a-1446	Inverse variance weighted	2	-0.0143129	0.129123	0.911738	-0.267395	0.238769	0.985789	0.765371	1.26968
prot-a-1446	ieu-a-297	Alzheimer's disease || id:ieu-a-297	|| id:prot-a-1446	Inverse variance weighted	4	0.0916527	0.0794222	0.248503	-0.0640149	0.24732	1.09598	0.937991	1.28059
prot-a-1446	ieu-a-30	Crohn's disease || id:ieu-a-30	|| id:prot-a-1446	Inverse variance weighted	9	-0.0413166	0.068685	0.547482	-0.175939	0.093306	0.959525	0.838669	1.0978
prot-a-1446	ieu-a-31	Inflammatory bowel disease || id:ieu-a-31	|| id:prot-a-1446	Inverse variance weighted	9	-0.0649604	0.0710335	0.360452	-0.204186	0.0742652	0.937105	0.815311	1.07709
prot-a-1446	ieu-a-32	Ulcerative colitis || id:ieu-a-32	|| id:prot-a-1446	Inverse variance weighted	9	-0.104551	0.0939849	0.265954	-0.288762	0.0796589	0.900728	0.749191	1.08292
prot-a-1446	ieu-a-45	Anorexia nervosa || id:ieu-a-45	|| id:prot-a-1446	Inverse variance weighted	2	-0.13429	0.226109	0.552566	-0.577464	0.308883	0.874336	0.56132	1.3619
prot-a-1446	ieu-a-8	Coronary heart disease || id:ieu-a-8	|| id:prot-a-1446	Inverse variance weighted	2	-0.00548441	0.0980016	0.955372	-0.197568	0.186599	0.994531	0.820725	1.20514
prot-a-1446	ieu-a-801	Bipolar disorder || id:ieu-a-801	|| id:prot-a-1446	Inverse variance weighted	2	0.0259661	0.148684	0.861363	-0.265454	0.317387	1.02631	0.766857	1.37353
prot-a-1446	ieu-a-802	Autism || id:ieu-a-802	|| id:prot-a-1446	Inverse variance weighted	2	-0.0217893	0.1692	0.897533	-0.353421	0.309843	0.978446	0.702281	1.36321
prot-a-1446	ieu-a-803	PGC cross-disorder traits || id:ieu-a-803	|| id:prot-a-1446	Inverse variance weighted	2	-0.0796744	0.076881	0.300047	-0.230361	0.0710124	0.923417	0.794247	1.07359
prot-a-1446	ieu-a-805	Major depressive disorder || id:ieu-a-805	|| id:prot-a-1446	Inverse variance weighted	2	-0.248978	0.230256	0.27956	-0.700281	0.202324	0.779597	0.496446	1.22425
prot-a-1446	ieu-a-806	Autism || id:ieu-a-806	|| id:prot-a-1446	Inverse variance weighted	9	-0.0203747	0.080633	0.800512	-0.178415	0.137666	0.979832	0.836595	1.14759
prot-a-1446	ieu-a-832	Rheumatoid arthritis || id:ieu-a-832	|| id:prot-a-1446	Inverse variance weighted	4	-0.233524	0.103828	0.0245037	-0.437027	-0.0300207	0.791739	0.645954	0.970425
prot-a-1446	ieu-a-834	Rheumatoid arthritis || id:ieu-a-834	|| id:prot-a-1446	Inverse variance weighted	2	-0.0604763	0.172079	0.725255	-0.397752	0.276799	0.941316	0.671829	1.3189
prot-a-1446	ieu-a-965	Lung adenocarcinoma || id:ieu-a-965	|| id:prot-a-1446	Inverse variance weighted	6	-0.156936	0.0935981	0.0936015	-0.340388	0.0265165	0.854759	0.711494	1.02687
prot-a-1446	ieu-a-966	Lung cancer || id:ieu-a-966	|| id:prot-a-1446	Inverse variance weighted	6	-0.0704523	0.0663243	0.288127	-0.200448	0.0595433	0.931972	0.818364	1.06135
prot-a-1446	ieu-a-967	Squamous cell lung cancer || id:ieu-a-967	|| id:prot-a-1446	Inverse variance weighted	6	-0.0926882	0.100871	0.358161	-0.290396	0.10502	0.911478	0.747967	1.11073
prot-a-1446	ieu-a-990	Bulimia nervosa || id:ieu-a-990	|| id:prot-a-1446	Inverse variance weighted	4	-0.0116975	0.0764697	0.878423	-0.161578	0.138183	0.988371	0.8508	1.14819
prot-a-1446	ieu-a-996	Eczema || id:ieu-a-996	|| id:prot-a-1446	Inverse variance weighted	9	-0.047392	0.0548183	0.387297	-0.154836	0.0600517	0.953713	0.856556	1.06189
prot-a-1446	ieu-b-102	Major depression || id:ieu-b-102	|| id:prot-a-1446	Inverse variance weighted	8	0.0051142	0.0132019	0.698472	-0.0207615	0.0309899	1.00513	0.979453	1.03148
prot-a-1446	ieu-b-85	Prostate cancer || id:ieu-b-85	|| id:prot-a-1446	Inverse variance weighted	9	-0.0281522	0.0320177	0.379255	-0.0909069	0.0346025	0.97224	0.913103	1.03521
prot-a-1446	ieu-b-89	Oral cavity and pharyngeal cancer || id:ieu-b-89	|| id:prot-a-1446	Inverse variance weighted	9	0.0232419	0.132075	0.860314	-0.235626	0.28211	1.02351	0.790076	1.32592
prot-a-1446	ieu-b-90	Oral cavity and pharyngeal cancer || id:ieu-b-90	|| id:prot-a-1446	Inverse variance weighted	9	0.00453495	0.141034	0.974348	-0.271892	0.280962	1.00455	0.761936	1.3244
prot-a-1446	ieu-b-93	Oral cavity cancer || id:ieu-b-93	|| id:prot-a-1446	Inverse variance weighted	9	-0.0154081	0.157571	0.922103	-0.324248	0.293432	0.98471	0.723071	1.34102
prot-a-1446	ieu-b-94	Oral cavity cancer || id:ieu-b-94	|| id:prot-a-1446	Inverse variance weighted	9	0.0204971	0.171966	0.905123	-0.316556	0.35755	1.02071	0.728654	1.42982
prot-a-1446	ieu-b-96	Oropharyngeal cancer || id:ieu-b-96	|| id:prot-a-1446	Inverse variance weighted	9	0.00973897	0.252011	0.969173	-0.484202	0.50368	1.00979	0.616189	1.6548
prot-a-1446	ieu-b-97	Oropharyngeal cancer || id:ieu-b-97	|| id:prot-a-1446	Inverse variance weighted	9	0.0415801	0.163581	0.799351	-0.279039	0.362199	1.04246	0.756511	1.43648
prot-a-1446	ukb-a-254	Doctor diagnosed hayfever or allergic rhinitis || id:ukb-a-254	|| id:prot-a-1446	Inverse variance weighted	9	-0.000825819	0.00589086	0.888513	-0.0123719	0.0107203	0.999175	0.987704	1.01078
prot-a-1446	ukb-a-255	Doctor diagnosed asthma || id:ukb-a-255	|| id:prot-a-1446	Inverse variance weighted	9	0.00781404	0.00468097	0.0950539	-0.00136066	0.0169887	1.00784	0.99864	1.01713
prot-a-1446	ukb-a-261	Hearing difficulty/problems with background noise || id:ukb-a-261	|| id:prot-a-1446	Inverse variance weighted	9	0.00392903	0.00340624	0.248714	-0.00274721	0.0106053	1.00394	0.997257	1.01066
prot-a-1446	ukb-a-383	Tinnitus: Yes now most or all of the time || id:ukb-a-383	|| id:prot-a-1446	Inverse variance weighted	9	-0.0032714	0.00318554	0.304442	-0.00951505	0.00297225	0.996734	0.99053	1.00298
prot-a-1446	ukb-a-384	Tinnitus: Yes now some of the time || id:ukb-a-384	|| id:prot-a-1446	Inverse variance weighted	9	0.00359677	0.00351424	0.30608	-0.00329115	0.0104847	1.0036	0.996714	1.01054
prot-a-1446	ukb-a-385	Tinnitus: Yes but not now but have in the past || id:ukb-a-385	|| id:prot-a-1446	Inverse variance weighted	9	0.00495336	0.0038578	0.199147	-0.00260794	0.0125147	1.00497	0.997395	1.01259
prot-a-1446	ukb-a-447	Blood clot DVT bronchitis emphysema asthma rhinitis eczema allergy diagnosed by doctor: Hayfever allergic rhinitis or eczema || id:ukb-a-447	|| id:prot-a-1446	Inverse variance weighted	9	-0.00017039	0.00295148	0.953963	-0.00595529	0.00561451	0.99983	0.994062	1.00563
prot-a-1446	ukb-a-545	Diagnoses - main ICD10: K21 Gastro-oesophageal reflux disease || id:ukb-a-545	|| id:prot-a-1446	Inverse variance weighted	9	-0.000948221	0.00101812	0.351674	-0.00294373	0.00104729	0.999052	0.997061	1.00105
prot-a-1446	ukb-a-66	Non-cancer illness code self-reported: asthma || id:ukb-a-66	|| id:prot-a-1446	Inverse variance weighted	9	0.000283093	0.00230057	0.902065	-0.00422603	0.00479222	1.00028	0.995783	1.0048
prot-a-1446	ukb-a-70	Non-cancer illness code self-reported: gastro-oesophageal reflux (gord) / gastric reflux || id:ukb-a-70	|| id:prot-a-1446	Inverse variance weighted	9	-0.00181557	0.00141226	0.198591	-0.0045836	0.000952463	0.998186	0.995427	1.00095
prot-a-1446	ukb-a-94	Non-cancer illness code self-reported: hayfever/allergic rhinitis || id:ukb-a-94	|| id:prot-a-1446	Inverse variance weighted	9	-0.00020947	0.00162775	0.897605	-0.00339986	0.00298092	0.999791	0.996606	1.00299
prot-a-1446	ukb-a-97	Non-cancer illness code self-reported: nasal polyps || id:ukb-a-97	|| id:prot-a-1446	Inverse variance weighted	9	-4.55089e-05	0.000464373	0.921932	-0.000955679	0.000864661	0.999954	0.999045	1.00087
prot-a-1446	ukb-b-10144	Diagnoses - secondary ICD10: K21.0 Gastro-oesophageal reflux disease with oesophagitis || id:ukb-b-10144	|| id:prot-a-1446	Inverse variance weighted	2	-0.000846395	0.000849496	0.31908	-0.00251141	0.000818616	0.999154	0.997492	1.00082
prot-a-1446	ukb-b-11297	Doctor diagnosed asthma || id:ukb-b-11297	|| id:prot-a-1446	Inverse variance weighted	6	0.00544699	0.00490961	0.267234	-0.00417584	0.0150698	1.00546	0.995833	1.01518
prot-a-1446	ukb-b-12753	Recent medication for hayfever or allergic rhinitis || id:ukb-b-12753	|| id:prot-a-1446	Inverse variance weighted	5	0.00580284	0.0171691	0.735377	-0.0278486	0.0394543	1.00582	0.972536	1.04024
prot-a-1446	ukb-b-1386	Diagnoses - main ICD10: K21.9 Gastro-oesophageal reflux disease without oesophagitis || id:ukb-b-1386	|| id:prot-a-1446	Inverse variance weighted	3	0.000859578	0.001428	0.547211	-0.00193931	0.00365846	1.00086	0.998063	1.00367
prot-a-1446	ukb-b-14254	Tinnitus severity/nuisance || id:ukb-b-14254	|| id:prot-a-1446	Inverse variance weighted	9	0.0649008	0.0794371	0.413923	-0.0907958	0.220598	1.06705	0.913204	1.24682
prot-a-1446	ukb-b-16499	Non-cancer illness code, self-reported: hayfever/allergic rhinitis || id:ukb-b-16499	|| id:prot-a-1446	Inverse variance weighted	7	-0.000471678	0.00158274	0.765692	-0.00357384	0.00263049	0.999528	0.996433	1.00263
prot-a-1446	ukb-b-16818	Non-cancer illness code, self-reported: gastro-oesophageal reflux (gord) / gastric reflux || id:ukb-b-16818	|| id:prot-a-1446	Inverse variance weighted	7	-0.00203814	0.00138432	0.140938	-0.00475139	0.000675123	0.997964	0.99526	1.00068
prot-a-1446	ukb-b-17219	Diagnoses - secondary ICD10: J45.9 Asthma, unspecified || id:ukb-b-17219	|| id:prot-a-1446	Inverse variance weighted	7	-0.00232596	0.00135931	0.0870571	-0.00499021	0.000338292	0.997677	0.995022	1.00034
prot-a-1446	ukb-b-17241	Blood clot, DVT, bronchitis, emphysema, asthma, rhinitis, eczema, allergy diagnosed by doctor: Hayfever, allergic rhinitis or eczema || id:ukb-b-17241	|| id:prot-a-1446	Inverse variance weighted	9	5.95655e-05	0.00249333	0.98094	-0.00482737	0.0049465	1.00006	0.995184	1.00496
prot-a-1446	ukb-b-18113	Non-cancer illness code, self-reported: asthma || id:ukb-b-18113	|| id:prot-a-1446	Inverse variance weighted	9	-0.000678582	0.00198202	0.732073	-0.00456334	0.00320618	0.999322	0.995447	1.00321
prot-a-1446	ukb-b-18275	Hearing difficulty/problems with background noise || id:ukb-b-18275	|| id:prot-a-1446	Inverse variance weighted	9	0.00373945	0.00349439	0.284561	-0.00310956	0.0105885	1.00375	0.996895	1.01064
prot-a-1446	ukb-b-18290	Age hayfever or allergic rhinitis diagnosed by doctor || id:ukb-b-18290	|| id:prot-a-1446	Inverse variance weighted	7	-0.00116827	0.0399245	0.976656	-0.0794203	0.0770837	0.998832	0.923652	1.08013
prot-a-1446	ukb-b-18436	Age asthma diagnosed by doctor || id:ukb-b-18436	|| id:prot-a-1446	Inverse variance weighted	7	0.0106764	0.0388682	0.783559	-0.0655052	0.0868581	1.01073	0.936594	1.09074
prot-a-1446	ukb-b-19886	Diagnoses - secondary ICD10: K21.9 Gastro-oesophageal reflux disease without oesophagitis || id:ukb-b-19886	|| id:prot-a-1446	Inverse variance weighted	3	0.000912174	0.00127841	0.475524	-0.00159352	0.00341786	1.00091	0.998408	1.00342
prot-a-1446	ukb-b-20208	Diagnoses - main ICD10: J45.9 Asthma, unspecified || id:ukb-b-20208	|| id:prot-a-1446	Inverse variance weighted	2	0.000419062	0.000777614	0.589951	-0.00110506	0.00194319	1.00042	0.998896	1.00195
prot-a-1446	ukb-b-3770	Diagnoses - main ICD10: J34.2 Deviated nasal septum || id:ukb-b-3770	|| id:prot-a-1446	Inverse variance weighted	2	-0.000356842	0.0010223	0.727046	-0.00236055	0.00164687	0.999643	0.997642	1.00165
prot-a-1446	ukb-b-4575	Age asthma diagnosed || id:ukb-b-4575	|| id:prot-a-1446	Inverse variance weighted	9	0.00896323	0.0186283	0.6304	-0.0275481	0.0454746	1.009	0.972828	1.04652
prot-a-1446	ukb-b-69	Non-cancer illness code, self-reported: chronic sinusitis || id:ukb-b-69	|| id:prot-a-1446	Inverse variance weighted	2	-5.11735e-05	0.000986054	0.958611	-0.00198384	0.00188149	0.999949	0.998018	1.00188
prot-a-1446	ukb-b-7178	Doctor diagnosed hayfever or allergic rhinitis || id:ukb-b-7178	|| id:prot-a-1446	Inverse variance weighted	7	0.00584484	0.00634869	0.35724	-0.00659858	0.0182883	1.00586	0.993423	1.01846
prot-a-1446	ukb-b-8425	Non-cancer illness code, self-reported: nasal polyps || id:ukb-b-8425	|| id:prot-a-1446	Inverse variance weighted	2	0.000222589	0.00080654	0.782564	-0.00135823	0.00180341	1.00022	0.998643	1.00181
prot-a-1446	ukb-d-4803_0	Tinnitus: No, never || id:ukb-d-4803_0	|| id:prot-a-1446	Inverse variance weighted	9	-0.00703146	0.00536702	0.190154	-0.0175508	0.00348789	0.992993	0.982602	1.00349
prot-a-1446	ukb-d-4803_11	Tinnitus: Yes, now most or all of the time || id:ukb-d-4803_11	|| id:prot-a-1446	Inverse variance weighted	9	-0.00297588	0.00327279	0.363202	-0.00939055	0.00343878	0.997029	0.990653	1.00344
prot-a-1446	ukb-d-4803_12	Tinnitus: Yes, now a lot of the time || id:ukb-d-4803_12	|| id:prot-a-1446	Inverse variance weighted	9	0.00200999	0.00230849	0.38392	-0.00251464	0.00653462	1.00201	0.997489	1.00656
prot-a-1446	ukb-d-4803_13	Tinnitus: Yes, now some of the time || id:ukb-d-4803_13	|| id:prot-a-1446	Inverse variance weighted	9	0.00563571	0.00337466	0.0949175	-0.00097862	0.0122501	1.00565	0.999022	1.01233
prot-a-1446	ukb-d-4803_14	Tinnitus: Yes, but not now, but have in the past || id:ukb-d-4803_14	|| id:prot-a-1446	Inverse variance weighted	9	0.00236155	0.00390295	0.545134	-0.00528824	0.0100113	1.00236	0.994726	1.01006
prot-a-1446	ukb-d-ASTHMA_CHILD	Childhood asthma (age<16) || id:ukb-d-ASTHMA_CHILD	|| id:prot-a-1446	Inverse variance weighted	9	-0.000343377	0.000501669	0.493679	-0.00132665	0.000639895	0.999657	0.998674	1.00064
prot-a-1446	ukb-d-ASTHMA_HOSPITAL1	Asthma, hospital admissions 1 || id:ukb-d-ASTHMA_HOSPITAL1	|| id:prot-a-1446	Inverse variance weighted	9	-0.000357774	0.000500793	0.474971	-0.00133933	0.000623781	0.999642	0.998662	1.00062
prot-a-1446	ukb-d-J10_ASTHMA	Asthma || id:ukb-d-J10_ASTHMA	|| id:prot-a-1446	Inverse variance weighted	9	-0.000343377	0.000501669	0.493679	-0.00132665	0.000639895	0.999657	0.998674	1.00064
prot-a-1446	ukb-d-J32	Diagnoses - main ICD10: J32 Chronic sinusitis || id:ukb-d-J32	|| id:prot-a-1446	Inverse variance weighted	8	0.000326617	0.000461484	0.479099	-0.000577892	0.00123113	1.00033	0.999422	1.00123
prot-a-1446	ukb-d-J45	Diagnoses - main ICD10: J45 Asthma || id:ukb-d-J45	|| id:prot-a-1446	Inverse variance weighted	9	-0.000519616	0.000486026	0.28502	-0.00147223	0.000432995	0.999481	0.998529	1.00043
prot-a-2101	ebi-a-GCST006862	Asthma || id:ebi-a-GCST006862	|| id:prot-a-2101	Inverse variance weighted	5	0.0208549	0.039819	0.600459	-0.0571905	0.0989002	1.02107	0.944414	1.10396
prot-a-2101	ebi-a-GCST007799	Asthma (adult onset) || id:ebi-a-GCST007799	|| id:prot-a-2101	Inverse variance weighted	8	0.818984	1.98473	0.679869	-3.07109	4.70906	2.26819	0.0463705	110.948
prot-a-2101	ebi-a-GCST007800	Asthma (childhood onset) || id:ebi-a-GCST007800	|| id:prot-a-2101	Inverse variance weighted	8	0.795961	1.96987	0.686164	-3.06499	4.65692	2.21657	0.0466541	105.311
prot-a-2101	ebi-a-GCST010775	COVID-19 (very severe respiratory confirmed vs not hospitalized) RELEASE 4 || id:ebi-a-GCST010775	|| id:prot-a-2101	Inverse variance weighted	9	0.238886	0.362644	0.510066	-0.471897	0.94967	1.26983	0.623818	2.58486
prot-a-2101	ebi-a-GCST010777	COVID-19 (hospitalized vs population) RELEASE 4 || id:ebi-a-GCST010777	|| id:prot-a-2101	Inverse variance weighted	9	-0.0184142	0.0363048	0.612007	-0.0895716	0.0527432	0.981754	0.914323	1.05416
prot-a-2101	ebi-a-GCST010778	COVID-19 (covid vs lab/self reported negative) RELEASE 4 || id:ebi-a-GCST010778	|| id:prot-a-2101	Inverse variance weighted	9	-0.0184142	0.0363048	0.612007	-0.0895716	0.0527432	0.981754	0.914323	1.05416
prot-a-2101	ebi-a-GCST010780	COVID-19 (RELEASE 4) || id:ebi-a-GCST010780	|| id:prot-a-2101	Inverse variance weighted	9	-0.0215435	0.0300358	0.473213	-0.0804137	0.0373267	0.978687	0.922735	1.03803
prot-a-2101	ebi-a-GCST010781	COVID-19 (predicted covid from self-reported symptoms vs predicted or self-reported non-covid) RELEASE 4 || id:ebi-a-GCST010781	|| id:prot-a-2101	Inverse variance weighted	9	0.0646568	0.0632894	0.306967	-0.0593904	0.188704	1.06679	0.942339	1.20768
prot-a-2101	ebi-a-GCST010782	COVID-19 (hospitalized covid vs not hospitalized covid) RELEASE 4 || id:ebi-a-GCST010782	|| id:prot-a-2101	Inverse variance weighted	9	0.0609601	0.0928781	0.511602	-0.121081	0.243001	1.06286	0.885962	1.27507
prot-a-2101	ebi-a-GCST010783	COVID-19 (very severe respiratory confirmed vs population) RELEASE 4 || id:ebi-a-GCST010783	|| id:prot-a-2101	Inverse variance weighted	9	-0.0356697	0.0778645	0.646881	-0.188284	0.116945	0.964959	0.828379	1.12406
prot-a-2101	finn-a-ALLERG_ASTHMA	Allergic asthma || id:finn-a-ALLERG_ASTHMA	|| id:prot-a-2101	Inverse variance weighted	6	-0.162872	0.0817725	0.0463962	-0.323146	-0.002598	0.8497	0.723868	0.997405
prot-a-2101	finn-a-ALLERG_ASTHMA_EXMORE	Allergic asthma (mode) || id:finn-a-ALLERG_ASTHMA_EXMORE	|| id:prot-a-2101	Inverse variance weighted	6	-0.153682	0.0801251	0.0551078	-0.310727	0.0033632	0.857545	0.732914	1.00337
prot-a-2101	finn-a-ALLERG_RHINITIS	Allergic rhinitis || id:finn-a-ALLERG_RHINITIS	|| id:prot-a-2101	Inverse variance weighted	6	0.0205882	0.0736246	0.779755	-0.123716	0.164892	1.0208	0.883631	1.17927
prot-a-2101	finn-a-ASTHMA_CHILD	Childhood asthma (age<16) || id:finn-a-ASTHMA_CHILD	|| id:prot-a-2101	Inverse variance weighted	6	-0.0802562	0.111765	0.472708	-0.299316	0.138803	0.92288	0.741325	1.1489
prot-a-2101	finn-a-ASTHMA_CHILD_EXMORE	Childhood asthma (age<16) || id:finn-a-ASTHMA_CHILD_EXMORE	|| id:prot-a-2101	Inverse variance weighted	6	-0.0928831	0.119078	0.435378	-0.326275	0.140509	0.9113	0.721607	1.15086
prot-a-2101	finn-a-ASTHMA_COMORB	Asthma associated co-morbidites || id:finn-a-ASTHMA_COMORB	|| id:prot-a-2101	Inverse variance weighted	6	0.0183469	0.0335971	0.585007	-0.0475035	0.0841973	1.01852	0.953607	1.08784
prot-a-2101	finn-a-ASTHMA_HOSPITAL1	Asthma, hospital admissions 1 || id:finn-a-ASTHMA_HOSPITAL1	|| id:prot-a-2101	Inverse variance weighted	6	-0.0170298	0.0424212	0.688092	-0.100175	0.0661157	0.983114	0.904679	1.06835
prot-a-2101	finn-a-ASTHMA_HOSPITAL2	Asthma, hospital admission 2 || id:finn-a-ASTHMA_HOSPITAL2	|| id:prot-a-2101	Inverse variance weighted	6	-0.0678534	0.0574648	0.23769	-0.180484	0.0447777	0.934397	0.834866	1.0458
prot-a-2101	finn-a-ASTHMA_HOSPITAL3	Asthma, hospital admissions 3 || id:finn-a-ASTHMA_HOSPITAL3	|| id:prot-a-2101	Inverse variance weighted	6	0.00673269	0.0775801	0.930843	-0.145324	0.15879	1.00676	0.864742	1.17209
prot-a-2101	finn-a-ASTHMA_MIXED	Asthma mixed form || id:finn-a-ASTHMA_MIXED	|| id:prot-a-2101	Inverse variance weighted	6	0.469379	0.222395	0.0348095	0.0334854	0.905273	1.599	1.03405	2.47261
prot-a-2101	finn-a-ASTHMA_MIXED_EXMORE	Asthma mixed form (mode) || id:finn-a-ASTHMA_MIXED_EXMORE	|| id:prot-a-2101	Inverse variance weighted	6	0.488076	0.221496	0.0275569	0.0539426	0.922209	1.62918	1.05542	2.51484
prot-a-2101	finn-a-ASTHMA_MODE	Asthma (mode) || id:finn-a-ASTHMA_MODE	|| id:prot-a-2101	Inverse variance weighted	6	-0.000742461	0.0415323	0.985737	-0.0821457	0.0806608	0.999258	0.921138	1.084
prot-a-2101	finn-a-ASTHMA_NAS	Asthma (unspecified) || id:finn-a-ASTHMA_NAS	|| id:prot-a-2101	Inverse variance weighted	6	0.0979562	0.0630315	0.120164	-0.0255855	0.221498	1.10291	0.974739	1.24794
prot-a-2101	finn-a-ASTHMA_NAS_EXMORE	Asthma, unspecified (mode) || id:finn-a-ASTHMA_NAS_EXMORE	|| id:prot-a-2101	Inverse variance weighted	6	0.0985642	0.063061	0.118053	-0.0250354	0.222164	1.10359	0.975275	1.24878
prot-a-2101	finn-a-ASTHMA_NONALLERG	Non-allergic asthma || id:finn-a-ASTHMA_NONALLERG	|| id:prot-a-2101	Inverse variance weighted	6	-0.089711	0.0950289	0.345149	-0.275968	0.0965456	0.914195	0.758837	1.10136
prot-a-2101	finn-a-H8_TINNITUS	Tinnitus || id:finn-a-H8_TINNITUS	|| id:prot-a-2101	Inverse variance weighted	6	0.0517592	0.0907903	0.568612	-0.12619	0.229708	1.05312	0.881448	1.25823
prot-a-2101	finn-a-J10_ASTHMA	Asthma || id:finn-a-J10_ASTHMA	|| id:prot-a-2101	Inverse variance weighted	6	-0.00671643	0.0404533	0.868134	-0.0860048	0.072572	0.993306	0.91759	1.07527
prot-a-2101	finn-a-J10_ASTHMA_EXMORE	Asthma || id:finn-a-J10_ASTHMA_EXMORE	|| id:prot-a-2101	Inverse variance weighted	6	-0.0117765	0.0407385	0.772524	-0.0916239	0.068071	0.988293	0.912448	1.07044
prot-a-2101	finn-a-J10_ASTHMA_MAIN	Asthma || id:finn-a-J10_ASTHMA_MAIN	|| id:prot-a-2101	Inverse variance weighted	6	-0.0111724	0.0432684	0.796243	-0.0959785	0.0736336	0.98889	0.908484	1.07641
prot-a-2101	finn-a-J10_ASTHMA_MAIN_EXMORE	Asthma (more excluded) || id:finn-a-J10_ASTHMA_MAIN_EXMORE	|| id:prot-a-2101	Inverse variance weighted	6	-0.0112226	0.0433507	0.795729	-0.09619	0.0737448	0.98884	0.908291	1.07653
prot-a-2101	finn-a-J10_CHRONSINUSITIS	Chronic sinusitis || id:finn-a-J10_CHRONSINUSITIS	|| id:prot-a-2101	Inverse variance weighted	6	0.054698	0.0603416	0.364686	-0.0635716	0.172968	1.05622	0.938407	1.18883
prot-a-2101	finn-a-J10_SEPTDEV	Deviated nasal septum || id:finn-a-J10_SEPTDEV	|| id:prot-a-2101	Inverse variance weighted	6	-0.00784516	0.0888181	0.929616	-0.181929	0.166238	0.992186	0.833661	1.18085
prot-a-2101	finn-a-J10_VASOALLERRHIN	Vasomotor and allergic rhinitis || id:finn-a-J10_VASOALLERRHIN	|| id:prot-a-2101	Inverse variance weighted	6	-0.0172477	0.0630861	0.784547	-0.140897	0.106401	0.9829	0.868579	1.11227
prot-a-2101	finn-a-K11_REFLUX	Gastro-oesophageal reflux disease || id:finn-a-K11_REFLUX	|| id:prot-a-2101	Inverse variance weighted	6	-0.050179	0.0503845	0.319288	-0.148933	0.0485745	0.951059	0.861627	1.04977
prot-a-2101	finn-a-NONALLERG_ASTHMA	Non-allergic asthma || id:finn-a-NONALLERG_ASTHMA	|| id:prot-a-2101	Inverse variance weighted	6	-0.0762127	0.092493	0.409949	-0.257499	0.105074	0.926619	0.772982	1.11079
prot-a-2101	finn-a-NONALLERG_ASTHMA_EXMORE	Non-allergic asthma (mode) || id:finn-a-NONALLERG_ASTHMA_EXMORE	|| id:prot-a-2101	Inverse variance weighted	6	-0.0756662	0.0930555	0.416144	-0.258055	0.106723	0.927126	0.772553	1.11263
prot-a-2101	ieu-a-1013	Glioma || id:ieu-a-1013	|| id:prot-a-2101	Inverse variance weighted	2	0.277605	0.236684	0.24084	-0.186296	0.741505	1.31996	0.830028	2.09909
prot-a-2101	ieu-a-1024	Multiple sclerosis || id:ieu-a-1024	|| id:prot-a-2101	Inverse variance weighted	2	-0.173832	0.0964529	0.0715068	-0.362879	0.0152159	0.840438	0.69567	1.01533
prot-a-2101	ieu-a-1029	Internalizing problems || id:ieu-a-1029	|| id:prot-a-2101	Inverse variance weighted	5	0.0400459	0.0752864	0.594785	-0.107515	0.187607	1.04086	0.898063	1.20636
prot-a-2101	ieu-a-1054	Gout || id:ieu-a-1054	|| id:prot-a-2101	Inverse variance weighted	5	-0.040428	0.114739	0.724577	-0.265316	0.18446	0.960378	0.766963	1.20257
prot-a-2101	ieu-a-1059	Celiac disease || id:ieu-a-1059	|| id:prot-a-2101	Inverse variance weighted	2	-0.286203	0.283121	0.312071	-0.84112	0.268714	0.75111	0.431227	1.30828
prot-a-2101	ieu-a-1082	Thyroid cancer || id:ieu-a-1082	|| id:prot-a-2101	Inverse variance weighted	2	-1.16368	0.475156	0.0143235	-2.09498	-0.232373	0.312335	0.123072	0.792651
prot-a-2101	ieu-a-1085	Amyotrophic lateral sclerosis || id:ieu-a-1085	|| id:prot-a-2101	Inverse variance weighted	7	0.0188997	0.0105395	0.0729351	-0.0017576	0.0395571	1.01908	0.998244	1.04035
prot-a-2101	ieu-a-1090	Type 2 diabetes || id:ieu-a-1090	|| id:prot-a-2101	Inverse variance weighted	8	-0.0119664	0.0933302	0.897978	-0.194894	0.170961	0.988105	0.822922	1.18644
prot-a-2101	ieu-a-1120	Ovarian cancer || id:ieu-a-1120	|| id:prot-a-2101	Inverse variance weighted	8	-0.0264831	0.0364456	0.467442	-0.0979166	0.0449503	0.973864	0.906725	1.04598
prot-a-2101	ieu-a-1121	High grade serous ovarian cancer || id:ieu-a-1121	|| id:prot-a-2101	Inverse variance weighted	8	-0.0268924	0.0376522	0.475083	-0.100691	0.0469058	0.973466	0.904213	1.04802
prot-a-2101	ieu-a-1122	Low grade serous ovarian cancer || id:ieu-a-1122	|| id:prot-a-2101	Inverse variance weighted	8	-0.0892664	0.11589	0.441143	-0.316412	0.137879	0.914602	0.728759	1.14784
prot-a-2101	ieu-a-1123	Invasive mucinous ovarian cancer || id:ieu-a-1123	|| id:prot-a-2101	Inverse variance weighted	8	-0.0232619	0.0949742	0.806512	-0.209411	0.162887	0.977007	0.811062	1.1769
prot-a-2101	ieu-a-1124	Clear cell ovarian cancer || id:ieu-a-1124	|| id:prot-a-2101	Inverse variance weighted	8	0.0127807	0.0967122	0.894864	-0.176775	0.202337	1.01286	0.837968	1.22426
prot-a-2101	ieu-a-1125	Endometrioid ovarian cancer || id:ieu-a-1125	|| id:prot-a-2101	Inverse variance weighted	8	-0.0200662	0.0827692	0.808443	-0.182294	0.142161	0.980134	0.833356	1.15276
prot-a-2101	ieu-a-1126	Breast cancer (Combined Oncoarray; iCOGS; GWAS meta analysis) || id:ieu-a-1126	|| id:prot-a-2101	Inverse variance weighted	8	-0.00863131	0.0185443	0.641614	-0.0449781	0.0277155	0.991406	0.956018	1.0281
prot-a-2101	ieu-a-1127	ER+ Breast cancer (Combined Oncoarray; iCOGS; GWAS meta analysis) || id:ieu-a-1127	|| id:prot-a-2101	Inverse variance weighted	8	-0.0332582	0.0204338	0.103607	-0.0733084	0.00679195	0.967289	0.929314	1.00682
prot-a-2101	ieu-a-1128	ER- Breast cancer (Combined Oncoarray; iCOGS; GWAS meta analysis) || id:ieu-a-1128	|| id:prot-a-2101	Inverse variance weighted	8	-0.00191445	0.0284778	0.946402	-0.0577309	0.053902	0.998087	0.943904	1.05538
prot-a-2101	ieu-a-1129	Breast cancer (Oncoarray) || id:ieu-a-1129	|| id:prot-a-2101	Inverse variance weighted	8	-0.00243776	0.0213296	0.909008	-0.0442438	0.0393683	0.997565	0.956721	1.04015
prot-a-2101	ieu-a-1130	Breast cancer (iCOGS) || id:ieu-a-1130	|| id:prot-a-2101	Inverse variance weighted	8	-0.0282316	0.0240795	0.241024	-0.0754275	0.0189643	0.972163	0.927347	1.01915
prot-a-2101	ieu-a-1131	Breast cancer (GWAS) || id:ieu-a-1131	|| id:prot-a-2101	Inverse variance weighted	8	0.0297644	0.0491753	0.544999	-0.0666192	0.126148	1.03021	0.935551	1.13445
prot-a-2101	ieu-a-1132	ER+ Breast cancer (Oncoarray) || id:ieu-a-1132	|| id:prot-a-2101	Inverse variance weighted	8	-0.0172934	0.0263427	0.511517	-0.0689251	0.0343383	0.982855	0.933397	1.03493
prot-a-2101	ieu-a-1133	ER+ Breast cancer (iCOGS) || id:ieu-a-1133	|| id:prot-a-2101	Inverse variance weighted	8	-0.0606105	0.0283637	0.0326057	-0.116203	-0.00501769	0.94119	0.890294	0.994995
prot-a-2101	ieu-a-1134	ER+ Breast cancer (GWAS) || id:ieu-a-1134	|| id:prot-a-2101	Inverse variance weighted	8	0.00642533	0.0784262	0.934704	-0.14729	0.160141	1.00645	0.863044	1.17368
prot-a-2101	ieu-a-1135	ER- Breast cancer (Oncoarray) || id:ieu-a-1135	|| id:prot-a-2101	Inverse variance weighted	8	-0.029607	0.0388098	0.445538	-0.105674	0.0464602	0.970827	0.899718	1.04756
prot-a-2101	ieu-a-1136	ER- Breast cancer (iCOGS) || id:ieu-a-1136	|| id:prot-a-2101	Inverse variance weighted	8	0.0264672	0.0470651	0.573876	-0.0657804	0.118715	1.02682	0.936337	1.12605
prot-a-2101	ieu-a-1137	ER- Breast cancer (GWAS) || id:ieu-a-1137	|| id:prot-a-2101	Inverse variance weighted	8	0.0247164	0.0689215	0.719882	-0.11037	0.159802	1.02502	0.895503	1.17328
prot-a-2101	ieu-a-1163	ER- Breast cancer (Survival) || id:ieu-a-1163	|| id:prot-a-2101	Inverse variance weighted	9	-0.0555714	0.117439	0.636074	-0.285751	0.174608	0.945944	0.75145	1.19078
prot-a-2101	ieu-a-1164	ER+ Breast cancer (Survival) || id:ieu-a-1164	|| id:prot-a-2101	Inverse variance weighted	8	-0.0633819	0.0987921	0.521153	-0.257014	0.130251	0.938585	0.773357	1.13911
prot-a-2101	ieu-a-1165	Breast cancer (Survival) || id:ieu-a-1165	|| id:prot-a-2101	Inverse variance weighted	9	-0.0495025	0.0656005	0.450486	-0.178079	0.0790745	0.951703	0.836876	1.08228
prot-a-2101	ieu-a-1166	ER- Breast cancer (GWAS) || id:ieu-a-1166	|| id:prot-a-2101	Inverse variance weighted	9	-0.00118067	0.0473898	0.980124	-0.0940646	0.0917033	0.99882	0.910224	1.09604
prot-a-2101	ieu-a-1167	ER+ Breast cancer (GWAS) || id:ieu-a-1167	|| id:prot-a-2101	Inverse variance weighted	9	-0.0599995	0.0287048	0.0365979	-0.116261	-0.00373799	0.941765	0.890243	0.996269
prot-a-2101	ieu-a-1168	Breast cancer (GWAS) || id:ieu-a-1168	|| id:prot-a-2101	Inverse variance weighted	9	-0.0267468	0.0240731	0.266539	-0.0739301	0.0204364	0.973608	0.928737	1.02065
prot-a-2101	ieu-a-1169	Hip osteoarthritis || id:ieu-a-1169	|| id:prot-a-2101	Inverse variance weighted	5	0.0902216	0.128527	0.482699	-0.161691	0.342134	1.09442	0.850704	1.40795
prot-a-2101	ieu-a-1170	Knee and hip osteoarthritis || id:ieu-a-1170	|| id:prot-a-2101	Inverse variance weighted	5	0.0849013	0.128264	0.508018	-0.166496	0.336298	1.08861	0.846626	1.39976
prot-a-2101	ieu-a-1171	Knee osteoarthritis || id:ieu-a-1171	|| id:prot-a-2101	Inverse variance weighted	5	0.0982831	0.11718	0.401617	-0.13139	0.327956	1.10328	0.876876	1.38813
prot-a-2101	ieu-a-1183	ADHD || id:ieu-a-1183	|| id:prot-a-2101	Inverse variance weighted	6	-0.0593112	0.0353035	0.0929503	-0.128506	0.00988372	0.942413	0.879408	1.00993
prot-a-2101	ieu-a-1184	Autism Spectrum Disorder || id:ieu-a-1184	|| id:prot-a-2101	Inverse variance weighted	8	-0.0733601	0.0696422	0.292164	-0.209859	0.0631386	0.929266	0.810699	1.06517
prot-a-2101	ieu-a-1185	Autism Spectrum Disorder || id:ieu-a-1185	|| id:prot-a-2101	Inverse variance weighted	8	-0.072974	0.0342819	0.0332836	-0.140167	-0.00578147	0.929625	0.869213	0.994235
prot-a-2101	ieu-a-1186	Anorexia Nervosa || id:ieu-a-1186	|| id:prot-a-2101	Inverse variance weighted	9	0.180533	0.076954	0.0189766	0.0297036	0.331363	1.19786	1.03015	1.39287
prot-a-2101	ieu-a-1188	Major Depressive Disorder || id:ieu-a-1188	|| id:prot-a-2101	Inverse variance weighted	9	-0.0317839	0.0194004	0.101357	-0.0698088	0.00624096	0.968716	0.932572	1.00626
prot-a-2101	ieu-a-1189	Obsessive Compulsive Disorder || id:ieu-a-1189	|| id:prot-a-2101	Inverse variance weighted	8	0.00815925	0.0849678	0.923499	-0.158378	0.174696	1.00819	0.853527	1.19088
prot-a-2101	ieu-a-1228	High grade and low grade serous ovarian cancer || id:ieu-a-1228	|| id:prot-a-2101	Inverse variance weighted	8	-0.0299867	0.0366209	0.412877	-0.101764	0.0417902	0.970458	0.903243	1.04268
prot-a-2101	ieu-a-1229	Serous ovarian cancer: low grade and low malignant potential || id:ieu-a-1229	|| id:prot-a-2101	Inverse variance weighted	8	-0.173168	0.0819563	0.0346072	-0.333802	-0.0125332	0.840997	0.716196	0.987545
prot-a-2101	ieu-a-1230	Serous ovarian cancer: low malignant potential || id:ieu-a-1230	|| id:prot-a-2101	Inverse variance weighted	8	-0.234657	0.0874172	0.00726757	-0.405994	-0.0633188	0.790842	0.666314	0.938644
prot-a-2101	ieu-a-1231	Mucinous ovarian cancer: invasive and low malignant potential || id:ieu-a-1231	|| id:prot-a-2101	Inverse variance weighted	8	-0.0860144	0.0726918	0.2367	-0.22849	0.0564616	0.917581	0.795734	1.05809
prot-a-2101	ieu-a-1232	Low malignant potential mucinous ovarian cancer || id:ieu-a-1232	|| id:prot-a-2101	Inverse variance weighted	8	-0.140501	0.108647	0.195945	-0.353449	0.0724467	0.868923	0.702262	1.07514
prot-a-2101	ieu-a-1233	Low malignant potential ovarian cancer || id:ieu-a-1233	|| id:prot-a-2101	Inverse variance weighted	8	-0.205616	0.0687121	0.00276771	-0.340292	-0.0709401	0.814146	0.711563	0.931518
prot-a-2101	ieu-a-26	Type 2 diabetes || id:ieu-a-26	|| id:prot-a-2101	Inverse variance weighted	4	-0.0317526	0.0750732	0.672328	-0.178896	0.115391	0.968746	0.836193	1.12231
prot-a-2101	ieu-a-276	Celiac disease || id:ieu-a-276	|| id:prot-a-2101	Inverse variance weighted	2	-0.286203	0.283121	0.312071	-0.84112	0.268714	0.75111	0.431227	1.30828
prot-a-2101	ieu-a-297	Alzheimer's disease || id:ieu-a-297	|| id:prot-a-2101	Inverse variance weighted	7	0.0306705	0.0424064	0.469525	-0.0524459	0.113787	1.03115	0.948906	1.12051
prot-a-2101	ieu-a-30	Crohn's disease || id:ieu-a-30	|| id:prot-a-2101	Inverse variance weighted	9	0.0726753	0.0561259	0.195368	-0.0373315	0.182682	1.07538	0.963357	1.20043
prot-a-2101	ieu-a-31	Inflammatory bowel disease || id:ieu-a-31	|| id:prot-a-2101	Inverse variance weighted	9	0.0300857	0.0514455	0.558677	-0.0707475	0.130919	1.03054	0.931697	1.13988
prot-a-2101	ieu-a-32	Ulcerative colitis || id:ieu-a-32	|| id:prot-a-2101	Inverse variance weighted	9	0.0228131	0.0752951	0.761903	-0.124765	0.170391	1.02308	0.882704	1.18577
prot-a-2101	ieu-a-44	Asthma || id:ieu-a-44	|| id:prot-a-2101	Inverse variance weighted	2	0.00609196	0.152534	0.968142	-0.292874	0.305058	1.00611	0.746116	1.3567
prot-a-2101	ieu-a-45	Anorexia nervosa || id:ieu-a-45	|| id:prot-a-2101	Inverse variance weighted	5	0.136009	0.0877479	0.121143	-0.0359773	0.307994	1.14569	0.964662	1.36069
prot-a-2101	ieu-a-8	Coronary heart disease || id:ieu-a-8	|| id:prot-a-2101	Inverse variance weighted	5	0.0721516	0.0678469	0.287579	-0.0608283	0.205131	1.07482	0.940985	1.22769
prot-a-2101	ieu-a-801	Bipolar disorder || id:ieu-a-801	|| id:prot-a-2101	Inverse variance weighted	5	-0.131029	0.0709016	0.0645964	-0.269996	0.00793806	0.877192	0.763382	1.00797
prot-a-2101	ieu-a-802	Autism || id:ieu-a-802	|| id:prot-a-2101	Inverse variance weighted	5	-0.104987	0.0880615	0.233181	-0.277588	0.0676133	0.900336	0.757609	1.06995
prot-a-2101	ieu-a-803	PGC cross-disorder traits || id:ieu-a-803	|| id:prot-a-2101	Inverse variance weighted	5	-0.0556283	0.035759	0.119793	-0.125716	0.0144593	0.945891	0.881865	1.01456
prot-a-2101	ieu-a-805	Major depressive disorder || id:ieu-a-805	|| id:prot-a-2101	Inverse variance weighted	5	-0.0302805	0.0877615	0.730071	-0.202293	0.141732	0.970173	0.816856	1.15227
prot-a-2101	ieu-a-806	Autism || id:ieu-a-806	|| id:prot-a-2101	Inverse variance weighted	8	-0.0733601	0.0696422	0.292164	-0.209859	0.0631386	0.929266	0.810699	1.06517
prot-a-2101	ieu-a-814	Ischaemic stroke || id:ieu-a-814	|| id:prot-a-2101	Inverse variance weighted	3	-0.172745	1.13491	0.879021	-2.39716	2.05167	0.841352	0.0909756	7.78092
prot-a-2101	ieu-a-815	Systemic lupus erythematosus || id:ieu-a-815	|| id:prot-a-2101	Inverse variance weighted	2	-0.317034	0.479396	0.508407	-1.25665	0.622582	0.728306	0.284606	1.86373
prot-a-2101	ieu-a-821	Multiple sclerosis || id:ieu-a-821	|| id:prot-a-2101	Inverse variance weighted	2	0.128227	0.723903	0.859404	-1.29062	1.54708	1.13681	0.275099	4.69771
prot-a-2101	ieu-a-822	Pancreatic cancer || id:ieu-a-822	|| id:prot-a-2101	Inverse variance weighted	2	0.112324	0.267023	0.674007	-0.41104	0.635689	1.11888	0.66296	1.88832
prot-a-2101	ieu-a-832	Rheumatoid arthritis || id:ieu-a-832	|| id:prot-a-2101	Inverse variance weighted	7	0.00844213	0.0494911	0.864555	-0.0885604	0.105445	1.00848	0.915248	1.1112
prot-a-2101	ieu-a-834	Rheumatoid arthritis || id:ieu-a-834	|| id:prot-a-2101	Inverse variance weighted	4	-0.0535874	0.0800024	0.502971	-0.210392	0.103217	0.947823	0.810266	1.10873
prot-a-2101	ieu-a-965	Lung adenocarcinoma || id:ieu-a-965	|| id:prot-a-2101	Inverse variance weighted	9	-0.0738957	0.139079	0.595197	-0.346491	0.1987	0.928769	0.707165	1.21982
prot-a-2101	ieu-a-966	Lung cancer || id:ieu-a-966	|| id:prot-a-2101	Inverse variance weighted	9	0.0185622	0.0483014	0.700757	-0.0761085	0.113233	1.01874	0.926716	1.11989
prot-a-2101	ieu-a-967	Squamous cell lung cancer || id:ieu-a-967	|| id:prot-a-2101	Inverse variance weighted	9	0.0160322	0.0628101	0.798531	-0.107076	0.13914	1.01616	0.898458	1.14929
prot-a-2101	ieu-a-973	Ulcerative colitis || id:ieu-a-973	|| id:prot-a-2101	Inverse variance weighted	5	0.0619807	0.102589	0.545734	-0.139094	0.263055	1.06394	0.870146	1.3009
prot-a-2101	ieu-a-975	Paget's disease || id:ieu-a-975	|| id:prot-a-2101	Inverse variance weighted	5	0.0140105	0.171492	0.934887	-0.322113	0.350134	1.01411	0.724616	1.41926
prot-a-2101	ieu-a-990	Bulimia nervosa || id:ieu-a-990	|| id:prot-a-2101	Inverse variance weighted	7	-0.0131925	0.0276845	0.633697	-0.0674542	0.0410692	0.986894	0.934771	1.04192
prot-a-2101	ieu-a-996	Eczema || id:ieu-a-996	|| id:prot-a-2101	Inverse variance weighted	9	-0.126524	0.0528606	0.0166865	-0.230131	-0.0229173	0.881153	0.79443	0.977343
prot-a-2101	ieu-b-102	Major depression || id:ieu-b-102	|| id:prot-a-2101	Inverse variance weighted	9	-0.00278573	0.0101955	0.784676	-0.022769	0.0171975	0.997218	0.977488	1.01735
prot-a-2101	ieu-b-85	Prostate cancer || id:ieu-b-85	|| id:prot-a-2101	Inverse variance weighted	9	-0.00892926	0.0187334	0.633613	-0.0456468	0.0277883	0.99111	0.955379	1.02818
prot-a-2101	ieu-b-89	Oral cavity and pharyngeal cancer || id:ieu-b-89	|| id:prot-a-2101	Inverse variance weighted	7	-0.00435661	0.163036	0.978682	-0.323907	0.315194	0.995653	0.723318	1.37052
prot-a-2101	ieu-b-90	Oral cavity and pharyngeal cancer || id:ieu-b-90	|| id:prot-a-2101	Inverse variance weighted	7	-0.231946	0.111382	0.0373034	-0.450255	-0.0136363	0.792989	0.637466	0.986456
prot-a-2101	ieu-b-93	Oral cavity cancer || id:ieu-b-93	|| id:prot-a-2101	Inverse variance weighted	7	-0.31835	0.13581	0.0190741	-0.584538	-0.0521619	0.727348	0.557363	0.949175
prot-a-2101	ieu-b-94	Oral cavity cancer || id:ieu-b-94	|| id:prot-a-2101	Inverse variance weighted	7	0.04982	0.158501	0.753278	-0.260842	0.360482	1.05108	0.770403	1.43402
prot-a-2101	ieu-b-96	Oropharyngeal cancer || id:ieu-b-96	|| id:prot-a-2101	Inverse variance weighted	7	-0.0113497	0.200797	0.954925	-0.404911	0.382212	0.988714	0.667036	1.46552
prot-a-2101	ieu-b-97	Oropharyngeal cancer || id:ieu-b-97	|| id:prot-a-2101	Inverse variance weighted	7	-0.165452	0.192208	0.389349	-0.54218	0.211275	0.84751	0.581479	1.23525
prot-a-2101	ukb-a-254	Doctor diagnosed hayfever or allergic rhinitis || id:ukb-a-254	|| id:prot-a-2101	Inverse variance weighted	9	-0.00252658	0.00539547	0.639585	-0.0131017	0.00804854	0.997477	0.986984	1.00808
prot-a-2101	ukb-a-255	Doctor diagnosed asthma || id:ukb-a-255	|| id:prot-a-2101	Inverse variance weighted	9	0.00391918	0.00384895	0.308561	-0.00362476	0.0114631	1.00393	0.996382	1.01153
prot-a-2101	ukb-a-261	Hearing difficulty/problems with background noise || id:ukb-a-261	|| id:prot-a-2101	Inverse variance weighted	9	-0.000431209	0.00280545	0.877843	-0.00592989	0.00506748	0.999569	0.994088	1.00508
prot-a-2101	ukb-a-383	Tinnitus: Yes now most or all of the time || id:ukb-a-383	|| id:prot-a-2101	Inverse variance weighted	9	0.00260615	0.00250297	0.297772	-0.00229967	0.00751197	1.00261	0.997703	1.00754
prot-a-2101	ukb-a-384	Tinnitus: Yes now some of the time || id:ukb-a-384	|| id:prot-a-2101	Inverse variance weighted	9	-0.0038665	0.00312436	0.215888	-0.00999024	0.00225724	0.996141	0.990059	1.00226
prot-a-2101	ukb-a-385	Tinnitus: Yes but not now but have in the past || id:ukb-a-385	|| id:prot-a-2101	Inverse variance weighted	9	-0.00158707	0.00375623	0.672648	-0.00894927	0.00577514	0.998414	0.991091	1.00579
prot-a-2101	ukb-a-447	Blood clot DVT bronchitis emphysema asthma rhinitis eczema allergy diagnosed by doctor: Hayfever allergic rhinitis or eczema || id:ukb-a-447	|| id:prot-a-2101	Inverse variance weighted	9	-0.000968002	0.00243096	0.690485	-0.00573269	0.00379668	0.999032	0.994284	1.0038
prot-a-2101	ukb-a-545	Diagnoses - main ICD10: K21 Gastro-oesophageal reflux disease || id:ukb-a-545	|| id:prot-a-2101	Inverse variance weighted	9	0.000877214	0.000947792	0.354688	-0.000980458	0.00273489	1.00088	0.99902	1.00274
prot-a-2101	ukb-a-66	Non-cancer illness code self-reported: asthma || id:ukb-a-66	|| id:prot-a-2101	Inverse variance weighted	9	-0.000290245	0.00212859	0.89154	-0.00446227	0.00388178	0.99971	0.995548	1.00389
prot-a-2101	ukb-a-70	Non-cancer illness code self-reported: gastro-oesophageal reflux (gord) / gastric reflux || id:ukb-a-70	|| id:prot-a-2101	Inverse variance weighted	9	-0.000815082	0.00162756	0.616511	-0.00400509	0.00237493	0.999185	0.996003	1.00238
prot-a-2101	ukb-a-94	Non-cancer illness code self-reported: hayfever/allergic rhinitis || id:ukb-a-94	|| id:prot-a-2101	Inverse variance weighted	9	-0.00161966	0.00134079	0.22705	-0.00424761	0.00100828	0.998382	0.995761	1.00101
prot-a-2101	ukb-a-97	Non-cancer illness code self-reported: nasal polyps || id:ukb-a-97	|| id:prot-a-2101	Inverse variance weighted	9	0.00014167	0.00053741	0.792075	-0.000911654	0.00119499	1.00014	0.999089	1.0012
prot-a-2101	ukb-b-10144	Diagnoses - secondary ICD10: K21.0 Gastro-oesophageal reflux disease with oesophagitis || id:ukb-b-10144	|| id:prot-a-2101	Inverse variance weighted	5	0.000129131	0.000403036	0.748668	-0.00066082	0.000919083	1.00013	0.999339	1.00092
prot-a-2101	ukb-b-11297	Doctor diagnosed asthma || id:ukb-b-11297	|| id:prot-a-2101	Inverse variance weighted	7	0.00304119	0.00408976	0.457112	-0.00497474	0.0110571	1.00305	0.995038	1.01112
prot-a-2101	ukb-b-12753	Recent medication for hayfever or allergic rhinitis || id:ukb-b-12753	|| id:prot-a-2101	Inverse variance weighted	7	-0.00313191	0.0152932	0.837736	-0.0331066	0.0268428	0.996873	0.967435	1.02721
prot-a-2101	ukb-b-1386	Diagnoses - main ICD10: K21.9 Gastro-oesophageal reflux disease without oesophagitis || id:ukb-b-1386	|| id:prot-a-2101	Inverse variance weighted	5	-0.000318141	0.000632464	0.614951	-0.00155777	0.000921488	0.999682	0.998443	1.00092
prot-a-2101	ukb-b-14254	Tinnitus severity/nuisance || id:ukb-b-14254	|| id:prot-a-2101	Inverse variance weighted	8	-0.0426381	0.0675096	0.527657	-0.174957	0.0896806	0.958258	0.839493	1.09382
prot-a-2101	ukb-b-16499	Non-cancer illness code, self-reported: hayfever/allergic rhinitis || id:ukb-b-16499	|| id:prot-a-2101	Inverse variance weighted	8	-0.00195673	0.00117272	0.0952088	-0.00425526	0.000341802	0.998045	0.995754	1.00034
prot-a-2101	ukb-b-16818	Non-cancer illness code, self-reported: gastro-oesophageal reflux (gord) / gastric reflux || id:ukb-b-16818	|| id:prot-a-2101	Inverse variance weighted	7	-0.000708517	0.00158045	0.653937	-0.00380621	0.00238917	0.999292	0.996201	1.00239
prot-a-2101	ukb-b-17219	Diagnoses - secondary ICD10: J45.9 Asthma, unspecified || id:ukb-b-17219	|| id:prot-a-2101	Inverse variance weighted	7	-0.000317977	0.00105515	0.763142	-0.00238607	0.00175012	0.999682	0.997617	1.00175
prot-a-2101	ukb-b-17241	Blood clot, DVT, bronchitis, emphysema, asthma, rhinitis, eczema, allergy diagnosed by doctor: Hayfever, allergic rhinitis or eczema || id:ukb-b-17241	|| id:prot-a-2101	Inverse variance weighted	9	-0.00102119	0.00220024	0.642557	-0.00533366	0.00329128	0.998979	0.994681	1.0033
prot-a-2101	ukb-b-18113	Non-cancer illness code, self-reported: asthma || id:ukb-b-18113	|| id:prot-a-2101	Inverse variance weighted	8	-0.00026972	0.0021022	0.897908	-0.00439003	0.00385059	0.99973	0.99562	1.00386
prot-a-2101	ukb-b-18275	Hearing difficulty/problems with background noise || id:ukb-b-18275	|| id:prot-a-2101	Inverse variance weighted	9	-0.000200409	0.00238821	0.933123	-0.0048813	0.00448048	0.9998	0.995131	1.00449
prot-a-2101	ukb-b-18290	Age hayfever or allergic rhinitis diagnosed by doctor || id:ukb-b-18290	|| id:prot-a-2101	Inverse variance weighted	8	0.00195315	0.0216551	0.928133	-0.0404908	0.0443971	1.00196	0.960318	1.0454
prot-a-2101	ukb-b-18436	Age asthma diagnosed by doctor || id:ukb-b-18436	|| id:prot-a-2101	Inverse variance weighted	7	0.0503979	0.0299311	0.0922213	-0.00826713	0.109063	1.05169	0.991767	1.11523
prot-a-2101	ukb-b-19886	Diagnoses - secondary ICD10: K21.9 Gastro-oesophageal reflux disease without oesophagitis || id:ukb-b-19886	|| id:prot-a-2101	Inverse variance weighted	5	0.000599179	0.000990506	0.545231	-0.00134221	0.00254057	1.0006	0.998659	1.00254
prot-a-2101	ukb-b-20208	Diagnoses - main ICD10: J45.9 Asthma, unspecified || id:ukb-b-20208	|| id:prot-a-2101	Inverse variance weighted	4	0.000144372	0.000393784	0.713897	-0.000627445	0.00091619	1.00014	0.999373	1.00092
prot-a-2101	ukb-b-3770	Diagnoses - main ICD10: J34.2 Deviated nasal septum || id:ukb-b-3770	|| id:prot-a-2101	Inverse variance weighted	5	-0.000759844	0.000485019	0.117202	-0.00171048	0.000190794	0.99924	0.998291	1.00019
prot-a-2101	ukb-b-4575	Age asthma diagnosed || id:ukb-b-4575	|| id:prot-a-2101	Inverse variance weighted	8	0.0223192	0.0204715	0.275599	-0.0178049	0.0624433	1.02257	0.982353	1.06443
prot-a-2101	ukb-b-69	Non-cancer illness code, self-reported: chronic sinusitis || id:ukb-b-69	|| id:prot-a-2101	Inverse variance weighted	5	-5.43957e-05	0.000463621	0.9066	-0.000963094	0.000854302	0.999946	0.999037	1.00085
prot-a-2101	ukb-b-7178	Doctor diagnosed hayfever or allergic rhinitis || id:ukb-b-7178	|| id:prot-a-2101	Inverse variance weighted	8	-0.00482471	0.00430824	0.262765	-0.0132689	0.00361944	0.995187	0.986819	1.00363
prot-a-2101	ukb-b-8425	Non-cancer illness code, self-reported: nasal polyps || id:ukb-b-8425	|| id:prot-a-2101	Inverse variance weighted	4	-0.000290092	0.000408423	0.477535	-0.0010906	0.000510418	0.99971	0.99891	1.00051
prot-a-2101	ukb-d-4803_0	Tinnitus: No, never || id:ukb-d-4803_0	|| id:prot-a-2101	Inverse variance weighted	9	8.74974e-05	0.00441076	0.984173	-0.0085576	0.0087326	1.00009	0.991479	1.00877
prot-a-2101	ukb-d-4803_11	Tinnitus: Yes, now most or all of the time || id:ukb-d-4803_11	|| id:prot-a-2101	Inverse variance weighted	9	0.00229418	0.00268021	0.392014	-0.00295903	0.0075474	1.0023	0.997045	1.00758
prot-a-2101	ukb-d-4803_12	Tinnitus: Yes, now a lot of the time || id:ukb-d-4803_12	|| id:prot-a-2101	Inverse variance weighted	9	0.00313182	0.0016995	0.0653608	-0.000199212	0.00646284	1.00314	0.999801	1.00648
prot-a-2101	ukb-d-4803_13	Tinnitus: Yes, now some of the time || id:ukb-d-4803_13	|| id:prot-a-2101	Inverse variance weighted	9	-0.00395861	0.0027734	0.153479	-0.00939447	0.00147725	0.996049	0.99065	1.00148
prot-a-2101	ukb-d-4803_14	Tinnitus: Yes, but not now, but have in the past || id:ukb-d-4803_14	|| id:prot-a-2101	Inverse variance weighted	9	-0.00155489	0.00345114	0.652318	-0.00831913	0.00520935	0.998446	0.991715	1.00522
prot-a-2101	ukb-d-ASTHMA_CHILD	Childhood asthma (age<16) || id:ukb-d-ASTHMA_CHILD	|| id:prot-a-2101	Inverse variance weighted	8	-0.000358596	0.000426417	0.400374	-0.00119437	0.00047718	0.999641	0.998806	1.00048
prot-a-2101	ukb-d-ASTHMA_HOSPITAL1	Asthma, hospital admissions 1 || id:ukb-d-ASTHMA_HOSPITAL1	|| id:prot-a-2101	Inverse variance weighted	8	-0.000347229	0.000425672	0.41466	-0.00118155	0.000487089	0.999653	0.998819	1.00049
prot-a-2101	ukb-d-J10_ASTHMA	Asthma || id:ukb-d-J10_ASTHMA	|| id:prot-a-2101	Inverse variance weighted	8	-0.000358596	0.000426417	0.400374	-0.00119437	0.00047718	0.999641	0.998806	1.00048
prot-a-2101	ukb-d-J32	Diagnoses - main ICD10: J32 Chronic sinusitis || id:ukb-d-J32	|| id:prot-a-2101	Inverse variance weighted	8	0.000126843	0.00053713	0.813316	-0.000925931	0.00117962	1.00013	0.999074	1.00118
prot-a-2101	ukb-d-J45	Diagnoses - main ICD10: J45 Asthma || id:ukb-d-J45	|| id:prot-a-2101	Inverse variance weighted	8	-0.000256839	0.000413121	0.534136	-0.00106656	0.000552878	0.999743	0.998934	1.00055
prot-a-2951	ebi-a-GCST006862	Asthma || id:ebi-a-GCST006862	|| id:prot-a-2951	Inverse variance weighted	5	0.0271322	0.0679696	0.689759	-0.106088	0.160353	1.0275	0.899345	1.17392
prot-a-2951	ebi-a-GCST007799	Asthma (adult onset) || id:ebi-a-GCST007799	|| id:prot-a-2951	Inverse variance weighted	20	0.128692	1.13887	0.91003	-2.10348	2.36087	1.13734	0.122031	10.6001
prot-a-2951	ebi-a-GCST007800	Asthma (childhood onset) || id:ebi-a-GCST007800	|| id:prot-a-2951	Inverse variance weighted	20	0.110221	1.14727	0.923463	-2.13843	2.35887	1.11652	0.11784	10.579
prot-a-2951	ebi-a-GCST010775	COVID-19 (very severe respiratory confirmed vs not hospitalized) RELEASE 4 || id:ebi-a-GCST010775	|| id:prot-a-2951	Inverse variance weighted	18	0.0739114	0.315129	0.814563	-0.543742	0.691564	1.07671	0.580572	1.99684
prot-a-2951	ebi-a-GCST010777	COVID-19 (hospitalized vs population) RELEASE 4 || id:ebi-a-GCST010777	|| id:prot-a-2951	Inverse variance weighted	19	0.0569884	0.029132	0.0504398	-0.000110264	0.114087	1.05864	0.99989	1.12085
prot-a-2951	ebi-a-GCST010778	COVID-19 (covid vs lab/self reported negative) RELEASE 4 || id:ebi-a-GCST010778	|| id:prot-a-2951	Inverse variance weighted	19	0.0569884	0.029132	0.0504398	-0.000110264	0.114087	1.05864	0.99989	1.12085
prot-a-2951	ebi-a-GCST010780	COVID-19 (RELEASE 4) || id:ebi-a-GCST010780	|| id:prot-a-2951	Inverse variance weighted	19	0.0316046	0.0259114	0.222573	-0.0191818	0.082391	1.03211	0.981001	1.08588
prot-a-2951	ebi-a-GCST010781	COVID-19 (predicted covid from self-reported symptoms vs predicted or self-reported non-covid) RELEASE 4 || id:ebi-a-GCST010781	|| id:prot-a-2951	Inverse variance weighted	19	0.0138194	0.0504309	0.784064	-0.0850251	0.112664	1.01392	0.918489	1.11926
prot-a-2951	ebi-a-GCST010782	COVID-19 (hospitalized covid vs not hospitalized covid) RELEASE 4 || id:ebi-a-GCST010782	|| id:prot-a-2951	Inverse variance weighted	19	-0.0134462	0.0764455	0.860378	-0.163279	0.136387	0.986644	0.849354	1.14613
prot-a-2951	ebi-a-GCST010783	COVID-19 (very severe respiratory confirmed vs population) RELEASE 4 || id:ebi-a-GCST010783	|| id:prot-a-2951	Inverse variance weighted	19	0.0190021	0.057863	0.74261	-0.0944093	0.132414	1.01918	0.90991	1.14158
prot-a-2951	finn-a-ALLERG_ASTHMA	Allergic asthma || id:finn-a-ALLERG_ASTHMA	|| id:prot-a-2951	Inverse variance weighted	13	0.0898877	0.0753243	0.232735	-0.0577478	0.237523	1.09405	0.943888	1.2681
prot-a-2951	finn-a-ALLERG_ASTHMA_EXMORE	Allergic asthma (mode) || id:finn-a-ALLERG_ASTHMA_EXMORE	|| id:prot-a-2951	Inverse variance weighted	13	0.0906001	0.07528	0.22878	-0.0569487	0.238149	1.09483	0.944643	1.2689
prot-a-2951	finn-a-ALLERG_RHINITIS	Allergic rhinitis || id:finn-a-ALLERG_RHINITIS	|| id:prot-a-2951	Inverse variance weighted	13	0.0064491	0.0709571	0.927582	-0.132627	0.145525	1.00647	0.875792	1.15665
prot-a-2951	finn-a-ASTHMA_CHILD	Childhood asthma (age<16) || id:finn-a-ASTHMA_CHILD	|| id:prot-a-2951	Inverse variance weighted	13	0.0555564	0.105019	0.596796	-0.150281	0.261393	1.05713	0.860467	1.29874
prot-a-2951	finn-a-ASTHMA_CHILD_EXMORE	Childhood asthma (age<16) || id:finn-a-ASTHMA_CHILD_EXMORE	|| id:prot-a-2951	Inverse variance weighted	13	0.0545074	0.105269	0.604605	-0.151821	0.260835	1.05602	0.859142	1.29801
prot-a-2951	finn-a-ASTHMA_COMORB	Asthma associated co-morbidites || id:finn-a-ASTHMA_COMORB	|| id:prot-a-2951	Inverse variance weighted	13	0.0142922	0.0241401	0.553815	-0.0330223	0.0616067	1.01439	0.967517	1.06354
prot-a-2951	finn-a-ASTHMA_HOSPITAL1	Asthma, hospital admissions 1 || id:finn-a-ASTHMA_HOSPITAL1	|| id:prot-a-2951	Inverse variance weighted	13	0.0115109	0.0399872	0.773451	-0.066864	0.0898858	1.01158	0.935322	1.09405
prot-a-2951	finn-a-ASTHMA_HOSPITAL2	Asthma, hospital admission 2 || id:finn-a-ASTHMA_HOSPITAL2	|| id:prot-a-2951	Inverse variance weighted	13	0.0121552	0.0541193	0.822291	-0.0939186	0.118229	1.01223	0.910357	1.1255
prot-a-2951	finn-a-ASTHMA_HOSPITAL3	Asthma, hospital admissions 3 || id:finn-a-ASTHMA_HOSPITAL3	|| id:prot-a-2951	Inverse variance weighted	13	-0.00297089	0.0729097	0.967497	-0.145874	0.139932	0.997034	0.864267	1.1502
prot-a-2951	finn-a-ASTHMA_MIXED	Asthma mixed form || id:finn-a-ASTHMA_MIXED	|| id:prot-a-2951	Inverse variance weighted	13	0.240072	0.20832	0.24915	-0.168236	0.648379	1.27134	0.845155	1.91244
prot-a-2951	finn-a-ASTHMA_MIXED_EXMORE	Asthma mixed form (mode) || id:finn-a-ASTHMA_MIXED_EXMORE	|| id:prot-a-2951	Inverse variance weighted	13	0.241861	0.208483	0.246008	-0.166765	0.650487	1.27362	0.846398	1.91647
prot-a-2951	finn-a-ASTHMA_MODE	Asthma (mode) || id:finn-a-ASTHMA_MODE	|| id:prot-a-2951	Inverse variance weighted	13	0.0327409	0.0390533	0.401826	-0.0438036	0.109285	1.03328	0.957142	1.11548
prot-a-2951	finn-a-ASTHMA_NAS	Asthma (unspecified) || id:finn-a-ASTHMA_NAS	|| id:prot-a-2951	Inverse variance weighted	13	-0.0351751	0.0641757	0.583619	-0.160959	0.0906093	0.965436	0.851327	1.09484
prot-a-2951	finn-a-ASTHMA_NAS_EXMORE	Asthma, unspecified (mode) || id:finn-a-ASTHMA_NAS_EXMORE	|| id:prot-a-2951	Inverse variance weighted	13	-0.0344689	0.0642869	0.591839	-0.160471	0.0915335	0.966118	0.851742	1.09585
prot-a-2951	finn-a-ASTHMA_NONALLERG	Non-allergic asthma || id:finn-a-ASTHMA_NONALLERG	|| id:prot-a-2951	Inverse variance weighted	13	0.0859249	0.0993988	0.387343	-0.108897	0.280747	1.08972	0.896823	1.32412
prot-a-2951	finn-a-H8_TINNITUS	Tinnitus || id:finn-a-H8_TINNITUS	|| id:prot-a-2951	Inverse variance weighted	13	-0.102167	0.0827596	0.217017	-0.264375	0.0600422	0.902879	0.767685	1.06188
prot-a-2951	finn-a-J10_ASTHMA	Asthma || id:finn-a-J10_ASTHMA	|| id:prot-a-2951	Inverse variance weighted	13	0.0294363	0.038093	0.439671	-0.0452259	0.104099	1.02987	0.955782	1.10971
prot-a-2951	finn-a-J10_ASTHMA_EXMORE	Asthma || id:finn-a-J10_ASTHMA_EXMORE	|| id:prot-a-2951	Inverse variance weighted	13	0.0300538	0.0381855	0.431254	-0.0447899	0.104897	1.03051	0.956198	1.1106
prot-a-2951	finn-a-J10_ASTHMA_MAIN	Asthma || id:finn-a-J10_ASTHMA_MAIN	|| id:prot-a-2951	Inverse variance weighted	13	0.0250874	0.0407511	0.538142	-0.0547847	0.10496	1.0254	0.946689	1.11067
prot-a-2951	finn-a-J10_ASTHMA_MAIN_EXMORE	Asthma (more excluded) || id:finn-a-J10_ASTHMA_MAIN_EXMORE	|| id:prot-a-2951	Inverse variance weighted	13	0.025658	0.0408277	0.529712	-0.0543643	0.10568	1.02599	0.947087	1.11147
prot-a-2951	finn-a-J10_CHRONSINUSITIS	Chronic sinusitis || id:finn-a-J10_CHRONSINUSITIS	|| id:prot-a-2951	Inverse variance weighted	13	-0.0701444	0.0689553	0.309038	-0.205297	0.0650081	0.932259	0.814406	1.06717
prot-a-2951	finn-a-J10_SEPTDEV	Deviated nasal septum || id:finn-a-J10_SEPTDEV	|| id:prot-a-2951	Inverse variance weighted	13	-0.0619706	0.0693321	0.371417	-0.197862	0.0739203	0.939911	0.820483	1.07672
prot-a-2951	finn-a-J10_VASOALLERRHIN	Vasomotor and allergic rhinitis || id:finn-a-J10_VASOALLERRHIN	|| id:prot-a-2951	Inverse variance weighted	13	0.0413416	0.0657853	0.529721	-0.0875976	0.170281	1.04221	0.916129	1.18564
prot-a-2951	finn-a-K11_REFLUX	Gastro-oesophageal reflux disease || id:finn-a-K11_REFLUX	|| id:prot-a-2951	Inverse variance weighted	13	-0.0542134	0.0470169	0.248885	-0.146367	0.0379398	0.94723	0.863841	1.03867
prot-a-2951	finn-a-NONALLERG_ASTHMA	Non-allergic asthma || id:finn-a-NONALLERG_ASTHMA	|| id:prot-a-2951	Inverse variance weighted	13	0.059778	0.0843972	0.478763	-0.105641	0.225197	1.0616	0.899748	1.25257
prot-a-2951	finn-a-NONALLERG_ASTHMA_EXMORE	Non-allergic asthma (mode) || id:finn-a-NONALLERG_ASTHMA_EXMORE	|| id:prot-a-2951	Inverse variance weighted	13	0.0601051	0.0843575	0.476152	-0.105236	0.225446	1.06195	0.900112	1.25288
prot-a-2951	ieu-a-1013	Glioma || id:ieu-a-1013	|| id:prot-a-2951	Inverse variance weighted	3	0.0290674	0.272691	0.915111	-0.505407	0.563541	1.02949	0.60326	1.75688
prot-a-2951	ieu-a-1024	Multiple sclerosis || id:ieu-a-1024	|| id:prot-a-2951	Inverse variance weighted	4	-0.0888757	0.0801276	0.267354	-0.245926	0.0681744	0.914959	0.78198	1.07055
prot-a-2951	ieu-a-1029	Internalizing problems || id:ieu-a-1029	|| id:prot-a-2951	Inverse variance weighted	6	-0.0229026	0.0798515	0.774254	-0.179412	0.133606	0.977358	0.835762	1.14294
prot-a-2951	ieu-a-1054	Gout || id:ieu-a-1054	|| id:prot-a-2951	Inverse variance weighted	6	-0.154961	0.117405	0.186875	-0.385074	0.0751531	0.856449	0.6804	1.07805
prot-a-2951	ieu-a-1059	Celiac disease || id:ieu-a-1059	|| id:prot-a-2951	Inverse variance weighted	3	-0.0128698	0.122021	0.916002	-0.252031	0.226292	0.987213	0.777221	1.25394
prot-a-2951	ieu-a-1060	Celiac disease || id:ieu-a-1060	|| id:prot-a-2951	Inverse variance weighted	3	-0.129665	0.135224	0.337614	-0.394705	0.135374	0.87839	0.673879	1.14497
prot-a-2951	ieu-a-1081	IgA nephropathy || id:ieu-a-1081	|| id:prot-a-2951	Inverse variance weighted	3	-0.261653	0.37283	0.482802	-0.9924	0.469093	0.769778	0.370686	1.59854
prot-a-2951	ieu-a-1082	Thyroid cancer || id:ieu-a-1082	|| id:prot-a-2951	Inverse variance weighted	3	0.244148	0.704483	0.728919	-1.13664	1.62494	1.27653	0.320896	5.07809
prot-a-2951	ieu-a-1085	Amyotrophic lateral sclerosis || id:ieu-a-1085	|| id:prot-a-2951	Inverse variance weighted	17	-0.00394907	0.00672165	0.556857	-0.0171235	0.00922535	0.996059	0.983022	1.00927
prot-a-2951	ieu-a-1090	Type 2 diabetes || id:ieu-a-1090	|| id:prot-a-2951	Inverse variance weighted	14	-0.0999016	0.0927585	0.281477	-0.281708	0.0819052	0.904926	0.754494	1.08535
prot-a-2951	ieu-a-1120	Ovarian cancer || id:ieu-a-1120	|| id:prot-a-2951	Inverse variance weighted	20	-0.0744267	0.0245541	0.0024364	-0.122553	-0.0263006	0.928276	0.884659	0.974042
prot-a-2951	ieu-a-1121	High grade serous ovarian cancer || id:ieu-a-1121	|| id:prot-a-2951	Inverse variance weighted	20	-0.0813752	0.0292029	0.00532725	-0.138613	-0.0241376	0.921848	0.870565	0.976151
prot-a-2951	ieu-a-1122	Low grade serous ovarian cancer || id:ieu-a-1122	|| id:prot-a-2951	Inverse variance weighted	20	-0.11948	0.0886127	0.17755	-0.293161	0.0542011	0.887382	0.745902	1.0557
prot-a-2951	ieu-a-1123	Invasive mucinous ovarian cancer || id:ieu-a-1123	|| id:prot-a-2951	Inverse variance weighted	20	0.0711686	0.0884065	0.420811	-0.102108	0.244445	1.07376	0.902932	1.27691
prot-a-2951	ieu-a-1124	Clear cell ovarian cancer || id:ieu-a-1124	|| id:prot-a-2951	Inverse variance weighted	20	0.000729529	0.0787424	0.992608	-0.153606	0.155065	1.00073	0.85761	1.16773
prot-a-2951	ieu-a-1125	Endometrioid ovarian cancer || id:ieu-a-1125	|| id:prot-a-2951	Inverse variance weighted	20	-0.120696	0.0550829	0.0284389	-0.228659	-0.012734	0.886303	0.7956	0.987347
prot-a-2951	ieu-a-1126	Breast cancer (Combined Oncoarray; iCOGS; GWAS meta analysis) || id:ieu-a-1126	|| id:prot-a-2951	Inverse variance weighted	20	-0.010711	0.0180902	0.553792	-0.0461677	0.0247458	0.989346	0.954882	1.02505
prot-a-2951	ieu-a-1127	ER+ Breast cancer (Combined Oncoarray; iCOGS; GWAS meta analysis) || id:ieu-a-1127	|| id:prot-a-2951	Inverse variance weighted	20	-0.0144432	0.022082	0.513067	-0.0577239	0.0288376	0.985661	0.943911	1.02926
prot-a-2951	ieu-a-1128	ER- Breast cancer (Combined Oncoarray; iCOGS; GWAS meta analysis) || id:ieu-a-1128	|| id:prot-a-2951	Inverse variance weighted	20	-0.0125339	0.0290767	0.666423	-0.0695243	0.0444565	0.987544	0.932837	1.04546
prot-a-2951	ieu-a-1129	Breast cancer (Oncoarray) || id:ieu-a-1129	|| id:prot-a-2951	Inverse variance weighted	20	-0.00152124	0.0226818	0.946527	-0.0459775	0.042935	0.99848	0.955063	1.04387
prot-a-2951	ieu-a-1130	Breast cancer (iCOGS) || id:ieu-a-1130	|| id:prot-a-2951	Inverse variance weighted	20	-0.0054349	0.0206473	0.792377	-0.0459037	0.0350338	0.99458	0.955134	1.03565
prot-a-2951	ieu-a-1131	Breast cancer (GWAS) || id:ieu-a-1131	|| id:prot-a-2951	Inverse variance weighted	20	-0.0662862	0.0427621	0.121114	-0.1501	0.0175275	0.935863	0.860622	1.01768
prot-a-2951	ieu-a-1132	ER+ Breast cancer (Oncoarray) || id:ieu-a-1132	|| id:prot-a-2951	Inverse variance weighted	20	-0.00804608	0.0256291	0.753564	-0.0582792	0.042187	0.991986	0.943387	1.04309
prot-a-2951	ieu-a-1133	ER+ Breast cancer (iCOGS) || id:ieu-a-1133	|| id:prot-a-2951	Inverse variance weighted	20	-0.0118861	0.0259758	0.64725	-0.0627987	0.0390264	0.988184	0.939133	1.0398
prot-a-2951	ieu-a-1134	ER+ Breast cancer (GWAS) || id:ieu-a-1134	|| id:prot-a-2951	Inverse variance weighted	20	-0.11236	0.0712592	0.114846	-0.252028	0.0273079	0.893722	0.777223	1.02768
prot-a-2951	ieu-a-1135	ER- Breast cancer (Oncoarray) || id:ieu-a-1135	|| id:prot-a-2951	Inverse variance weighted	20	-0.0140294	0.0368074	0.703086	-0.0861719	0.0581131	0.986069	0.917436	1.05983
prot-a-2951	ieu-a-1136	ER- Breast cancer (iCOGS) || id:ieu-a-1136	|| id:prot-a-2951	Inverse variance weighted	20	-0.00685705	0.0391906	0.861106	-0.0836707	0.0699566	0.993166	0.919734	1.07246
prot-a-2951	ieu-a-1137	ER- Breast cancer (GWAS) || id:ieu-a-1137	|| id:prot-a-2951	Inverse variance weighted	20	-0.0185394	0.0735512	0.800994	-0.1627	0.125621	0.981631	0.849846	1.13385
prot-a-2951	ieu-a-1160	ER- Breast cancer (iCOGS) || id:ieu-a-1160	|| id:prot-a-2951	Inverse variance weighted	2	0.126339	0.133985	0.345717	-0.136272	0.388949	1.13467	0.872605	1.47543
prot-a-2951	ieu-a-1161	ER+ Breast cancer (iCOGS) || id:ieu-a-1161	|| id:prot-a-2951	Inverse variance weighted	2	0.0844362	0.0784436	0.281751	-0.0693132	0.238186	1.0881	0.933034	1.26894
prot-a-2951	ieu-a-1162	Breast cancer (iCOGS) || id:ieu-a-1162	|| id:prot-a-2951	Inverse variance weighted	2	0.0826232	0.0834523	0.322143	-0.0809434	0.24619	1.08613	0.922246	1.27914
prot-a-2951	ieu-a-1163	ER- Breast cancer (Survival) || id:ieu-a-1163	|| id:prot-a-2951	Inverse variance weighted	19	0.0260289	0.0993528	0.793334	-0.168703	0.22076	1.02637	0.84476	1.24702
prot-a-2951	ieu-a-1164	ER+ Breast cancer (Survival) || id:ieu-a-1164	|| id:prot-a-2951	Inverse variance weighted	17	-0.0847144	0.0861366	0.325367	-0.253542	0.0841133	0.918775	0.776047	1.08775
prot-a-2951	ieu-a-1165	Breast cancer (Survival) || id:ieu-a-1165	|| id:prot-a-2951	Inverse variance weighted	19	-0.101965	0.0557322	0.0673162	-0.2112	0.00726988	0.903061	0.809612	1.0073
prot-a-2951	ieu-a-1166	ER- Breast cancer (GWAS) || id:ieu-a-1166	|| id:prot-a-2951	Inverse variance weighted	20	-0.0382501	0.0541006	0.479556	-0.144287	0.0677872	0.962472	0.865639	1.07014
prot-a-2951	ieu-a-1167	ER+ Breast cancer (GWAS) || id:ieu-a-1167	|| id:prot-a-2951	Inverse variance weighted	20	-0.0183103	0.0250534	0.464871	-0.067415	0.0307945	0.981856	0.934807	1.03127
prot-a-2951	ieu-a-1168	Breast cancer (GWAS) || id:ieu-a-1168	|| id:prot-a-2951	Inverse variance weighted	20	-0.0182189	0.0206411	0.377423	-0.0586754	0.0222376	0.981946	0.943013	1.02249
prot-a-2951	ieu-a-1169	Hip osteoarthritis || id:ieu-a-1169	|| id:prot-a-2951	Inverse variance weighted	5	0.01501	0.185244	0.93542	-0.348069	0.378089	1.01512	0.70605	1.45949
prot-a-2951	ieu-a-1170	Knee and hip osteoarthritis || id:ieu-a-1170	|| id:prot-a-2951	Inverse variance weighted	5	-0.0539052	0.135379	0.690498	-0.319249	0.211438	0.947522	0.726695	1.23545
prot-a-2951	ieu-a-1171	Knee osteoarthritis || id:ieu-a-1171	|| id:prot-a-2951	Inverse variance weighted	5	-0.140472	0.122553	0.251706	-0.380675	0.0997316	0.868948	0.6834	1.10487
prot-a-2951	ieu-a-1183	ADHD || id:ieu-a-1183	|| id:prot-a-2951	Inverse variance weighted	11	0.00520249	0.0344821	0.880074	-0.0623825	0.0727875	1.00522	0.939523	1.0755
prot-a-2951	ieu-a-1184	Autism Spectrum Disorder || id:ieu-a-1184	|| id:prot-a-2951	Inverse variance weighted	14	0.00957645	0.0612279	0.875713	-0.11043	0.129583	1.00962	0.895449	1.13835
prot-a-2951	ieu-a-1185	Autism Spectrum Disorder || id:ieu-a-1185	|| id:prot-a-2951	Inverse variance weighted	12	0.0351003	0.0334169	0.293545	-0.0303968	0.100597	1.03572	0.970061	1.10583
prot-a-2951	ieu-a-1186	Anorexia Nervosa || id:ieu-a-1186	|| id:prot-a-2951	Inverse variance weighted	15	-0.0480067	0.0698571	0.491948	-0.184927	0.0889131	0.953127	0.831165	1.09299
prot-a-2951	ieu-a-1188	Major Depressive Disorder || id:ieu-a-1188	|| id:prot-a-2951	Inverse variance weighted	15	0.0137557	0.0174857	0.431467	-0.0205163	0.0480278	1.01385	0.979693	1.0492
prot-a-2951	ieu-a-1189	Obsessive Compulsive Disorder || id:ieu-a-1189	|| id:prot-a-2951	Inverse variance weighted	15	-0.0294918	0.0829745	0.722266	-0.192122	0.133138	0.970939	0.825206	1.14241
prot-a-2951	ieu-a-1228	High grade and low grade serous ovarian cancer || id:ieu-a-1228	|| id:prot-a-2951	Inverse variance weighted	20	-0.0861992	0.0283735	0.00238138	-0.141811	-0.0305872	0.917411	0.867785	0.969876
prot-a-2951	ieu-a-1229	Serous ovarian cancer: low grade and low malignant potential || id:ieu-a-1229	|| id:prot-a-2951	Inverse variance weighted	20	-0.0563097	0.0543853	0.300489	-0.162905	0.0502854	0.945246	0.849672	1.05157
prot-a-2951	ieu-a-1230	Serous ovarian cancer: low malignant potential || id:ieu-a-1230	|| id:prot-a-2951	Inverse variance weighted	20	-0.0219113	0.0659557	0.739729	-0.151185	0.107362	0.978327	0.859689	1.11334
prot-a-2951	ieu-a-1231	Mucinous ovarian cancer: invasive and low malignant potential || id:ieu-a-1231	|| id:prot-a-2951	Inverse variance weighted	20	0.0453503	0.0766507	0.554086	-0.104885	0.195586	1.04639	0.900428	1.21602
prot-a-2951	ieu-a-1232	Low malignant potential mucinous ovarian cancer || id:ieu-a-1232	|| id:prot-a-2951	Inverse variance weighted	20	0.000374092	0.0997964	0.997009	-0.195227	0.195975	1.00037	0.822648	1.2165
prot-a-2951	ieu-a-1233	Low malignant potential ovarian cancer || id:ieu-a-1233	|| id:prot-a-2951	Inverse variance weighted	20	-0.0131223	0.0603268	0.827803	-0.131363	0.105118	0.986963	0.876899	1.11084
prot-a-2951	ieu-a-26	Type 2 diabetes || id:ieu-a-26	|| id:prot-a-2951	Inverse variance weighted	6	0.0294813	0.0677864	0.663624	-0.10338	0.162343	1.02992	0.901784	1.17626
prot-a-2951	ieu-a-276	Celiac disease || id:ieu-a-276	|| id:prot-a-2951	Inverse variance weighted	4	-0.0484184	0.114669	0.672846	-0.27317	0.176333	0.952735	0.760964	1.19283
prot-a-2951	ieu-a-297	Alzheimer's disease || id:ieu-a-297	|| id:prot-a-2951	Inverse variance weighted	10	0.0748523	0.0403269	0.0634341	-0.0041885	0.153893	1.07772	0.99582	1.16637
prot-a-2951	ieu-a-30	Crohn's disease || id:ieu-a-30	|| id:prot-a-2951	Inverse variance weighted	20	-0.0119926	0.0669922	0.857927	-0.143297	0.119312	0.988079	0.866496	1.12672
prot-a-2951	ieu-a-31	Inflammatory bowel disease || id:ieu-a-31	|| id:prot-a-2951	Inverse variance weighted	20	-0.0362563	0.0416052	0.383516	-0.117803	0.04529	0.964393	0.888872	1.04633
prot-a-2951	ieu-a-32	Ulcerative colitis || id:ieu-a-32	|| id:prot-a-2951	Inverse variance weighted	20	-0.0666929	0.0447484	0.13612	-0.1544	0.021014	0.935482	0.856929	1.02124
prot-a-2951	ieu-a-44	Asthma || id:ieu-a-44	|| id:prot-a-2951	Inverse variance weighted	5	-0.133515	0.086924	0.12454	-0.303886	0.0368562	0.875014	0.737945	1.03754
prot-a-2951	ieu-a-45	Anorexia nervosa || id:ieu-a-45	|| id:prot-a-2951	Inverse variance weighted	5	-0.0625276	0.118168	0.596707	-0.294137	0.169082	0.939387	0.745174	1.18422
prot-a-2951	ieu-a-8	Coronary heart disease || id:ieu-a-8	|| id:prot-a-2951	Inverse variance weighted	8	-0.0376566	0.0450273	0.402983	-0.12591	0.0505969	0.963044	0.881694	1.0519
prot-a-2951	ieu-a-801	Bipolar disorder || id:ieu-a-801	|| id:prot-a-2951	Inverse variance weighted	8	0.0117881	0.0746652	0.874552	-0.134556	0.158132	1.01186	0.874104	1.17132
prot-a-2951	ieu-a-802	Autism || id:ieu-a-802	|| id:prot-a-2951	Inverse variance weighted	7	0.101906	0.095203	0.284438	-0.0846922	0.288503	1.10728	0.918795	1.33443
prot-a-2951	ieu-a-803	PGC cross-disorder traits || id:ieu-a-803	|| id:prot-a-2951	Inverse variance weighted	7	-0.00477703	0.0486582	0.921793	-0.100147	0.090593	0.995234	0.904704	1.09482
prot-a-2951	ieu-a-804	Major depressive disorder || id:ieu-a-804	|| id:prot-a-2951	Inverse variance weighted	2	0.286261	0.148188	0.0533906	-0.00418654	0.576709	1.33144	0.995822	1.78017
prot-a-2951	ieu-a-805	Major depressive disorder || id:ieu-a-805	|| id:prot-a-2951	Inverse variance weighted	7	-0.0299934	0.0927954	0.746528	-0.211872	0.151886	0.970452	0.809068	1.16403
prot-a-2951	ieu-a-806	Autism || id:ieu-a-806	|| id:prot-a-2951	Inverse variance weighted	19	0.0282738	0.053229	0.595299	-0.076055	0.132603	1.02868	0.926765	1.1418
prot-a-2951	ieu-a-812	Parkinson's disease || id:ieu-a-812	|| id:prot-a-2951	Inverse variance weighted	4	-0.226921	0.167098	0.174461	-0.554433	0.100592	0.796984	0.574398	1.10583
prot-a-2951	ieu-a-814	Ischaemic stroke || id:ieu-a-814	|| id:prot-a-2951	Inverse variance weighted	3	2.56124	2.69955	0.342741	-2.72989	7.85237	12.9519	0.0652267	2571.82
prot-a-2951	ieu-a-815	Systemic lupus erythematosus || id:ieu-a-815	|| id:prot-a-2951	Inverse variance weighted	4	-0.0179388	0.229977	0.937826	-0.468694	0.432817	0.982221	0.625819	1.54159
prot-a-2951	ieu-a-816	Neuroblastoma || id:ieu-a-816	|| id:prot-a-2951	Inverse variance weighted	4	-0.00916857	0.230512	0.968273	-0.460973	0.442635	0.990873	0.63067	1.5568
prot-a-2951	ieu-a-818	Parkinson's disease || id:ieu-a-818	|| id:prot-a-2951	Inverse variance weighted	3	0	NA	NA	NA	NA	1	NA	NA
prot-a-2951	ieu-a-821	Multiple sclerosis || id:ieu-a-821	|| id:prot-a-2951	Inverse variance weighted	4	0.361995	0.319033	0.256516	-0.26331	0.987301	1.43619	0.768504	2.68398
prot-a-2951	ieu-a-822	Pancreatic cancer || id:ieu-a-822	|| id:prot-a-2951	Inverse variance weighted	4	-0.0759167	0.389168	0.845335	-0.838687	0.686853	0.926893	0.432278	1.98745
prot-a-2951	ieu-a-824	Alzheimer's disease || id:ieu-a-824	|| id:prot-a-2951	Inverse variance weighted	2	0.118184	0.43755	0.787081	-0.739414	0.975782	1.12545	0.477393	2.65324
prot-a-2951	ieu-a-832	Rheumatoid arthritis || id:ieu-a-832	|| id:prot-a-2951	Inverse variance weighted	10	0.0236088	0.0740567	0.749883	-0.121542	0.16876	1.02389	0.885554	1.18384
prot-a-2951	ieu-a-834	Rheumatoid arthritis || id:ieu-a-834	|| id:prot-a-2951	Inverse variance weighted	5	-0.0711662	0.11176	0.524271	-0.290217	0.147884	0.931307	0.748102	1.15938
prot-a-2951	ieu-a-965	Lung adenocarcinoma || id:ieu-a-965	|| id:prot-a-2951	Inverse variance weighted	15	0.0625391	0.0705485	0.375365	-0.075736	0.200814	1.06454	0.927061	1.2224
prot-a-2951	ieu-a-966	Lung cancer || id:ieu-a-966	|| id:prot-a-2951	Inverse variance weighted	15	-0.00129817	0.045583	0.97728	-0.0906409	0.0880445	0.998703	0.913346	1.09204
prot-a-2951	ieu-a-967	Squamous cell lung cancer || id:ieu-a-967	|| id:prot-a-2951	Inverse variance weighted	15	-0.016953	0.0713574	0.812207	-0.156813	0.122907	0.98319	0.854863	1.13078
prot-a-2951	ieu-a-973	Ulcerative colitis || id:ieu-a-973	|| id:prot-a-2951	Inverse variance weighted	5	-0.0232497	0.0885204	0.792822	-0.19675	0.15025	0.977018	0.821396	1.16212
prot-a-2951	ieu-a-975	Paget's disease || id:ieu-a-975	|| id:prot-a-2951	Inverse variance weighted	8	0.208219	0.1794	0.245788	-0.143405	0.559844	1.23148	0.866403	1.7504
prot-a-2951	ieu-a-990	Bulimia nervosa || id:ieu-a-990	|| id:prot-a-2951	Inverse variance weighted	16	0.00475712	0.0170735	0.780531	-0.0287069	0.0382211	1.00477	0.971701	1.03896
prot-a-2951	ieu-a-996	Eczema || id:ieu-a-996	|| id:prot-a-2951	Inverse variance weighted	20	0.01032	0.03568	0.7724	-0.0596129	0.0802529	1.01037	0.942129	1.08356
prot-a-2951	ieu-b-102	Major depression || id:ieu-b-102	|| id:prot-a-2951	Inverse variance weighted	15	0.00212401	0.00861771	0.805318	-0.0147667	0.0190147	1.00213	0.985342	1.0192
prot-a-2951	ieu-b-85	Prostate cancer || id:ieu-b-85	|| id:prot-a-2951	Inverse variance weighted	17	-0.0159291	0.0161813	0.324913	-0.0476444	0.0157863	0.984197	0.953473	1.01591
prot-a-2951	ieu-b-89	Oral cavity and pharyngeal cancer || id:ieu-b-89	|| id:prot-a-2951	Inverse variance weighted	16	-0.0213649	0.0851635	0.801915	-0.188285	0.145556	0.978862	0.828378	1.15668
prot-a-2951	ieu-b-90	Oral cavity and pharyngeal cancer || id:ieu-b-90	|| id:prot-a-2951	Inverse variance weighted	16	0.0420518	0.0894246	0.638178	-0.133221	0.217324	1.04295	0.875272	1.24275
prot-a-2951	ieu-b-93	Oral cavity cancer || id:ieu-b-93	|| id:prot-a-2951	Inverse variance weighted	16	0.0953357	0.109389	0.383465	-0.119066	0.309738	1.10003	0.887749	1.36307
prot-a-2951	ieu-b-94	Oral cavity cancer || id:ieu-b-94	|| id:prot-a-2951	Inverse variance weighted	16	-0.0459643	0.105082	0.661812	-0.251926	0.159997	0.955076	0.777303	1.17351
prot-a-2951	ieu-b-96	Oropharyngeal cancer || id:ieu-b-96	|| id:prot-a-2951	Inverse variance weighted	16	0.0572427	0.115059	0.61883	-0.168273	0.282758	1.05891	0.845124	1.32678
prot-a-2951	ieu-b-97	Oropharyngeal cancer || id:ieu-b-97	|| id:prot-a-2951	Inverse variance weighted	16	-0.0554863	0.113073	0.62363	-0.277109	0.166137	0.946025	0.757972	1.18073
prot-a-2951	ukb-a-254	Doctor diagnosed hayfever or allergic rhinitis || id:ukb-a-254	|| id:prot-a-2951	Inverse variance weighted	18	-0.00102562	0.00529358	0.846374	-0.011401	0.0093498	0.998975	0.988664	1.00939
prot-a-2951	ukb-a-255	Doctor diagnosed asthma || id:ukb-a-255	|| id:prot-a-2951	Inverse variance weighted	18	0.0011686	0.0032372	0.718106	-0.00517632	0.00751352	1.00117	0.994837	1.00754
prot-a-2951	ukb-a-261	Hearing difficulty/problems with background noise || id:ukb-a-261	|| id:prot-a-2951	Inverse variance weighted	18	-0.00240206	0.00256598	0.349211	-0.00743137	0.00262725	0.997601	0.992596	1.00263
prot-a-2951	ukb-a-383	Tinnitus: Yes now most or all of the time || id:ukb-a-383	|| id:prot-a-2951	Inverse variance weighted	18	-0.00226463	0.00195485	0.246674	-0.00609614	0.00156688	0.997738	0.993922	1.00157
prot-a-2951	ukb-a-384	Tinnitus: Yes now some of the time || id:ukb-a-384	|| id:prot-a-2951	Inverse variance weighted	18	-0.00181056	0.00256064	0.479521	-0.00682941	0.00320829	0.998191	0.993194	1.00321
prot-a-2951	ukb-a-385	Tinnitus: Yes but not now but have in the past || id:ukb-a-385	|| id:prot-a-2951	Inverse variance weighted	18	-0.000311295	0.0024761	0.899954	-0.00516446	0.00454187	0.999689	0.994849	1.00455
prot-a-2951	ukb-a-447	Blood clot DVT bronchitis emphysema asthma rhinitis eczema allergy diagnosed by doctor: Hayfever allergic rhinitis or eczema || id:ukb-a-447	|| id:prot-a-2951	Inverse variance weighted	18	-0.00225428	0.00318089	0.478514	-0.00848883	0.00398027	0.997748	0.991547	1.00399
prot-a-2951	ukb-a-545	Diagnoses - main ICD10: K21 Gastro-oesophageal reflux disease || id:ukb-a-545	|| id:prot-a-2951	Inverse variance weighted	18	-0.000261153	0.000652803	0.68912	-0.00154065	0.00101834	0.999739	0.998461	1.00102
prot-a-2951	ukb-a-66	Non-cancer illness code self-reported: asthma || id:ukb-a-66	|| id:prot-a-2951	Inverse variance weighted	18	-0.000207623	0.00170195	0.902906	-0.00354345	0.00312821	0.999792	0.996463	1.00313
prot-a-2951	ukb-a-70	Non-cancer illness code self-reported: gastro-oesophageal reflux (gord) / gastric reflux || id:ukb-a-70	|| id:prot-a-2951	Inverse variance weighted	18	-0.000157298	0.000905526	0.862094	-0.00193213	0.00161753	0.999843	0.99807	1.00162
prot-a-2951	ukb-a-94	Non-cancer illness code self-reported: hayfever/allergic rhinitis || id:ukb-a-94	|| id:prot-a-2951	Inverse variance weighted	18	5.31118e-05	0.00127543	0.966784	-0.00244672	0.00255295	1.00005	0.997556	1.00256
prot-a-2951	ukb-a-97	Non-cancer illness code self-reported: nasal polyps || id:ukb-a-97	|| id:prot-a-2951	Inverse variance weighted	18	0.000460666	0.00029775	0.121825	-0.000122924	0.00104426	1.00046	0.999877	1.00104
prot-a-2951	ukb-b-10144	Diagnoses - secondary ICD10: K21.0 Gastro-oesophageal reflux disease with oesophagitis || id:ukb-b-10144	|| id:prot-a-2951	Inverse variance weighted	7	-7.03777e-05	0.00040563	0.862257	-0.000865413	0.000724658	0.99993	0.999135	1.00072
prot-a-2951	ukb-b-11297	Doctor diagnosed asthma || id:ukb-b-11297	|| id:prot-a-2951	Inverse variance weighted	15	0.00158637	0.00292925	0.588121	-0.00415496	0.00732769	1.00159	0.995854	1.00735
prot-a-2951	ukb-b-12753	Recent medication for hayfever or allergic rhinitis || id:ukb-b-12753	|| id:prot-a-2951	Inverse variance weighted	13	-0.00965279	0.00946422	0.307764	-0.0282026	0.00889708	0.990394	0.972191	1.00894
prot-a-2951	ukb-b-1386	Diagnoses - main ICD10: K21.9 Gastro-oesophageal reflux disease without oesophagitis || id:ukb-b-1386	|| id:prot-a-2951	Inverse variance weighted	9	0.000654636	0.000734993	0.373107	-0.000785951	0.00209522	1.00065	0.999214	1.0021
prot-a-2951	ukb-b-14254	Tinnitus severity/nuisance || id:ukb-b-14254	|| id:prot-a-2951	Inverse variance weighted	19	-0.00454414	0.0538	0.932688	-0.109992	0.100904	0.995466	0.895841	1.10617
prot-a-2951	ukb-b-16499	Non-cancer illness code, self-reported: hayfever/allergic rhinitis || id:ukb-b-16499	|| id:prot-a-2951	Inverse variance weighted	16	-6.77826e-07	0.00112099	0.999518	-0.00219782	0.00219647	0.999999	0.997805	1.0022
prot-a-2951	ukb-b-16818	Non-cancer illness code, self-reported: gastro-oesophageal reflux (gord) / gastric reflux || id:ukb-b-16818	|| id:prot-a-2951	Inverse variance weighted	16	9.03825e-05	0.000827365	0.913011	-0.00153125	0.00171202	1.00009	0.99847	1.00171
prot-a-2951	ukb-b-17219	Diagnoses - secondary ICD10: J45.9 Asthma, unspecified || id:ukb-b-17219	|| id:prot-a-2951	Inverse variance weighted	16	-0.00129218	0.000812425	0.111716	-0.00288454	0.000300168	0.998709	0.99712	1.0003
prot-a-2951	ukb-b-17241	Blood clot, DVT, bronchitis, emphysema, asthma, rhinitis, eczema, allergy diagnosed by doctor: Hayfever, allergic rhinitis or eczema || id:ukb-b-17241	|| id:prot-a-2951	Inverse variance weighted	19	-0.00148598	0.00287759	0.605576	-0.00712605	0.00415409	0.998515	0.992899	1.00416
prot-a-2951	ukb-b-18113	Non-cancer illness code, self-reported: asthma || id:ukb-b-18113	|| id:prot-a-2951	Inverse variance weighted	19	-0.00107959	0.0013781	0.433395	-0.00378066	0.00162148	0.998921	0.996226	1.00162
prot-a-2951	ukb-b-18275	Hearing difficulty/problems with background noise || id:ukb-b-18275	|| id:prot-a-2951	Inverse variance weighted	19	-0.00181202	0.0019673	0.357014	-0.00566793	0.00204389	0.99819	0.994348	1.00205
prot-a-2951	ukb-b-18290	Age hayfever or allergic rhinitis diagnosed by doctor || id:ukb-b-18290	|| id:prot-a-2951	Inverse variance weighted	16	0.00686307	0.0174568	0.694211	-0.0273522	0.0410784	1.00689	0.973018	1.04193
prot-a-2951	ukb-b-18436	Age asthma diagnosed by doctor || id:ukb-b-18436	|| id:prot-a-2951	Inverse variance weighted	15	0.0411679	0.0320407	0.198841	-0.021632	0.103968	1.04203	0.9786	1.10956
prot-a-2951	ukb-b-19886	Diagnoses - secondary ICD10: K21.9 Gastro-oesophageal reflux disease without oesophagitis || id:ukb-b-19886	|| id:prot-a-2951	Inverse variance weighted	9	0.000903622	0.000508402	0.0755063	-9.28462e-05	0.00190009	1.0009	0.999907	1.0019
prot-a-2951	ukb-b-20208	Diagnoses - main ICD10: J45.9 Asthma, unspecified || id:ukb-b-20208	|| id:prot-a-2951	Inverse variance weighted	7	-0.000303881	0.000513079	0.55367	-0.00130951	0.000701753	0.999696	0.998691	1.0007
prot-a-2951	ukb-b-3770	Diagnoses - main ICD10: J34.2 Deviated nasal septum || id:ukb-b-3770	|| id:prot-a-2951	Inverse variance weighted	8	0.000559833	0.000462274	0.225879	-0.000346224	0.00146589	1.00056	0.999654	1.00147
prot-a-2951	ukb-b-4575	Age asthma diagnosed || id:ukb-b-4575	|| id:prot-a-2951	Inverse variance weighted	19	-0.00748606	0.0154475	0.627951	-0.0377632	0.0227911	0.992542	0.962941	1.02305
prot-a-2951	ukb-b-69	Non-cancer illness code, self-reported: chronic sinusitis || id:ukb-b-69	|| id:prot-a-2951	Inverse variance weighted	8	1.58197e-05	0.000498936	0.974706	-0.000962094	0.000993734	1.00002	0.999038	1.00099
prot-a-2951	ukb-b-7178	Doctor diagnosed hayfever or allergic rhinitis || id:ukb-b-7178	|| id:prot-a-2951	Inverse variance weighted	16	-0.00342741	0.00471531	0.467306	-0.0126694	0.00581459	0.996578	0.987411	1.00583
prot-a-2951	ukb-b-8425	Non-cancer illness code, self-reported: nasal polyps || id:ukb-b-8425	|| id:prot-a-2951	Inverse variance weighted	7	8.20837e-05	0.000385116	0.831218	-0.000672744	0.000836912	1.00008	0.999327	1.00084
prot-a-2951	ukb-d-4803_0	Tinnitus: No, never || id:ukb-d-4803_0	|| id:prot-a-2951	Inverse variance weighted	18	0.00288652	0.00356506	0.41813	-0.00410099	0.00987404	1.00289	0.995907	1.00992
prot-a-2951	ukb-d-4803_11	Tinnitus: Yes, now most or all of the time || id:ukb-d-4803_11	|| id:prot-a-2951	Inverse variance weighted	18	-0.002081	0.00187312	0.266578	-0.00575232	0.00159032	0.997921	0.994264	1.00159
prot-a-2951	ukb-d-4803_12	Tinnitus: Yes, now a lot of the time || id:ukb-d-4803_12	|| id:prot-a-2951	Inverse variance weighted	18	0.000715306	0.00123061	0.561065	-0.00169669	0.0031273	1.00072	0.998305	1.00313
prot-a-2951	ukb-d-4803_13	Tinnitus: Yes, now some of the time || id:ukb-d-4803_13	|| id:prot-a-2951	Inverse variance weighted	18	-0.000942347	0.00232734	0.685548	-0.00550393	0.00361923	0.999058	0.994511	1.00363
prot-a-2951	ukb-d-4803_14	Tinnitus: Yes, but not now, but have in the past || id:ukb-d-4803_14	|| id:prot-a-2951	Inverse variance weighted	18	-0.000578538	0.00238941	0.808683	-0.00526179	0.00410471	0.999422	0.994752	1.00411
prot-a-2951	ukb-d-ASTHMA_CHILD	Childhood asthma (age<16) || id:ukb-d-ASTHMA_CHILD	|| id:prot-a-2951	Inverse variance weighted	18	0.000415268	0.00040104	0.300446	-0.00037077	0.00120131	1.00042	0.999629	1.0012
prot-a-2951	ukb-d-ASTHMA_HOSPITAL1	Asthma, hospital admissions 1 || id:ukb-d-ASTHMA_HOSPITAL1	|| id:prot-a-2951	Inverse variance weighted	18	0.000447977	0.000400112	0.262872	-0.000336242	0.0012322	1.00045	0.999664	1.00123
prot-a-2951	ukb-d-J10_ASTHMA	Asthma || id:ukb-d-J10_ASTHMA	|| id:prot-a-2951	Inverse variance weighted	18	0.000415268	0.00040104	0.300446	-0.00037077	0.00120131	1.00042	0.999629	1.0012
prot-a-2951	ukb-d-J32	Diagnoses - main ICD10: J32 Chronic sinusitis || id:ukb-d-J32	|| id:prot-a-2951	Inverse variance weighted	18	0.00044957	0.000302824	0.137653	-0.000143966	0.00104311	1.00045	0.999856	1.00104
prot-a-2951	ukb-d-J45	Diagnoses - main ICD10: J45 Asthma || id:ukb-d-J45	|| id:prot-a-2951	Inverse variance weighted	18	0.000441291	0.0004159	0.288667	-0.000373873	0.00125646	1.00044	0.999626	1.00126
prot-a-1375	ebi-a-GCST006862	Asthma || id:ebi-a-GCST006862	|| id:prot-a-1375	Inverse variance weighted	6	-0.0119282	0.0729475	0.870111	-0.154905	0.131049	0.988143	0.856496	1.14002
prot-a-1375	ebi-a-GCST007799	Asthma (adult onset) || id:ebi-a-GCST007799	|| id:prot-a-1375	Inverse variance weighted	20	1.48831	1.1556	0.197775	-0.776658	3.75329	4.42962	0.459941	42.661
prot-a-1375	ebi-a-GCST007800	Asthma (childhood onset) || id:ebi-a-GCST007800	|| id:prot-a-1375	Inverse variance weighted	20	1.46863	1.16009	0.205527	-0.805149	3.74242	4.3433	0.447021	42.1999
prot-a-1375	ebi-a-GCST010775	COVID-19 (very severe respiratory confirmed vs not hospitalized) RELEASE 4 || id:ebi-a-GCST010775	|| id:prot-a-1375	Inverse variance weighted	19	-0.116814	0.280235	0.676794	-0.666075	0.432447	0.889751	0.513721	1.54102
prot-a-1375	ebi-a-GCST010777	COVID-19 (hospitalized vs population) RELEASE 4 || id:ebi-a-GCST010777	|| id:prot-a-1375	Inverse variance weighted	20	0.0153463	0.0280319	0.584063	-0.0395961	0.0702888	1.01546	0.961178	1.07282
prot-a-1375	ebi-a-GCST010778	COVID-19 (covid vs lab/self reported negative) RELEASE 4 || id:ebi-a-GCST010778	|| id:prot-a-1375	Inverse variance weighted	20	0.0153463	0.0280319	0.584063	-0.0395961	0.0702888	1.01546	0.961178	1.07282
prot-a-1375	ebi-a-GCST010780	COVID-19 (RELEASE 4) || id:ebi-a-GCST010780	|| id:prot-a-1375	Inverse variance weighted	20	0.0275589	0.0235309	0.241527	-0.0185617	0.0736794	1.02794	0.98161	1.07646
prot-a-1375	ebi-a-GCST010781	COVID-19 (predicted covid from self-reported symptoms vs predicted or self-reported non-covid) RELEASE 4 || id:ebi-a-GCST010781	|| id:prot-a-1375	Inverse variance weighted	19	-0.0364776	0.0527459	0.489207	-0.13986	0.0669044	0.96418	0.86948	1.06919
prot-a-1375	ebi-a-GCST010782	COVID-19 (hospitalized covid vs not hospitalized covid) RELEASE 4 || id:ebi-a-GCST010782	|| id:prot-a-1375	Inverse variance weighted	20	-0.0832164	0.0844015	0.324153	-0.248643	0.0822105	0.920152	0.779858	1.08568
prot-a-1375	ebi-a-GCST010783	COVID-19 (very severe respiratory confirmed vs population) RELEASE 4 || id:ebi-a-GCST010783	|| id:prot-a-1375	Inverse variance weighted	20	-0.0512439	0.0568072	0.367021	-0.162586	0.0600983	0.950047	0.849943	1.06194
prot-a-1375	finn-a-ALLERG_ASTHMA	Allergic asthma || id:finn-a-ALLERG_ASTHMA	|| id:prot-a-1375	Inverse variance weighted	13	0.125003	0.0831394	0.132701	-0.0379502	0.287956	1.13315	0.962761	1.3337
prot-a-1375	finn-a-ALLERG_ASTHMA_EXMORE	Allergic asthma (mode) || id:finn-a-ALLERG_ASTHMA_EXMORE	|| id:prot-a-1375	Inverse variance weighted	13	0.123966	0.0831123	0.135819	-0.0389345	0.286866	1.13198	0.961814	1.33225
prot-a-1375	finn-a-ALLERG_RHINITIS	Allergic rhinitis || id:finn-a-ALLERG_RHINITIS	|| id:prot-a-1375	Inverse variance weighted	13	0.0275022	0.0762443	0.718315	-0.121937	0.176941	1.02788	0.885204	1.19356
prot-a-1375	finn-a-ASTHMA_CHILD	Childhood asthma (age<16) || id:finn-a-ASTHMA_CHILD	|| id:prot-a-1375	Inverse variance weighted	13	0.147617	0.132107	0.263822	-0.111313	0.406547	1.15907	0.894659	1.50162
prot-a-1375	finn-a-ASTHMA_CHILD_EXMORE	Childhood asthma (age<16) || id:finn-a-ASTHMA_CHILD_EXMORE	|| id:prot-a-1375	Inverse variance weighted	13	0.146735	0.131562	0.264709	-0.111126	0.404595	1.15805	0.894826	1.4987
prot-a-1375	finn-a-ASTHMA_COMORB	Asthma associated co-morbidites || id:finn-a-ASTHMA_COMORB	|| id:prot-a-1375	Inverse variance weighted	13	-0.0175074	0.0262598	0.504964	-0.0689766	0.0339618	0.982645	0.933349	1.03455
prot-a-1375	finn-a-ASTHMA_HOSPITAL1	Asthma, hospital admissions 1 || id:finn-a-ASTHMA_HOSPITAL1	|| id:prot-a-1375	Inverse variance weighted	13	0.0710422	0.0440471	0.106773	-0.0152902	0.157374	1.07363	0.984826	1.17043
prot-a-1375	finn-a-ASTHMA_HOSPITAL2	Asthma, hospital admission 2 || id:finn-a-ASTHMA_HOSPITAL2	|| id:prot-a-1375	Inverse variance weighted	13	0.0199332	0.0596174	0.738114	-0.0969169	0.136783	1.02013	0.907631	1.14658
prot-a-1375	finn-a-ASTHMA_HOSPITAL3	Asthma, hospital admissions 3 || id:finn-a-ASTHMA_HOSPITAL3	|| id:prot-a-1375	Inverse variance weighted	13	-0.0155575	0.0803602	0.846491	-0.173063	0.141948	0.984563	0.841084	1.15252
prot-a-1375	finn-a-ASTHMA_MIXED	Asthma mixed form || id:finn-a-ASTHMA_MIXED	|| id:prot-a-1375	Inverse variance weighted	13	0.206056	0.228688	0.367569	-0.242172	0.654285	1.22882	0.784921	1.92377
prot-a-1375	finn-a-ASTHMA_MIXED_EXMORE	Asthma mixed form (mode) || id:finn-a-ASTHMA_MIXED_EXMORE	|| id:prot-a-1375	Inverse variance weighted	13	0.205655	0.228847	0.368836	-0.242885	0.654195	1.22833	0.784361	1.92359
prot-a-1375	finn-a-ASTHMA_MODE	Asthma (mode) || id:finn-a-ASTHMA_MODE	|| id:prot-a-1375	Inverse variance weighted	13	0.0486892	0.0429977	0.25748	-0.0355863	0.132965	1.04989	0.965039	1.14221
prot-a-1375	finn-a-ASTHMA_NAS	Asthma (unspecified) || id:finn-a-ASTHMA_NAS	|| id:prot-a-1375	Inverse variance weighted	13	0.0102195	0.0648735	0.874827	-0.116933	0.137372	1.01027	0.889645	1.14725
prot-a-1375	finn-a-ASTHMA_NAS_EXMORE	Asthma, unspecified (mode) || id:finn-a-ASTHMA_NAS_EXMORE	|| id:prot-a-1375	Inverse variance weighted	13	0.00891362	0.0649284	0.890806	-0.118346	0.136173	1.00895	0.888389	1.14588
prot-a-1375	finn-a-ASTHMA_NONALLERG	Non-allergic asthma || id:finn-a-ASTHMA_NONALLERG	|| id:prot-a-1375	Inverse variance weighted	13	0.0720664	0.0984613	0.464214	-0.120918	0.265051	1.07473	0.886107	1.3035
prot-a-1375	finn-a-H8_TINNITUS	Tinnitus || id:finn-a-H8_TINNITUS	|| id:prot-a-1375	Inverse variance weighted	13	0.116197	0.0908189	0.200745	-0.0618083	0.294202	1.12322	0.940063	1.34205
prot-a-1375	finn-a-J10_ASTHMA	Asthma || id:finn-a-J10_ASTHMA	|| id:prot-a-1375	Inverse variance weighted	13	0.0405045	0.0419002	0.333699	-0.0416199	0.122629	1.04134	0.959234	1.13046
prot-a-1375	finn-a-J10_ASTHMA_EXMORE	Asthma || id:finn-a-J10_ASTHMA_EXMORE	|| id:prot-a-1375	Inverse variance weighted	13	0.0390714	0.0420047	0.352285	-0.0432578	0.121401	1.03984	0.957664	1.12908
prot-a-1375	finn-a-J10_ASTHMA_MAIN	Asthma || id:finn-a-J10_ASTHMA_MAIN	|| id:prot-a-1375	Inverse variance weighted	13	0.0670359	0.0448612	0.135098	-0.020892	0.154964	1.06933	0.979325	1.16762
prot-a-1375	finn-a-J10_ASTHMA_MAIN_EXMORE	Asthma (more excluded) || id:finn-a-J10_ASTHMA_MAIN_EXMORE	|| id:prot-a-1375	Inverse variance weighted	13	0.0656447	0.0448894	0.143641	-0.0223385	0.153628	1.06785	0.977909	1.16606
prot-a-1375	finn-a-J10_CHRONSINUSITIS	Chronic sinusitis || id:finn-a-J10_CHRONSINUSITIS	|| id:prot-a-1375	Inverse variance weighted	13	0.0548735	0.0623283	0.378646	-0.06729	0.177037	1.05641	0.934924	1.19368
prot-a-1375	finn-a-J10_SEPTDEV	Deviated nasal septum || id:finn-a-J10_SEPTDEV	|| id:prot-a-1375	Inverse variance weighted	13	-0.0568391	0.0817298	0.486773	-0.21703	0.103351	0.944746	0.804906	1.10888
prot-a-1375	finn-a-J10_VASOALLERRHIN	Vasomotor and allergic rhinitis || id:finn-a-J10_VASOALLERRHIN	|| id:prot-a-1375	Inverse variance weighted	13	0.0156831	0.0651504	0.809771	-0.112012	0.143378	1.01581	0.894034	1.15417
prot-a-1375	finn-a-K11_REFLUX	Gastro-oesophageal reflux disease || id:finn-a-K11_REFLUX	|| id:prot-a-1375	Inverse variance weighted	13	-0.0251826	0.0515981	0.625512	-0.126315	0.0759496	0.975132	0.881337	1.07891
prot-a-1375	finn-a-NONALLERG_ASTHMA	Non-allergic asthma || id:finn-a-NONALLERG_ASTHMA	|| id:prot-a-1375	Inverse variance weighted	13	0.0434325	0.0948713	0.647093	-0.142515	0.22938	1.04439	0.867174	1.25782
prot-a-1375	finn-a-NONALLERG_ASTHMA_EXMORE	Non-allergic asthma (mode) || id:finn-a-NONALLERG_ASTHMA_EXMORE	|| id:prot-a-1375	Inverse variance weighted	13	0.0412663	0.0949997	0.66401	-0.144933	0.227466	1.04213	0.86508	1.25541
prot-a-1375	ieu-a-1013	Glioma || id:ieu-a-1013	|| id:prot-a-1375	Inverse variance weighted	3	-0.119808	0.210849	0.569889	-0.533073	0.293457	0.887091	0.586799	1.34106
prot-a-1375	ieu-a-1024	Multiple sclerosis || id:ieu-a-1024	|| id:prot-a-1375	Inverse variance weighted	3	0.161372	0.100209	0.107321	-0.0350377	0.357781	1.17512	0.965569	1.43015
prot-a-1375	ieu-a-1029	Internalizing problems || id:ieu-a-1029	|| id:prot-a-1375	Inverse variance weighted	9	0.0308469	0.0757702	0.683927	-0.117663	0.179356	1.03133	0.888996	1.19645
prot-a-1375	ieu-a-1054	Gout || id:ieu-a-1054	|| id:prot-a-1375	Inverse variance weighted	8	-0.0943581	0.10562	0.371657	-0.301373	0.112657	0.909957	0.739802	1.11925
prot-a-1375	ieu-a-1059	Celiac disease || id:ieu-a-1059	|| id:prot-a-1375	Inverse variance weighted	2	0.185485	0.150722	0.218458	-0.109931	0.4809	1.2038	0.895896	1.61753
prot-a-1375	ieu-a-1060	Celiac disease || id:ieu-a-1060	|| id:prot-a-1375	Inverse variance weighted	3	0.0699778	0.191417	0.71468	-0.305199	0.445154	1.07248	0.736977	1.56073
prot-a-1375	ieu-a-1081	IgA nephropathy || id:ieu-a-1081	|| id:prot-a-1375	Inverse variance weighted	2	-0.0700573	1.16131	0.951896	-2.34623	2.20611	0.93234	0.0957296	9.08035
prot-a-1375	ieu-a-1082	Thyroid cancer || id:ieu-a-1082	|| id:prot-a-1375	Inverse variance weighted	3	-0.324354	0.730225	0.65691	-1.7556	1.10689	0.722994	0.172804	3.02493
prot-a-1375	ieu-a-1085	Amyotrophic lateral sclerosis || id:ieu-a-1085	|| id:prot-a-1375	Inverse variance weighted	16	0.00531655	0.00702863	0.449401	-0.00845956	0.0190927	1.00533	0.991576	1.01928
prot-a-1375	ieu-a-1090	Type 2 diabetes || id:ieu-a-1090	|| id:prot-a-1375	Inverse variance weighted	15	0.124268	0.100797	0.217631	-0.0732943	0.32183	1.13232	0.929327	1.37965
prot-a-1375	ieu-a-1120	Ovarian cancer || id:ieu-a-1120	|| id:prot-a-1375	Inverse variance weighted	18	0.0308685	0.025171	0.220065	-0.0184666	0.0802036	1.03135	0.981703	1.08351
prot-a-1375	ieu-a-1121	High grade serous ovarian cancer || id:ieu-a-1121	|| id:prot-a-1375	Inverse variance weighted	18	0.0329201	0.0309214	0.28704	-0.0276859	0.0935261	1.03347	0.972694	1.09804
prot-a-1375	ieu-a-1122	Low grade serous ovarian cancer || id:ieu-a-1122	|| id:prot-a-1375	Inverse variance weighted	18	0.0336135	0.0969286	0.728752	-0.156366	0.223594	1.03418	0.855246	1.25056
prot-a-1375	ieu-a-1123	Invasive mucinous ovarian cancer || id:ieu-a-1123	|| id:prot-a-1375	Inverse variance weighted	18	-0.0401689	0.0751632	0.593049	-0.187489	0.107151	0.960627	0.829038	1.1131
prot-a-1375	ieu-a-1124	Clear cell ovarian cancer || id:ieu-a-1124	|| id:prot-a-1375	Inverse variance weighted	18	0.0578582	0.0759743	0.446329	-0.0910514	0.206768	1.05956	0.912971	1.2297
prot-a-1375	ieu-a-1125	Endometrioid ovarian cancer || id:ieu-a-1125	|| id:prot-a-1375	Inverse variance weighted	18	0.0900726	0.0544515	0.0980905	-0.0166522	0.196797	1.09425	0.983486	1.2175
prot-a-1375	ieu-a-1126	Breast cancer (Combined Oncoarray; iCOGS; GWAS meta analysis) || id:ieu-a-1126	|| id:prot-a-1375	Inverse variance weighted	18	-0.0076849	0.0122887	0.531732	-0.0317707	0.0164009	0.992345	0.968729	1.01654
prot-a-1375	ieu-a-1127	ER+ Breast cancer (Combined Oncoarray; iCOGS; GWAS meta analysis) || id:ieu-a-1127	|| id:prot-a-1375	Inverse variance weighted	18	-0.0100072	0.0146512	0.494588	-0.0387235	0.0187091	0.990043	0.962017	1.01889
prot-a-1375	ieu-a-1128	ER- Breast cancer (Combined Oncoarray; iCOGS; GWAS meta analysis) || id:ieu-a-1128	|| id:prot-a-1375	Inverse variance weighted	18	0.0186074	0.0225492	0.409263	-0.0255891	0.0628038	1.01878	0.974736	1.06482
prot-a-1375	ieu-a-1129	Breast cancer (Oncoarray) || id:ieu-a-1129	|| id:prot-a-1375	Inverse variance weighted	18	0.00948543	0.0169761	0.576332	-0.0237878	0.0427587	1.00953	0.976493	1.04369
prot-a-1375	ieu-a-1130	Breast cancer (iCOGS) || id:ieu-a-1130	|| id:prot-a-1375	Inverse variance weighted	18	-0.0256091	0.0204495	0.210458	-0.0656901	0.014472	0.974716	0.936421	1.01458
prot-a-1375	ieu-a-1131	Breast cancer (GWAS) || id:ieu-a-1131	|| id:prot-a-1375	Inverse variance weighted	18	-0.0292993	0.0358528	0.413808	-0.0995708	0.0409722	0.971126	0.905226	1.04182
prot-a-1375	ieu-a-1132	ER+ Breast cancer (Oncoarray) || id:ieu-a-1132	|| id:prot-a-1375	Inverse variance weighted	18	0.00803399	0.01907	0.673543	-0.0293431	0.0454111	1.00807	0.971083	1.04646
prot-a-1375	ieu-a-1133	ER+ Breast cancer (iCOGS) || id:ieu-a-1133	|| id:prot-a-1375	Inverse variance weighted	18	-0.0436872	0.0241346	0.0702734	-0.0909911	0.00361672	0.957253	0.913026	1.00362
prot-a-1375	ieu-a-1134	ER+ Breast cancer (GWAS) || id:ieu-a-1134	|| id:prot-a-1375	Inverse variance weighted	18	0.0282366	0.0685855	0.68056	-0.106191	0.162664	1.02864	0.899253	1.17664
prot-a-1375	ieu-a-1135	ER- Breast cancer (Oncoarray) || id:ieu-a-1135	|| id:prot-a-1375	Inverse variance weighted	18	0.0328779	0.0308441	0.286452	-0.0275766	0.0933323	1.03342	0.9728	1.09783
prot-a-1375	ieu-a-1136	ER- Breast cancer (iCOGS) || id:ieu-a-1136	|| id:prot-a-1375	Inverse variance weighted	18	0.020235	0.0401568	0.614333	-0.0584724	0.0989423	1.02044	0.943204	1.104
prot-a-1375	ieu-a-1137	ER- Breast cancer (GWAS) || id:ieu-a-1137	|| id:prot-a-1375	Inverse variance weighted	18	-0.0357844	0.0646611	0.579979	-0.16252	0.0909513	0.964848	0.849999	1.09522
prot-a-1375	ieu-a-1163	ER- Breast cancer (Survival) || id:ieu-a-1163	|| id:prot-a-1375	Inverse variance weighted	20	-0.148681	0.101813	0.144196	-0.348234	0.0508715	0.861844	0.705934	1.05219
prot-a-1375	ieu-a-1164	ER+ Breast cancer (Survival) || id:ieu-a-1164	|| id:prot-a-1375	Inverse variance weighted	20	-0.0767192	0.0808559	0.342703	-0.235197	0.0817584	0.92615	0.790415	1.08519
prot-a-1375	ieu-a-1165	Breast cancer (Survival) || id:ieu-a-1165	|| id:prot-a-1375	Inverse variance weighted	20	-0.0534661	0.053845	0.320728	-0.159002	0.0520701	0.947938	0.852994	1.05345
prot-a-1375	ieu-a-1166	ER- Breast cancer (GWAS) || id:ieu-a-1166	|| id:prot-a-1375	Inverse variance weighted	20	-0.00355871	0.0400295	0.92916	-0.0820165	0.0748991	0.996448	0.921257	1.07778
prot-a-1375	ieu-a-1167	ER+ Breast cancer (GWAS) || id:ieu-a-1167	|| id:prot-a-1375	Inverse variance weighted	20	-0.0265055	0.0255947	0.300396	-0.0766711	0.0236601	0.973843	0.926194	1.02394
prot-a-1375	ieu-a-1168	Breast cancer (GWAS) || id:ieu-a-1168	|| id:prot-a-1375	Inverse variance weighted	20	-0.0126549	0.0205801	0.538613	-0.0529918	0.027682	0.987425	0.948388	1.02807
prot-a-1375	ieu-a-1169	Hip osteoarthritis || id:ieu-a-1169	|| id:prot-a-1375	Inverse variance weighted	6	-0.0453554	0.0952028	0.633783	-0.231953	0.141242	0.955658	0.792983	1.1517
prot-a-1375	ieu-a-1170	Knee and hip osteoarthritis || id:ieu-a-1170	|| id:prot-a-1375	Inverse variance weighted	6	0.0662216	0.07209	0.358307	-0.0750748	0.207518	1.06846	0.927674	1.23062
prot-a-1375	ieu-a-1171	Knee osteoarthritis || id:ieu-a-1171	|| id:prot-a-1375	Inverse variance weighted	6	0.194441	0.0911429	0.0328953	0.0158004	0.373081	1.21463	1.01593	1.4522
prot-a-1375	ieu-a-1183	ADHD || id:ieu-a-1183	|| id:prot-a-1375	Inverse variance weighted	16	0.000245557	0.0261449	0.992506	-0.0509984	0.0514895	1.00025	0.95028	1.05284
prot-a-1375	ieu-a-1184	Autism Spectrum Disorder || id:ieu-a-1184	|| id:prot-a-1375	Inverse variance weighted	19	-0.00276119	0.0603109	0.963483	-0.120971	0.115448	0.997243	0.88606	1.12238
prot-a-1375	ieu-a-1185	Autism Spectrum Disorder || id:ieu-a-1185	|| id:prot-a-1375	Inverse variance weighted	18	0.0334758	0.0297438	0.260389	-0.024822	0.0917736	1.03404	0.975484	1.09612
prot-a-1375	ieu-a-1186	Anorexia Nervosa || id:ieu-a-1186	|| id:prot-a-1375	Inverse variance weighted	19	0.0769733	0.0675489	0.254486	-0.0554225	0.209369	1.08001	0.946085	1.2329
prot-a-1375	ieu-a-1188	Major Depressive Disorder || id:ieu-a-1188	|| id:prot-a-1375	Inverse variance weighted	19	-0.0378233	0.0146686	0.00992257	-0.0665739	-0.00907279	0.962883	0.935594	0.990968
prot-a-1375	ieu-a-1189	Obsessive Compulsive Disorder || id:ieu-a-1189	|| id:prot-a-1375	Inverse variance weighted	19	0.119566	0.0695527	0.085602	-0.0167575	0.255889	1.12701	0.983382	1.29161
prot-a-1375	ieu-a-1228	High grade and low grade serous ovarian cancer || id:ieu-a-1228	|| id:prot-a-1375	Inverse variance weighted	18	0.0345614	0.029941	0.24837	-0.024123	0.0932457	1.03517	0.976166	1.09773
prot-a-1375	ieu-a-1229	Serous ovarian cancer: low grade and low malignant potential || id:ieu-a-1229	|| id:prot-a-1375	Inverse variance weighted	18	-0.0410291	0.054286	0.449772	-0.14743	0.0653715	0.959801	0.862923	1.06756
prot-a-1375	ieu-a-1230	Serous ovarian cancer: low malignant potential || id:ieu-a-1230	|| id:prot-a-1375	Inverse variance weighted	18	-0.0815874	0.0681904	0.231515	-0.215241	0.0520657	0.921652	0.806347	1.05344
prot-a-1375	ieu-a-1231	Mucinous ovarian cancer: invasive and low malignant potential || id:ieu-a-1231	|| id:prot-a-1375	Inverse variance weighted	18	-0.0484962	0.0569498	0.394458	-0.160118	0.0631255	0.952661	0.852043	1.06516
prot-a-1375	ieu-a-1232	Low malignant potential mucinous ovarian cancer || id:ieu-a-1232	|| id:prot-a-1375	Inverse variance weighted	18	-0.0571196	0.0837806	0.495381	-0.22133	0.10709	0.944481	0.801452	1.11303
prot-a-1375	ieu-a-1233	Low malignant potential ovarian cancer || id:ieu-a-1233	|| id:prot-a-1375	Inverse variance weighted	18	-0.0755328	0.0534488	0.157603	-0.180292	0.0292269	0.927249	0.835026	1.02966
prot-a-1375	ieu-a-26	Type 2 diabetes || id:ieu-a-26	|| id:prot-a-1375	Inverse variance weighted	8	0.00311598	0.0586456	0.957626	-0.111829	0.118061	1.00312	0.894197	1.12531
prot-a-1375	ieu-a-276	Celiac disease || id:ieu-a-276	|| id:prot-a-1375	Inverse variance weighted	3	0.0473334	0.14882	0.750441	-0.244353	0.33902	1.04847	0.783211	1.40357
prot-a-1375	ieu-a-297	Alzheimer's disease || id:ieu-a-297	|| id:prot-a-1375	Inverse variance weighted	16	0.0590773	0.0359949	0.100741	-0.0114727	0.129627	1.06086	0.988593	1.1384
prot-a-1375	ieu-a-30	Crohn's disease || id:ieu-a-30	|| id:prot-a-1375	Inverse variance weighted	20	-0.0872802	0.0478853	0.0683499	-0.181135	0.006575	0.91642	0.834322	1.0066
prot-a-1375	ieu-a-31	Inflammatory bowel disease || id:ieu-a-31	|| id:prot-a-1375	Inverse variance weighted	20	-0.0172754	0.0367501	0.638298	-0.0893056	0.0547547	0.982873	0.914566	1.05628
prot-a-1375	ieu-a-32	Ulcerative colitis || id:ieu-a-32	|| id:prot-a-1375	Inverse variance weighted	20	0.0243605	0.0395555	0.537989	-0.0531683	0.101889	1.02466	0.94822	1.10726
prot-a-1375	ieu-a-44	Asthma || id:ieu-a-44	|| id:prot-a-1375	Inverse variance weighted	3	0.054955	0.197253	0.780551	-0.331662	0.441572	1.05649	0.71773	1.55515
prot-a-1375	ieu-a-45	Anorexia nervosa || id:ieu-a-45	|| id:prot-a-1375	Inverse variance weighted	5	0.10416	0.110492	0.345839	-0.112405	0.320725	1.10978	0.893682	1.37813
prot-a-1375	ieu-a-8	Coronary heart disease || id:ieu-a-8	|| id:prot-a-1375	Inverse variance weighted	6	0.0287454	0.0754872	0.703353	-0.119209	0.1767	1.02916	0.887622	1.19327
prot-a-1375	ieu-a-801	Bipolar disorder || id:ieu-a-801	|| id:prot-a-1375	Inverse variance weighted	8	0.0195777	0.0910184	0.829693	-0.158818	0.197974	1.01977	0.853151	1.21893
prot-a-1375	ieu-a-802	Autism || id:ieu-a-802	|| id:prot-a-1375	Inverse variance weighted	6	-0.252493	0.0940894	0.00728469	-0.436908	-0.0680776	0.776862	0.646031	0.934188
prot-a-1375	ieu-a-803	PGC cross-disorder traits || id:ieu-a-803	|| id:prot-a-1375	Inverse variance weighted	6	-0.0873538	0.0409781	0.0330298	-0.167671	-0.00703677	0.916353	0.845632	0.992988
prot-a-1375	ieu-a-805	Major depressive disorder || id:ieu-a-805	|| id:prot-a-1375	Inverse variance weighted	6	-0.13293	0.0740357	0.0725768	-0.27804	0.0121802	0.875526	0.757267	1.01225
prot-a-1375	ieu-a-806	Autism || id:ieu-a-806	|| id:prot-a-1375	Inverse variance weighted	20	-0.00351133	0.0575447	0.951344	-0.116299	0.109276	0.996495	0.890209	1.11547
prot-a-1375	ieu-a-815	Systemic lupus erythematosus || id:ieu-a-815	|| id:prot-a-1375	Inverse variance weighted	3	0.259224	0.21851	0.235494	-0.169056	0.687504	1.29592	0.844462	1.98875
prot-a-1375	ieu-a-816	Neuroblastoma || id:ieu-a-816	|| id:prot-a-1375	Inverse variance weighted	2	0.264506	0.556107	0.634332	-0.825464	1.35448	1.30279	0.438032	3.87473
prot-a-1375	ieu-a-818	Parkinson's disease || id:ieu-a-818	|| id:prot-a-1375	Inverse variance weighted	2	0.000260059	0.0259059	0.99199	-0.0505156	0.0510357	1.00026	0.950739	1.05236
prot-a-1375	ieu-a-819	Inflammatory bowel disease || id:ieu-a-819	|| id:prot-a-1375	Inverse variance weighted	2	-0.00258464	0.0529873	0.961096	-0.10644	0.10127	0.997419	0.899029	1.10658
prot-a-1375	ieu-a-821	Multiple sclerosis || id:ieu-a-821	|| id:prot-a-1375	Inverse variance weighted	3	-0.145889	0.365707	0.689951	-0.862675	0.570898	0.864254	0.422032	1.76986
prot-a-1375	ieu-a-822	Pancreatic cancer || id:ieu-a-822	|| id:prot-a-1375	Inverse variance weighted	3	0.00326687	0.220224	0.988164	-0.428373	0.434906	1.00327	0.651569	1.54482
prot-a-1375	ieu-a-824	Alzheimer's disease || id:ieu-a-824	|| id:prot-a-1375	Inverse variance weighted	5	-0.056411	0.273003	0.836298	-0.591497	0.478675	0.945151	0.553498	1.61393
prot-a-1375	ieu-a-832	Rheumatoid arthritis || id:ieu-a-832	|| id:prot-a-1375	Inverse variance weighted	9	0.00754125	0.0495405	0.87901	-0.0895581	0.104641	1.00757	0.914335	1.11031
prot-a-1375	ieu-a-834	Rheumatoid arthritis || id:ieu-a-834	|| id:prot-a-1375	Inverse variance weighted	8	-0.0369641	0.0741571	0.618163	-0.182312	0.108384	0.963711	0.833341	1.11448
prot-a-1375	ieu-a-965	Lung adenocarcinoma || id:ieu-a-965	|| id:prot-a-1375	Inverse variance weighted	16	-0.0471383	0.054994	0.39136	-0.154927	0.0606499	0.953955	0.856478	1.06253
prot-a-1375	ieu-a-966	Lung cancer || id:ieu-a-966	|| id:prot-a-1375	Inverse variance weighted	16	-0.0181837	0.0352317	0.605772	-0.0872379	0.0508705	0.981981	0.916459	1.05219
prot-a-1375	ieu-a-967	Squamous cell lung cancer || id:ieu-a-967	|| id:prot-a-1375	Inverse variance weighted	16	0.0346983	0.0532647	0.514768	-0.0697005	0.139097	1.03531	0.932673	1.14924
prot-a-1375	ieu-a-973	Ulcerative colitis || id:ieu-a-973	|| id:prot-a-1375	Inverse variance weighted	6	0.124552	0.0709793	0.0792993	-0.0145674	0.263672	1.13264	0.985538	1.3017
prot-a-1375	ieu-a-975	Paget's disease || id:ieu-a-975	|| id:prot-a-1375	Inverse variance weighted	6	-0.153292	0.204182	0.452796	-0.553488	0.246904	0.857879	0.574941	1.28006
prot-a-1375	ieu-a-990	Bulimia nervosa || id:ieu-a-990	|| id:prot-a-1375	Inverse variance weighted	13	0.00448164	0.0200951	0.823519	-0.0349048	0.0438681	1.00449	0.965697	1.04484
prot-a-1375	ieu-a-996	Eczema || id:ieu-a-996	|| id:prot-a-1375	Inverse variance weighted	20	-0.0220716	0.0400317	0.581391	-0.100534	0.0563905	0.97817	0.904355	1.05801
prot-a-1375	ieu-b-102	Major depression || id:ieu-b-102	|| id:prot-a-1375	Inverse variance weighted	18	-0.017203	0.00876938	0.0497959	-0.034391	-1.50262e-05	0.982944	0.966194	0.999985
prot-a-1375	ieu-b-85	Prostate cancer || id:ieu-b-85	|| id:prot-a-1375	Inverse variance weighted	19	-0.00762531	0.0188194	0.685343	-0.0445114	0.0292608	0.992404	0.956465	1.02969
prot-a-1375	ieu-b-89	Oral cavity and pharyngeal cancer || id:ieu-b-89	|| id:prot-a-1375	Inverse variance weighted	19	0.100096	0.0775764	0.196949	-0.0519535	0.252146	1.10528	0.949373	1.28678
prot-a-1375	ieu-b-90	Oral cavity and pharyngeal cancer || id:ieu-b-90	|| id:prot-a-1375	Inverse variance weighted	19	-0.00663406	0.0846102	0.937504	-0.17247	0.159202	0.993388	0.841583	1.17257
prot-a-1375	ieu-b-93	Oral cavity cancer || id:ieu-b-93	|| id:prot-a-1375	Inverse variance weighted	19	-0.00725813	0.0973402	0.940561	-0.198045	0.183529	0.992768	0.820333	1.20145
prot-a-1375	ieu-b-94	Oral cavity cancer || id:ieu-b-94	|| id:prot-a-1375	Inverse variance weighted	19	0.120208	0.10422	0.248741	-0.084062	0.324478	1.12773	0.919374	1.38331
prot-a-1375	ieu-b-96	Oropharyngeal cancer || id:ieu-b-96	|| id:prot-a-1375	Inverse variance weighted	19	0.105583	0.103225	0.306383	-0.0967385	0.307905	1.11136	0.907793	1.36057
prot-a-1375	ieu-b-97	Oropharyngeal cancer || id:ieu-b-97	|| id:prot-a-1375	Inverse variance weighted	19	-0.011812	0.115292	0.918397	-0.237784	0.21416	0.988257	0.788373	1.23882
prot-a-1375	ukb-a-254	Doctor diagnosed hayfever or allergic rhinitis || id:ukb-a-254	|| id:prot-a-1375	Inverse variance weighted	18	-0.00144413	0.00427162	0.735307	-0.0098165	0.00692825	0.998557	0.990232	1.00695
prot-a-1375	ukb-a-255	Doctor diagnosed asthma || id:ukb-a-255	|| id:prot-a-1375	Inverse variance weighted	18	0.00228627	0.00289002	0.428889	-0.00337816	0.00795071	1.00229	0.996628	1.00798
prot-a-1375	ukb-a-261	Hearing difficulty/problems with background noise || id:ukb-a-261	|| id:prot-a-1375	Inverse variance weighted	18	0.00306	0.00279638	0.273835	-0.00242091	0.00854091	1.00306	0.997582	1.00858
prot-a-1375	ukb-a-383	Tinnitus: Yes now most or all of the time || id:ukb-a-383	|| id:prot-a-1375	Inverse variance weighted	18	0.000398081	0.00187879	0.832199	-0.00328435	0.00408051	1.0004	0.996721	1.00409
prot-a-1375	ukb-a-384	Tinnitus: Yes now some of the time || id:ukb-a-384	|| id:prot-a-1375	Inverse variance weighted	18	-0.00180592	0.00216783	0.404814	-0.00605487	0.00244303	0.998196	0.993963	1.00245
prot-a-1375	ukb-a-385	Tinnitus: Yes but not now but have in the past || id:ukb-a-385	|| id:prot-a-1375	Inverse variance weighted	18	0.000553661	0.00261366	0.832237	-0.00456912	0.00567644	1.00055	0.995441	1.00569
prot-a-1375	ukb-a-447	Blood clot DVT bronchitis emphysema asthma rhinitis eczema allergy diagnosed by doctor: Hayfever allergic rhinitis or eczema || id:ukb-a-447	|| id:prot-a-1375	Inverse variance weighted	18	0.000541895	0.00182263	0.766226	-0.00303046	0.00411425	1.00054	0.996974	1.00412
prot-a-1375	ukb-a-545	Diagnoses - main ICD10: K21 Gastro-oesophageal reflux disease || id:ukb-a-545	|| id:prot-a-1375	Inverse variance weighted	18	0.000241795	0.000628778	0.700573	-0.00099061	0.0014742	1.00024	0.99901	1.00148
prot-a-1375	ukb-a-66	Non-cancer illness code self-reported: asthma || id:ukb-a-66	|| id:prot-a-1375	Inverse variance weighted	18	0.00133372	0.00138398	0.335206	-0.00137889	0.00404632	1.00133	0.998622	1.00405
prot-a-1375	ukb-a-70	Non-cancer illness code self-reported: gastro-oesophageal reflux (gord) / gastric reflux || id:ukb-a-70	|| id:prot-a-1375	Inverse variance weighted	18	-0.000287343	0.000957016	0.763987	-0.00216309	0.00158841	0.999713	0.997839	1.00159
prot-a-1375	ukb-a-94	Non-cancer illness code self-reported: hayfever/allergic rhinitis || id:ukb-a-94	|| id:prot-a-1375	Inverse variance weighted	18	-0.000200348	0.00100524	0.842026	-0.00217062	0.00176993	0.9998	0.997832	1.00177
prot-a-1375	ukb-a-97	Non-cancer illness code self-reported: nasal polyps || id:ukb-a-97	|| id:prot-a-1375	Inverse variance weighted	18	0.000570185	0.00031776	0.0727516	-5.26256e-05	0.001193	1.00057	0.999947	1.00119
prot-a-1375	ukb-b-10144	Diagnoses - secondary ICD10: K21.0 Gastro-oesophageal reflux disease with oesophagitis || id:ukb-b-10144	|| id:prot-a-1375	Inverse variance weighted	9	0.00017155	0.000329854	0.603009	-0.000474963	0.000818063	1.00017	0.999525	1.00082
prot-a-1375	ukb-b-11297	Doctor diagnosed asthma || id:ukb-b-11297	|| id:prot-a-1375	Inverse variance weighted	15	0.000798727	0.00267369	0.765142	-0.00444171	0.00603917	1.0008	0.995568	1.00606
prot-a-1375	ukb-b-12753	Recent medication for hayfever or allergic rhinitis || id:ukb-b-12753	|| id:prot-a-1375	Inverse variance weighted	15	-0.00164157	0.00844333	0.845845	-0.0181905	0.0149074	0.99836	0.981974	1.01502
prot-a-1375	ukb-b-1386	Diagnoses - main ICD10: K21.9 Gastro-oesophageal reflux disease without oesophagitis || id:ukb-b-1386	|| id:prot-a-1375	Inverse variance weighted	12	0.000277505	0.000500665	0.579392	-0.000703799	0.00125881	1.00028	0.999296	1.00126
prot-a-1375	ukb-b-14254	Tinnitus severity/nuisance || id:ukb-b-14254	|| id:prot-a-1375	Inverse variance weighted	19	-0.00855401	0.0478952	0.858253	-0.102429	0.0853207	0.991482	0.902643	1.08907
prot-a-1375	ukb-b-16499	Non-cancer illness code, self-reported: hayfever/allergic rhinitis || id:ukb-b-16499	|| id:prot-a-1375	Inverse variance weighted	18	-0.000545821	0.000851451	0.521492	-0.00221467	0.00112302	0.999454	0.997788	1.00112
prot-a-1375	ukb-b-16818	Non-cancer illness code, self-reported: gastro-oesophageal reflux (gord) / gastric reflux || id:ukb-b-16818	|| id:prot-a-1375	Inverse variance weighted	17	5.55385e-05	0.000766871	0.942266	-0.00144753	0.00155861	1.00006	0.998554	1.00156
prot-a-1375	ukb-b-17219	Diagnoses - secondary ICD10: J45.9 Asthma, unspecified || id:ukb-b-17219	|| id:prot-a-1375	Inverse variance weighted	17	-0.000259154	0.000931745	0.780906	-0.00208538	0.00156707	0.999741	0.997917	1.00157
prot-a-1375	ukb-b-17241	Blood clot, DVT, bronchitis, emphysema, asthma, rhinitis, eczema, allergy diagnosed by doctor: Hayfever, allergic rhinitis or eczema || id:ukb-b-17241	|| id:prot-a-1375	Inverse variance weighted	19	0.00124641	0.00181562	0.492403	-0.00231221	0.00480504	1.00125	0.99769	1.00482
prot-a-1375	ukb-b-18113	Non-cancer illness code, self-reported: asthma || id:ukb-b-18113	|| id:prot-a-1375	Inverse variance weighted	19	0.000675379	0.00114863	0.556542	-0.00157594	0.0029267	1.00068	0.998425	1.00293
prot-a-1375	ukb-b-18275	Hearing difficulty/problems with background noise || id:ukb-b-18275	|| id:prot-a-1375	Inverse variance weighted	19	0.00184638	0.00197821	0.350635	-0.00203092	0.00572368	1.00185	0.997971	1.00574
prot-a-1375	ukb-b-18290	Age hayfever or allergic rhinitis diagnosed by doctor || id:ukb-b-18290	|| id:prot-a-1375	Inverse variance weighted	19	0.00625508	0.0152932	0.682532	-0.0237196	0.0362297	1.00627	0.97656	1.03689
prot-a-1375	ukb-b-18436	Age asthma diagnosed by doctor || id:ukb-b-18436	|| id:prot-a-1375	Inverse variance weighted	15	-0.0288425	0.0231599	0.212997	-0.0742358	0.0165508	0.971569	0.928453	1.01669
prot-a-1375	ukb-b-19886	Diagnoses - secondary ICD10: K21.9 Gastro-oesophageal reflux disease without oesophagitis || id:ukb-b-19886	|| id:prot-a-1375	Inverse variance weighted	11	-0.000472184	0.00043167	0.274019	-0.00131826	0.000373889	0.999528	0.998683	1.00037
prot-a-1375	ukb-b-20208	Diagnoses - main ICD10: J45.9 Asthma, unspecified || id:ukb-b-20208	|| id:prot-a-1375	Inverse variance weighted	8	-0.000163313	0.000317346	0.606818	-0.000785311	0.000458685	0.999837	0.999215	1.00046
prot-a-1375	ukb-b-3770	Diagnoses - main ICD10: J34.2 Deviated nasal septum || id:ukb-b-3770	|| id:prot-a-1375	Inverse variance weighted	9	-0.000703182	0.000398613	0.07772	-0.00148446	7.80998e-05	0.999297	0.998517	1.00008
prot-a-1375	ukb-b-4575	Age asthma diagnosed || id:ukb-b-4575	|| id:prot-a-1375	Inverse variance weighted	19	-0.00547881	0.0112406	0.625966	-0.0275103	0.0165527	0.994536	0.972865	1.01669
prot-a-1375	ukb-b-69	Non-cancer illness code, self-reported: chronic sinusitis || id:ukb-b-69	|| id:prot-a-1375	Inverse variance weighted	9	-0.000400912	0.000375804	0.286058	-0.00113749	0.000335665	0.999599	0.998863	1.00034
prot-a-1375	ukb-b-7178	Doctor diagnosed hayfever or allergic rhinitis || id:ukb-b-7178	|| id:prot-a-1375	Inverse variance weighted	18	-0.000966913	0.00433361	0.823443	-0.00946079	0.00752697	0.999034	0.990584	1.00756
prot-a-1375	ukb-b-8425	Non-cancer illness code, self-reported: nasal polyps || id:ukb-b-8425	|| id:prot-a-1375	Inverse variance weighted	8	-4.45639e-05	0.000329175	0.892311	-0.000689747	0.00060062	0.999955	0.99931	1.0006
prot-a-1375	ukb-d-4803_0	Tinnitus: No, never || id:ukb-d-4803_0	|| id:prot-a-1375	Inverse variance weighted	18	0.00150851	0.00330875	0.64845	-0.00497663	0.00799366	1.00151	0.995036	1.00803
prot-a-1375	ukb-d-4803_11	Tinnitus: Yes, now most or all of the time || id:ukb-d-4803_11	|| id:prot-a-1375	Inverse variance weighted	18	0.00076783	0.00179955	0.669613	-0.00275928	0.00429494	1.00077	0.997245	1.0043
prot-a-1375	ukb-d-4803_12	Tinnitus: Yes, now a lot of the time || id:ukb-d-4803_12	|| id:prot-a-1375	Inverse variance weighted	18	-0.00046918	0.00114306	0.681469	-0.00270957	0.00177121	0.999531	0.997294	1.00177
prot-a-1375	ukb-d-4803_13	Tinnitus: Yes, now some of the time || id:ukb-d-4803_13	|| id:prot-a-1375	Inverse variance weighted	18	-0.00095866	0.00208047	0.64495	-0.00503639	0.00311907	0.999042	0.994976	1.00312
prot-a-1375	ukb-d-4803_14	Tinnitus: Yes, but not now, but have in the past || id:ukb-d-4803_14	|| id:prot-a-1375	Inverse variance weighted	18	-0.000848494	0.00235965	0.719157	-0.0054734	0.00377641	0.999152	0.994542	1.00378
prot-a-1375	ukb-d-ASTHMA_CHILD	Childhood asthma (age<16) || id:ukb-d-ASTHMA_CHILD	|| id:prot-a-1375	Inverse variance weighted	18	0.000207634	0.000309592	0.502432	-0.000399167	0.000814435	1.00021	0.999601	1.00081
prot-a-1375	ukb-d-ASTHMA_HOSPITAL1	Asthma, hospital admissions 1 || id:ukb-d-ASTHMA_HOSPITAL1	|| id:prot-a-1375	Inverse variance weighted	18	0.000221651	0.000309052	0.473252	-0.00038409	0.000827392	1.00022	0.999616	1.00083
prot-a-1375	ukb-d-J10_ASTHMA	Asthma || id:ukb-d-J10_ASTHMA	|| id:prot-a-1375	Inverse variance weighted	18	0.000207634	0.000309592	0.502432	-0.000399167	0.000814435	1.00021	0.999601	1.00081
prot-a-1375	ukb-d-J32	Diagnoses - main ICD10: J32 Chronic sinusitis || id:ukb-d-J32	|| id:prot-a-1375	Inverse variance weighted	18	-0.000268175	0.00025266	0.288506	-0.000763389	0.000227039	0.999732	0.999237	1.00023
prot-a-1375	ukb-d-J45	Diagnoses - main ICD10: J45 Asthma || id:ukb-d-J45	|| id:prot-a-1375	Inverse variance weighted	18	0.000166452	0.000299939	0.578925	-0.000421427	0.000754332	1.00017	0.999579	1.00075
prot-a-3169	ebi-a-GCST006862	Asthma || id:ebi-a-GCST006862	|| id:prot-a-3169	Inverse variance weighted	5	-0.0509054	0.0594754	0.392049	-0.167477	0.0656664	0.950369	0.845796	1.06787
prot-a-3169	ebi-a-GCST007799	Asthma (adult onset) || id:ebi-a-GCST007799	|| id:prot-a-3169	Inverse variance weighted	12	2.82832	1.15483	0.0143205	0.564852	5.09178	16.9169	1.75919	162.679
prot-a-3169	ebi-a-GCST007800	Asthma (childhood onset) || id:ebi-a-GCST007800	|| id:prot-a-3169	Inverse variance weighted	12	2.87401	1.1598	0.0132116	0.600794	5.14723	17.7079	1.82357	171.954
prot-a-3169	ebi-a-GCST010775	COVID-19 (very severe respiratory confirmed vs not hospitalized) RELEASE 4 || id:ebi-a-GCST010775	|| id:prot-a-3169	Inverse variance weighted	12	-0.233007	0.37462	0.533955	-0.967263	0.501249	0.792148	0.380122	1.65078
prot-a-3169	ebi-a-GCST010777	COVID-19 (hospitalized vs population) RELEASE 4 || id:ebi-a-GCST010777	|| id:prot-a-3169	Inverse variance weighted	12	-0.00996547	0.0396447	0.801528	-0.0876691	0.0677382	0.990084	0.916064	1.07009
prot-a-3169	ebi-a-GCST010778	COVID-19 (covid vs lab/self reported negative) RELEASE 4 || id:ebi-a-GCST010778	|| id:prot-a-3169	Inverse variance weighted	12	-0.00996547	0.0396447	0.801528	-0.0876691	0.0677382	0.990084	0.916064	1.07009
prot-a-3169	ebi-a-GCST010780	COVID-19 (RELEASE 4) || id:ebi-a-GCST010780	|| id:prot-a-3169	Inverse variance weighted	12	0.0142337	0.0373012	0.702766	-0.0588766	0.0873441	1.01434	0.942823	1.09127
prot-a-3169	ebi-a-GCST010781	COVID-19 (predicted covid from self-reported symptoms vs predicted or self-reported non-covid) RELEASE 4 || id:ebi-a-GCST010781	|| id:prot-a-3169	Inverse variance weighted	12	0.0243416	0.0746502	0.744367	-0.121973	0.170656	1.02464	0.885173	1.18608
prot-a-3169	ebi-a-GCST010782	COVID-19 (hospitalized covid vs not hospitalized covid) RELEASE 4 || id:ebi-a-GCST010782	|| id:prot-a-3169	Inverse variance weighted	12	-0.245039	0.100361	0.0146236	-0.441748	-0.048331	0.782674	0.642912	0.952818
prot-a-3169	ebi-a-GCST010783	COVID-19 (very severe respiratory confirmed vs population) RELEASE 4 || id:ebi-a-GCST010783	|| id:prot-a-3169	Inverse variance weighted	12	0.129116	0.0807248	0.109719	-0.0291048	0.287337	1.13782	0.971315	1.33287
prot-a-3169	finn-a-ALLERG_ASTHMA	Allergic asthma || id:finn-a-ALLERG_ASTHMA	|| id:prot-a-3169	Inverse variance weighted	8	0.192231	0.108499	0.0764389	-0.0204268	0.404889	1.21195	0.97978	1.49914
prot-a-3169	finn-a-ALLERG_ASTHMA_EXMORE	Allergic asthma (mode) || id:finn-a-ALLERG_ASTHMA_EXMORE	|| id:prot-a-3169	Inverse variance weighted	8	0.191287	0.108441	0.0777372	-0.0212578	0.403831	1.21081	0.978967	1.49755
prot-a-3169	finn-a-ALLERG_RHINITIS	Allergic rhinitis || id:finn-a-ALLERG_RHINITIS	|| id:prot-a-3169	Inverse variance weighted	8	0.0716839	0.114977	0.532982	-0.153672	0.29704	1.07432	0.857553	1.34587
prot-a-3169	finn-a-ASTHMA_CHILD	Childhood asthma (age<16) || id:finn-a-ASTHMA_CHILD	|| id:prot-a-3169	Inverse variance weighted	8	-0.074885	0.15377	0.626262	-0.376273	0.226503	0.92785	0.686415	1.25421
prot-a-3169	finn-a-ASTHMA_CHILD_EXMORE	Childhood asthma (age<16) || id:finn-a-ASTHMA_CHILD_EXMORE	|| id:prot-a-3169	Inverse variance weighted	8	-0.0744721	0.154221	0.629173	-0.376746	0.227802	0.928233	0.68609	1.25584
prot-a-3169	finn-a-ASTHMA_COMORB	Asthma associated co-morbidites || id:finn-a-ASTHMA_COMORB	|| id:prot-a-3169	Inverse variance weighted	8	-0.00719903	0.0365622	0.843907	-0.0788609	0.0644628	0.992827	0.924168	1.06659
prot-a-3169	finn-a-ASTHMA_HOSPITAL1	Asthma, hospital admissions 1 || id:finn-a-ASTHMA_HOSPITAL1	|| id:prot-a-3169	Inverse variance weighted	8	0.0445813	0.0624874	0.475571	-0.077894	0.167057	1.04559	0.925062	1.18182
prot-a-3169	finn-a-ASTHMA_HOSPITAL2	Asthma, hospital admission 2 || id:finn-a-ASTHMA_HOSPITAL2	|| id:prot-a-3169	Inverse variance weighted	8	0.0195286	0.0778609	0.801958	-0.133079	0.172136	1.01972	0.875396	1.18784
prot-a-3169	finn-a-ASTHMA_HOSPITAL3	Asthma, hospital admissions 3 || id:finn-a-ASTHMA_HOSPITAL3	|| id:prot-a-3169	Inverse variance weighted	8	0.0581589	0.105049	0.579828	-0.147737	0.264055	1.05988	0.862658	1.3022
prot-a-3169	finn-a-ASTHMA_MIXED	Asthma mixed form || id:finn-a-ASTHMA_MIXED	|| id:prot-a-3169	Inverse variance weighted	8	0.292262	0.298699	0.327853	-0.293189	0.877712	1.33945	0.745881	2.40539
prot-a-3169	finn-a-ASTHMA_MIXED_EXMORE	Asthma mixed form (mode) || id:finn-a-ASTHMA_MIXED_EXMORE	|| id:prot-a-3169	Inverse variance weighted	8	0.292007	0.298749	0.328356	-0.293542	0.877556	1.33911	0.745618	2.40501
prot-a-3169	finn-a-ASTHMA_MODE	Asthma (mode) || id:finn-a-ASTHMA_MODE	|| id:prot-a-3169	Inverse variance weighted	8	0.0697962	0.0562087	0.214335	-0.0403729	0.179965	1.07229	0.960431	1.19718
prot-a-3169	finn-a-ASTHMA_NAS	Asthma (unspecified) || id:finn-a-ASTHMA_NAS	|| id:prot-a-3169	Inverse variance weighted	8	-0.0233507	0.0848237	0.783098	-0.189605	0.142904	0.97692	0.827286	1.15362
prot-a-3169	finn-a-ASTHMA_NAS_EXMORE	Asthma, unspecified (mode) || id:finn-a-ASTHMA_NAS_EXMORE	|| id:prot-a-3169	Inverse variance weighted	8	-0.0227081	0.0849587	0.78925	-0.189227	0.143811	0.977548	0.827599	1.15467
prot-a-3169	finn-a-ASTHMA_NONALLERG	Non-allergic asthma || id:finn-a-ASTHMA_NONALLERG	|| id:prot-a-3169	Inverse variance weighted	8	-0.0011138	0.160423	0.99446	-0.315542	0.313314	0.998887	0.729393	1.36795
prot-a-3169	finn-a-H8_TINNITUS	Tinnitus || id:finn-a-H8_TINNITUS	|| id:prot-a-3169	Inverse variance weighted	8	0.180676	0.118514	0.127381	-0.0516117	0.412964	1.19803	0.949698	1.51129
prot-a-3169	finn-a-J10_ASTHMA	Asthma || id:finn-a-J10_ASTHMA	|| id:prot-a-3169	Inverse variance weighted	8	0.0612714	0.0548401	0.263877	-0.0462151	0.168758	1.06319	0.954837	1.18383
prot-a-3169	finn-a-J10_ASTHMA_EXMORE	Asthma || id:finn-a-J10_ASTHMA_EXMORE	|| id:prot-a-3169	Inverse variance weighted	8	0.0609012	0.0548741	0.267071	-0.0466521	0.168454	1.06279	0.954419	1.18347
prot-a-3169	finn-a-J10_ASTHMA_MAIN	Asthma || id:finn-a-J10_ASTHMA_MAIN	|| id:prot-a-3169	Inverse variance weighted	8	0.0540698	0.0612857	0.377638	-0.0660502	0.17419	1.05556	0.936084	1.19028
prot-a-3169	finn-a-J10_ASTHMA_MAIN_EXMORE	Asthma (more excluded) || id:finn-a-J10_ASTHMA_MAIN_EXMORE	|| id:prot-a-3169	Inverse variance weighted	8	0.0537858	0.0619571	0.385332	-0.0676502	0.175222	1.05526	0.934587	1.19151
prot-a-3169	finn-a-J10_CHRONSINUSITIS	Chronic sinusitis || id:finn-a-J10_CHRONSINUSITIS	|| id:prot-a-3169	Inverse variance weighted	8	-0.0264844	0.0813854	0.744864	-0.186	0.133031	0.973863	0.830274	1.14229
prot-a-3169	finn-a-J10_SEPTDEV	Deviated nasal septum || id:finn-a-J10_SEPTDEV	|| id:prot-a-3169	Inverse variance weighted	8	0.0152276	0.089257	0.864535	-0.159716	0.190171	1.01534	0.852386	1.20946
prot-a-3169	finn-a-J10_VASOALLERRHIN	Vasomotor and allergic rhinitis || id:finn-a-J10_VASOALLERRHIN	|| id:prot-a-3169	Inverse variance weighted	8	0.076831	0.098639	0.436033	-0.116502	0.270163	1.07986	0.890029	1.31018
prot-a-3169	finn-a-K11_REFLUX	Gastro-oesophageal reflux disease || id:finn-a-K11_REFLUX	|| id:prot-a-3169	Inverse variance weighted	8	-0.0693773	0.0774962	0.370662	-0.22127	0.0825153	0.932975	0.8015	1.08602
prot-a-3169	finn-a-NONALLERG_ASTHMA	Non-allergic asthma || id:finn-a-NONALLERG_ASTHMA	|| id:prot-a-3169	Inverse variance weighted	8	0.036753	0.142504	0.796478	-0.242555	0.316061	1.03744	0.784621	1.37171
prot-a-3169	finn-a-NONALLERG_ASTHMA_EXMORE	Non-allergic asthma (mode) || id:finn-a-NONALLERG_ASTHMA_EXMORE	|| id:prot-a-3169	Inverse variance weighted	8	0.0355333	0.143395	0.804289	-0.245521	0.316588	1.03617	0.782296	1.37244
prot-a-3169	ieu-a-1024	Multiple sclerosis || id:ieu-a-1024	|| id:prot-a-3169	Inverse variance weighted	3	-0.0736756	0.100903	0.465292	-0.271446	0.124095	0.928973	0.762276	1.13212
prot-a-3169	ieu-a-1029	Internalizing problems || id:ieu-a-1029	|| id:prot-a-3169	Inverse variance weighted	5	0.0929246	0.0964183	0.335164	-0.0960552	0.281904	1.09738	0.908414	1.32565
prot-a-3169	ieu-a-1054	Gout || id:ieu-a-1054	|| id:prot-a-3169	Inverse variance weighted	5	-0.144776	0.133666	0.278754	-0.406761	0.117208	0.865216	0.665803	1.12435
prot-a-3169	ieu-a-1059	Celiac disease || id:ieu-a-1059	|| id:prot-a-3169	Inverse variance weighted	2	0.181536	0.152416	0.23363	-0.117198	0.48027	1.19906	0.889409	1.61651
prot-a-3169	ieu-a-1060	Celiac disease || id:ieu-a-1060	|| id:prot-a-3169	Inverse variance weighted	2	-0.00525038	0.271622	0.984578	-0.537629	0.527129	0.994763	0.584131	1.69406
prot-a-3169	ieu-a-1081	IgA nephropathy || id:ieu-a-1081	|| id:prot-a-3169	Inverse variance weighted	2	-0.262858	0.456489	0.564734	-1.15758	0.631861	0.768851	0.314247	1.88111
prot-a-3169	ieu-a-1082	Thyroid cancer || id:ieu-a-1082	|| id:prot-a-3169	Inverse variance weighted	4	-0.388866	0.550519	0.479963	-1.46788	0.690151	0.677825	0.230413	1.99402
prot-a-3169	ieu-a-1085	Amyotrophic lateral sclerosis || id:ieu-a-1085	|| id:prot-a-3169	Inverse variance weighted	10	-0.00395949	0.00923636	0.668153	-0.0220628	0.0141438	0.996048	0.978179	1.01424
prot-a-3169	ieu-a-1090	Type 2 diabetes || id:ieu-a-1090	|| id:prot-a-3169	Inverse variance weighted	11	-0.318636	0.144742	0.0277078	-0.602331	-0.0349406	0.72714	0.547534	0.965663
prot-a-3169	ieu-a-1120	Ovarian cancer || id:ieu-a-1120	|| id:prot-a-3169	Inverse variance weighted	12	-0.0321557	0.0420801	0.444776	-0.114633	0.0503214	0.968356	0.891694	1.05161
prot-a-3169	ieu-a-1121	High grade serous ovarian cancer || id:ieu-a-1121	|| id:prot-a-3169	Inverse variance weighted	12	-0.0184121	0.0469275	0.694798	-0.11039	0.0735658	0.981756	0.895485	1.07634
prot-a-3169	ieu-a-1122	Low grade serous ovarian cancer || id:ieu-a-1122	|| id:prot-a-3169	Inverse variance weighted	12	-0.0496051	0.162436	0.760075	-0.36798	0.26877	0.951605	0.692131	1.30835
prot-a-3169	ieu-a-1123	Invasive mucinous ovarian cancer || id:ieu-a-1123	|| id:prot-a-3169	Inverse variance weighted	12	-0.113064	0.111794	0.311846	-0.332181	0.106053	0.893094	0.717358	1.11188
prot-a-3169	ieu-a-1124	Clear cell ovarian cancer || id:ieu-a-1124	|| id:prot-a-3169	Inverse variance weighted	12	-0.0594603	0.110331	0.589936	-0.275708	0.156788	0.942273	0.759034	1.16975
prot-a-3169	ieu-a-1125	Endometrioid ovarian cancer || id:ieu-a-1125	|| id:prot-a-3169	Inverse variance weighted	12	-0.0305222	0.0850563	0.71971	-0.197233	0.136188	0.969939	0.821	1.1459
prot-a-3169	ieu-a-1126	Breast cancer (Combined Oncoarray; iCOGS; GWAS meta analysis) || id:ieu-a-1126	|| id:prot-a-3169	Inverse variance weighted	12	0.0291123	0.0168442	0.0839304	-0.00390243	0.062127	1.02954	0.996105	1.0641
prot-a-3169	ieu-a-1127	ER+ Breast cancer (Combined Oncoarray; iCOGS; GWAS meta analysis) || id:ieu-a-1127	|| id:prot-a-3169	Inverse variance weighted	12	0.0203452	0.020113	0.311755	-0.0190762	0.0597667	1.02055	0.981105	1.06159
prot-a-3169	ieu-a-1128	ER- Breast cancer (Combined Oncoarray; iCOGS; GWAS meta analysis) || id:ieu-a-1128	|| id:prot-a-3169	Inverse variance weighted	12	0.0161625	0.0337996	0.632518	-0.0500847	0.0824096	1.01629	0.951149	1.0859
prot-a-3169	ieu-a-1129	Breast cancer (Oncoarray) || id:ieu-a-1129	|| id:prot-a-3169	Inverse variance weighted	12	0.0302999	0.0232539	0.192574	-0.0152778	0.0758776	1.03076	0.984838	1.07883
prot-a-3169	ieu-a-1130	Breast cancer (iCOGS) || id:ieu-a-1130	|| id:prot-a-3169	Inverse variance weighted	12	0.0244608	0.0286125	0.392607	-0.0316197	0.0805412	1.02476	0.968875	1.08387
prot-a-3169	ieu-a-1131	Breast cancer (GWAS) || id:ieu-a-1131	|| id:prot-a-3169	Inverse variance weighted	12	0.0369341	0.050982	0.468787	-0.0629907	0.136859	1.03762	0.938952	1.14667
prot-a-3169	ieu-a-1132	ER+ Breast cancer (Oncoarray) || id:ieu-a-1132	|| id:prot-a-3169	Inverse variance weighted	12	0.0363266	0.026166	0.165042	-0.0149588	0.0876119	1.03699	0.985153	1.09156
prot-a-3169	ieu-a-1133	ER+ Breast cancer (iCOGS) || id:ieu-a-1133	|| id:prot-a-3169	Inverse variance weighted	12	-0.0116006	0.0366002	0.751279	-0.0833369	0.0601358	0.988466	0.920041	1.06198
prot-a-3169	ieu-a-1134	ER+ Breast cancer (GWAS) || id:ieu-a-1134	|| id:prot-a-3169	Inverse variance weighted	12	0.0558104	0.086503	0.518808	-0.113736	0.225356	1.0574	0.892494	1.25277
prot-a-3169	ieu-a-1135	ER- Breast cancer (Oncoarray) || id:ieu-a-1135	|| id:prot-a-3169	Inverse variance weighted	12	0.00530229	0.0418748	0.899239	-0.0767722	0.0873768	1.00532	0.926101	1.09131
prot-a-3169	ieu-a-1136	ER- Breast cancer (iCOGS) || id:ieu-a-1136	|| id:prot-a-3169	Inverse variance weighted	12	0.0538447	0.0561014	0.337169	-0.0561141	0.163803	1.05532	0.945431	1.17798
prot-a-3169	ieu-a-1137	ER- Breast cancer (GWAS) || id:ieu-a-1137	|| id:prot-a-3169	Inverse variance weighted	12	-0.0152131	0.0799634	0.849112	-0.171941	0.141515	0.984902	0.842029	1.15202
prot-a-3169	ieu-a-1163	ER- Breast cancer (Survival) || id:ieu-a-1163	|| id:prot-a-3169	Inverse variance weighted	12	0.131335	0.134853	0.330101	-0.132977	0.395648	1.14035	0.875485	1.48535
prot-a-3169	ieu-a-1164	ER+ Breast cancer (Survival) || id:ieu-a-1164	|| id:prot-a-3169	Inverse variance weighted	12	0.0308786	0.110888	0.780655	-0.186462	0.24822	1.03136	0.82989	1.28174
prot-a-3169	ieu-a-1165	Breast cancer (Survival) || id:ieu-a-1165	|| id:prot-a-3169	Inverse variance weighted	12	0.0928586	0.0818074	0.256339	-0.067484	0.253201	1.09731	0.934743	1.28814
prot-a-3169	ieu-a-1166	ER- Breast cancer (GWAS) || id:ieu-a-1166	|| id:prot-a-3169	Inverse variance weighted	12	0.014173	0.0558091	0.79953	-0.0952129	0.123559	1.01427	0.909179	1.13152
prot-a-3169	ieu-a-1167	ER+ Breast cancer (GWAS) || id:ieu-a-1167	|| id:prot-a-3169	Inverse variance weighted	12	-0.0150041	0.0350442	0.668542	-0.0836907	0.0536825	0.985108	0.919716	1.05515
prot-a-3169	ieu-a-1168	Breast cancer (GWAS) || id:ieu-a-1168	|| id:prot-a-3169	Inverse variance weighted	12	-0.00702451	0.0284402	0.804914	-0.0627672	0.0487182	0.993	0.939162	1.04992
prot-a-3169	ieu-a-1169	Hip osteoarthritis || id:ieu-a-1169	|| id:prot-a-3169	Inverse variance weighted	4	0.0288172	0.207052	0.889309	-0.377004	0.434639	1.02924	0.685913	1.5444
prot-a-3169	ieu-a-1170	Knee and hip osteoarthritis || id:ieu-a-1170	|| id:prot-a-3169	Inverse variance weighted	4	-0.0614356	0.0866527	0.478333	-0.231275	0.108404	0.940414	0.793521	1.1145
prot-a-3169	ieu-a-1171	Knee osteoarthritis || id:ieu-a-1171	|| id:prot-a-3169	Inverse variance weighted	4	-0.16607	0.144464	0.250326	-0.44922	0.11708	0.846987	0.638126	1.12421
prot-a-3169	ieu-a-1183	ADHD || id:ieu-a-1183	|| id:prot-a-3169	Inverse variance weighted	7	0.0831802	0.0435831	0.056321	-0.00224262	0.168603	1.08674	0.99776	1.18365
prot-a-3169	ieu-a-1184	Autism Spectrum Disorder || id:ieu-a-1184	|| id:prot-a-3169	Inverse variance weighted	10	0.0538248	0.0763984	0.481104	-0.095916	0.203566	1.0553	0.90854	1.22577
prot-a-3169	ieu-a-1185	Autism Spectrum Disorder || id:ieu-a-1185	|| id:prot-a-3169	Inverse variance weighted	8	0.0160815	0.0510423	0.752715	-0.0839614	0.116124	1.01621	0.919467	1.12314
prot-a-3169	ieu-a-1186	Anorexia Nervosa || id:ieu-a-1186	|| id:prot-a-3169	Inverse variance weighted	9	0.0216381	0.0915509	0.813161	-0.157802	0.201078	1.02187	0.854019	1.22272
prot-a-3169	ieu-a-1188	Major Depressive Disorder || id:ieu-a-1188	|| id:prot-a-3169	Inverse variance weighted	10	0.022729	0.0330925	0.492188	-0.0421323	0.0875903	1.02299	0.958743	1.09154
prot-a-3169	ieu-a-1189	Obsessive Compulsive Disorder || id:ieu-a-1189	|| id:prot-a-3169	Inverse variance weighted	10	0.0574724	0.0925709	0.5347	-0.123967	0.238911	1.05916	0.883409	1.26987
prot-a-3169	ieu-a-1228	High grade and low grade serous ovarian cancer || id:ieu-a-1228	|| id:prot-a-3169	Inverse variance weighted	12	-0.018423	0.0501057	0.713109	-0.11663	0.0797841	0.981746	0.889914	1.08305
prot-a-3169	ieu-a-1229	Serous ovarian cancer: low grade and low malignant potential || id:ieu-a-1229	|| id:prot-a-3169	Inverse variance weighted	12	0.00191748	0.0916711	0.983312	-0.177758	0.181593	1.00192	0.837145	1.19913
prot-a-3169	ieu-a-1230	Serous ovarian cancer: low malignant potential || id:ieu-a-1230	|| id:prot-a-3169	Inverse variance weighted	12	0.0193701	0.0916968	0.8327	-0.160356	0.199096	1.01956	0.851841	1.2203
prot-a-3169	ieu-a-1231	Mucinous ovarian cancer: invasive and low malignant potential || id:ieu-a-1231	|| id:prot-a-3169	Inverse variance weighted	12	0.00106625	0.108001	0.992123	-0.210617	0.212749	1.00107	0.810085	1.23707
prot-a-3169	ieu-a-1232	Low malignant potential mucinous ovarian cancer || id:ieu-a-1232	|| id:prot-a-3169	Inverse variance weighted	12	0.140554	0.171604	0.41275	-0.195789	0.476898	1.15091	0.822186	1.61107
prot-a-3169	ieu-a-1233	Low malignant potential ovarian cancer || id:ieu-a-1233	|| id:prot-a-3169	Inverse variance weighted	12	0.0683179	0.0962435	0.477801	-0.120319	0.256955	1.07071	0.886637	1.29299
prot-a-3169	ieu-a-26	Type 2 diabetes || id:ieu-a-26	|| id:prot-a-3169	Inverse variance weighted	5	0.0634267	0.089026	0.476185	-0.111064	0.237918	1.06548	0.894881	1.2686
prot-a-3169	ieu-a-276	Celiac disease || id:ieu-a-276	|| id:prot-a-3169	Inverse variance weighted	3	0.0824295	0.170501	0.628772	-0.251752	0.416611	1.08592	0.777438	1.51681
prot-a-3169	ieu-a-297	Alzheimer's disease || id:ieu-a-297	|| id:prot-a-3169	Inverse variance weighted	8	0.0764877	0.0485918	0.115467	-0.0187521	0.171728	1.07949	0.981423	1.18735
prot-a-3169	ieu-a-30	Crohn's disease || id:ieu-a-30	|| id:prot-a-3169	Inverse variance weighted	12	0.00527495	0.0594558	0.929304	-0.111258	0.121808	1.00529	0.894708	1.12954
[truncated: 3,695 more rows]
